# Supplementary material for: Global gene expression profiling related to temperature-sensitive growth abnormalities in interspecific crosses between tetraploid wheat and Aegilops tauschii
Source: PLoS One. 2017 May 2;12(5):e0176497. doi: 10.1371/journal.pone.0176497 (PMC5413045; doi:10.1371/journal.pone.0176497)
Supplement: S3 Table — (XLSX) [file pone.0176497.s006.xlsx]

## Sheet: S3 Table-1
S3 Table-1. Gene probes identified by microarray analysis as up-regulated in crown tissues of the Grass-clump line (Ldn/KU-2025) under normal temperature.
		WT-1 (Ldn/KU-2059) under normal temp.		WT-2 (Ldn/KU-2059) under normal temp.		Grass-clump dwarf-1 (Ldn/KU-2025) under normal temp.		Grass-clump dwarf-2 (Ldn/KU-2025) under normal temp.
Probe number	Description	gScale Signal	gSigEval	gScale Signal	gSigEval	gScale Signal	gSigEval	gScale Signal	gSigEval	Fold change	P-value	q-value	SeqDesc	GOTerms ID	GOTerms	Enzymes
29	wheat0130Contig4178	37.4	1	31.2	1	301.4	2	294.9	2	8.69242	0.000289639	0.000421668	Fructose-bisphosphate aldolase class-I [Oryza sativa Japonica Group]	GO:0005739; GO:0009507; GO:0004332; GO:0006096	mitochondrion; chloroplast; fructose-bisphosphate aldolase activity; glycolytic process	EC:4.1.2.13
154	whvs6h04_730	55.3	2	51.2	2	163.3	2	156.2	2	3	0.00147834	0.00185454	LRR receptor-like serine threonine- kinase GSO1	GO:0016021; GO:0016023; GO:0004674; GO:0004713; GO:0005524; GO:0006468	integral component of membrane; cytoplasmic, membrane-bounded vesicle; protein serine/threonine kinase activity; protein tyrosine kinase activity; ATP binding; protein phosphorylation	EC:2.7.10; EC:2.7.11
478	MUGEST2003_23lib_Contig19372_919	664.2	2	625.8	2	1956.8	2	2016.5	2	3.08008	0.000699069	0.000957014	cis-zeatin O-glucosyltransferase	GO:0043231; GO:0008194; GO:0016758; GO:0009813; GO:0052696	intracellular membrane-bounded organelle; UDP-glycosyltransferase activity; transferase activity, transferring hexosyl groups; flavonoid biosynthetic process; flavonoid glucuronidation	-
807	wheat0130Contig10356	376.4	2	371.7	2	1561.2	2	1573.2	2	4.18981	2.91658e-05	3.56897e-05	hypothetical protein GLYMA_13G013900 [Glycine max]	GO:0016020	membrane	-
857	MUGEST2003_23lib_Contig20590_369	75.5	2	131.5	2	670.1	2	733.7	2	6.78164	0.00497609	0.00553852	Os01g0827300 [Oryza sativa Japonica Group]	GO:0016023; GO:0048046; GO:0005507; GO:0016722; GO:0052716; GO:0046274; GO:0055114	cytoplasmic, membrane-bounded vesicle; apoplast; copper ion binding; oxidoreductase activity, oxidizing metal ions; hydroquinone:oxygen oxidoreductase activity; lignin catabolic process; oxidation-reduction process	EC:1.10.3.2
884	whh2i03	113	2	125.8	2	491.1	2	465.6	2	4.00628	0.00157586	0.00196161	trichome birefringence-like 28	GO:0005794; GO:0016021; GO:0016413; GO:0050826; GO:0071554	Golgi apparatus; integral component of membrane; O-acetyltransferase activity; response to freezing; cell wall organization or biogenesis	EC:2.3.1
1458	wheat0130Contig15516	410.3	2	387.6	2	1682.5	2	1789.7	2	4.35167	0.00167466	0.00207661	photosystem II 10 kDa polypeptide [Zea mays]	GO:0009507; GO:0009654; GO:0016021; GO:0015979	chloroplast; photosystem II oxygen evolving complex; integral component of membrane; photosynthesis	-
1736	MUGEST2003_23lib_Contig3789_112	16.3	1	29.8	1	180.7	2	176.8	2	7.75488	0.0020301	0.0024811	Germin 8-5	GO:0005576; GO:0005618; GO:0030145; GO:0045735; GO:0046564; GO:0033609	extracellular region; cell wall; manganese ion binding; nutrient reservoir activity; oxalate decarboxylase activity; oxalate metabolic process	EC:4.1.1.2
1741	wheat0130Contig6784	791.9	2	757.4	2	3333.9	2	3520.2	2	4.424	0.00127321	0.00164834	germin 5-1	GO:0005618; GO:0009506; GO:0016023; GO:0048046; GO:0030145; GO:0045735; GO:0046564; GO:0010497; GO:0033609; GO:2000280	cell wall; plasmodesma; cytoplasmic, membrane-bounded vesicle; apoplast; manganese ion binding; nutrient reservoir activity; oxalate decarboxylase activity; plasmodesmata-mediated intercellular transport; oxalate metabolic process; regulation of root development	EC:4.1.1.2
1825	whsh_allContig137	262.1	2	266.7	2	1052	2	1084	2	4.03933	0.00040437	0.000564427	subtilisin-chymotrypsin inhibitor CI-1B [Zea mays]	GO:0004867; GO:0008233; GO:0009611; GO:0010951	serine-type endopeptidase inhibitor activity; peptidase activity; response to wounding; negative regulation of endopeptidase activity	-
2021	whsh_allContig1169	1332.7	2	1307.8	2	5654.1	2	6017.6	2	4.42026	0.00162365	0.00201845	Photosystem I reaction center subunit chloroplastic	GO:0009522; GO:0009535; GO:0003723; GO:0015979	photosystem I; chloroplast thylakoid membrane; RNA binding; photosynthesis	-
2031	rwhsc17m19_504	431.7	2	366.3	2	2859.6	2	2929.8	2	7.25489	0.000369273	0.000518162	embryo defective 1075 partial [Helianthus annuus]	GO:0016831; GO:0030170; GO:0006520	carboxy-lyase activity; pyridoxal phosphate binding; cellular amino acid metabolic process	-
2104	wheat0130Contig7019	440.5	2	435.3	2	1601.5	2	1676	2	3.74229	0.000965509	0.00129805	Sucrose synthase 1	GO:0016157; GO:0005985; GO:0009058; GO:0010037	sucrose synthase activity; sucrose metabolic process; biosynthetic process; response to carbon dioxide	EC:2.4.1.13
2153	MUGEST2003_23lib_Contig2574_1330	8.3	0	8.7	0	150.3	2	137.6	2	16.9353	0.00219275	0.00264236	AT hook motif-containing	GO:0009987	cellular process	-
2244	MUGEST2003_23lib_Contig20295_1437	8.1	0	8.6	0	136.7	2	135.6	2	16.3054	2.23469e-05	2.5115e-05	hypothetical protein F775_00070	-	-	-
2574	whrd2k13_158	72	2	65.1	2	213.2	2	214.3	2	3.11816	0.000578399	0.000808967	---NA---	-	-	-
2895	whr9b20	88.2	2	76	2	497.6	2	551.3	2	6.38794	0.0038521	0.00433696	cellulose synthase 2	GO:0005886; GO:0016021; GO:0008270; GO:0016760; GO:0009834; GO:0030244; GO:0042742; GO:0045492; GO:0050832; GO:0071555	plasma membrane; integral component of membrane; zinc ion binding; cellulose synthase (UDP-forming) activity; plant-type secondary cell wall biogenesis; cellulose biosynthetic process; defense response to bacterium; xylan biosynthetic process; defense response to fungus; cell wall organization	EC:2.4.1.12
2985	wheat0130Contig8597	170.6	2	167	2	522.1	2	542.3	2	3.15284	0.000796037	0.00108523	remorin [Zea mays]	-	-	-
2989	MUGEST2003_23lib_Contig21988_364	426.7	2	400.5	2	1265.3	2	1400	2	3.22207	0.00552729	0.00590599	Os08g0380100 [Oryza sativa Japonica Group]	GO:0016023	cytoplasmic, membrane-bounded vesicle	-
3020	rwhf10o02	312.3	2	309.9	2	1133.8	2	1144.3	2	3.66136	4.23058e-05	7.00576e-05	senescence-associated [Oryza sativa Japonica Group]	-	-	-
3092	rwhh15p02	8	0	8.4	0	51.9	2	50.7	2	6.2561	0.000215261	0.000317242	thioredoxin chloroplastic	GO:0009570; GO:0009941; GO:0015035; GO:0016671; GO:0000103; GO:0006457; GO:0006662; GO:0009414; GO:0034599; GO:0045454; GO:0055114	chloroplast stroma; chloroplast envelope; protein disulfide oxidoreductase activity; oxidoreductase activity, acting on a sulfur group of donors, disulfide as acceptor; sulfate assimilation; protein folding; glycerol ether metabolic process; response to water deprivation; cellular response to oxidative stress; cell redox homeostasis; oxidation-reduction process	-
3120	rwhkp8k07_m_686	56.4	2	54.5	2	397.9	2	433.3	2	7.49504	0.00241354	0.00288294	---NA---	-	-	-
3163	wheat0130Contig9309	1123.9	2	969.7	2	3263	2	3329.5	2	3.14888	0.00139036	0.00176069	probable polygalacturonase	GO:0005576; GO:0005739; GO:0016021; GO:0004650; GO:0005975; GO:0071555	extracellular region; mitochondrion; integral component of membrane; polygalacturonase activity; carbohydrate metabolic process; cell wall organization	EC:3.2.1.15
3180	whsh_allContig1213	230.1	2	233.5	2	695.7	2	722.7	2	3.05953	0.000811347	0.00110506	photosystem I reaction center subunit IV A [Zea mays]	GO:0009535; GO:0009538; GO:0015979	chloroplast thylakoid membrane; photosystem I reaction center; photosynthesis	-
3537	rwhf27h14	7.5	1	7.8	0	112.1	2	121.8	2	15.2876	0.00196506	0.00240972	4-hydroxyphenylacetaldehyde oxime monooxygenase	GO:0016021; GO:0003676; GO:0004497; GO:0005506; GO:0008270; GO:0016705; GO:0020037; GO:0055114	integral component of membrane; nucleic acid binding; monooxygenase activity; iron ion binding; zinc ion binding; oxidoreductase activity, acting on paired donors, with incorporation or reduction of molecular oxygen; heme binding; oxidation-reduction process	-
3559	wheat0130Contig9685	1274	2	1117.4	2	4514.5	2	4531.3	2	3.78264	0.00055972	0.000783852	Vacuolar-processing enzyme	GO:0005773; GO:0004197; GO:0006624; GO:0051603	vacuole; cysteine-type endopeptidase activity; vacuolar protein processing; proteolysis involved in cellular protein catabolic process	EC:3.4.22
3722	MUGEST2003_23lib_Contig10723_613	7.1	0	7.5	0	148.7	2	152.5	2	20.6301	0.000177699	0.000264368	retrotransposon unclassified	GO:0008081; GO:0016740; GO:0044238; GO:0044260; GO:0044699	phosphoric diester hydrolase activity; transferase activity; primary metabolic process; cellular macromolecule metabolic process; single-organism process	-
3795	whsh_allContig1037	7.2	0	9.7	1	41.3	2	37.2	2	4.64497	0.00602228	0.00624703	chlorophyll a b-binding Cab- partial [Solanum lycopersicum]	GO:0009522; GO:0009523; GO:0009535; GO:0009941; GO:0010287; GO:0016021; GO:0016168; GO:0031409; GO:0046872; GO:0009416; GO:0009768; GO:0018298	photosystem I; photosystem II; chloroplast thylakoid membrane; chloroplast envelope; plastoglobule; integral component of membrane; chlorophyll binding; pigment binding; metal ion binding; response to light stimulus; photosynthesis, light harvesting in photosystem I; protein-chromophore linkage	-
3903	wheat0130Contig2276	111.8	2	122.9	2	491.4	2	533.4	2	4.36643	0.00300948	0.00352403	Os03g0720800 [Oryza sativa Japonica Group]	GO:0003677	DNA binding	-
3908	rwhoh11d13	20.5	1	15.5	1	277	2	305.7	2	16.1861	0.00282752	0.0033588	---NA---	-	-	-
3966	wheat0130Contig1687	580.9	2	528.4	2	1658.3	2	1831	2	3.1455	0.00570283	0.00601174	Alcohol dehydrogenase 3	GO:0005737; GO:0004022; GO:0008270; GO:0055114	cytoplasm; alcohol dehydrogenase (NAD) activity; zinc ion binding; oxidation-reduction process	EC:1.1.1.1
4443	whr5e03	882	2	888.8	2	3197.8	2	3041	2	3.52315	0.00123163	0.00159414	caffeic acid O-methyltransferase	GO:0016206; GO:0046983; GO:0009809; GO:0009813; GO:0032259	catechol O-methyltransferase activity; protein dimerization activity; lignin biosynthetic process; flavonoid biosynthetic process; methylation	EC:2.1.1.6
4484	MUGEST2003_23lib_Contig10838_143	421.1	2	404.4	2	2240.8	2	2291.9	2	5.49085	0.000210225	0.000313277	Os03g0253600 [Oryza sativa Japonica Group]	GO:0016021; GO:0045492	integral component of membrane; xylan biosynthetic process	-
4589	whsh_allContig1273	13.7	1	16.2	1	576	2	592.7	2	39.087	0.000219796	0.000323851	[Hordeum vulgare vulgare]	GO:0009507; GO:0004497; GO:0016984; GO:0009853; GO:0019253; GO:0055114	chloroplast; monooxygenase activity; ribulose-bisphosphate carboxylase activity; photorespiration; reductive pentose-phosphate cycle; oxidation-reduction process	EC:4.1.1.39
4645	whsh_allContig818	189.2	2	192.8	2	610.1	2	636.9	2	3.2644	0.000975816	0.00130862	subtilisin-chymotrypsin inhibitor CI-1B [Zea mays]	GO:0004867; GO:0008233; GO:0009611; GO:0010951	serine-type endopeptidase inhibitor activity; peptidase activity; response to wounding; negative regulation of endopeptidase activity	-
4854	rwhh1l07	931.7	2	893	2	2891.4	2	2764.6	2	3.09969	0.00119522	0.00154656	microtubule-associated 70-4 [Oryza sativa Japonica Group]	GO:0008017; GO:0007010; GO:0009832; GO:0010051; GO:0045492	microtubule binding; cytoskeleton organization; plant-type cell wall biogenesis; xylem and phloem pattern formation; xylan biosynthetic process	-
4913	whsh_allContig163	258.7	2	234.6	2	1350.3	2	1341.3	2	5.45631	0.000136921	0.00020092	---NA---	-	-	-
5110	wheat0130Contig8864	427.4	2	451.7	2	1556.4	2	1679.7	2	3.68115	0.0028308	0.00336144	glyceraldehyde-3-phosphate dehydrogenase chloroplastic isoform X2	GO:0009507; GO:0047100; GO:0050661; GO:0051287; GO:0006006; GO:0019253; GO:0055114	chloroplast; glyceraldehyde-3-phosphate dehydrogenase (NADP+) (phosphorylating) activity; NADP binding; NAD binding; glucose metabolic process; reductive pentose-phosphate cycle; oxidation-reduction process	EC:1.2.1.13
5124	wheat0130Contig12138	26	1	33.8	1	136.8	2	131.9	2	4.49331	0.0019387	0.00236478	chemocyanin precursor [Zea mays]	GO:0016023; GO:0046658; GO:0009055	cytoplasmic, membrane-bounded vesicle; anchored component of plasma membrane; electron carrier activity	-
5157	MUG005A09R990206	884.1	2	870.9	2	5141.8	2	5032.5	2	5.79732	0.000170949	0.000255116	Ribulose bisphosphate carboxylase small chain chloroplastic	GO:0009507; GO:0004497; GO:0016984; GO:0009853; GO:0019253; GO:0055114	chloroplast; monooxygenase activity; ribulose-bisphosphate carboxylase activity; photorespiration; reductive pentose-phosphate cycle; oxidation-reduction process	EC:4.1.1.39
5192	MUGEST2003_23lib_Contig9639_148	57.1	2	65.9	2	500.4	2	526.4	2	8.34797	0.000921093	0.00123989	---NA---	-	-	-
5294	whsh_allContig1069	34.7	1	29.4	1	394.5	2	397.6	2	12.3573	7.11266e-05	8.59197e-05	Serine--glyoxylate aminotransferase	GO:0005886; GO:0009507; GO:0048046; GO:0008483; GO:0006833; GO:0008152; GO:0009651; GO:0009750; GO:0070838	plasma membrane; chloroplast; apoplast; transaminase activity; water transport; metabolic process; response to salt stress; response to fructose; divalent metal ion transport	-
5441	rwhyd21k11	7.7	0	8.1	0	79.9	2	76.3	2	9.88608	0.000664915	0.000913393	Tetratricopeptide repeat 28	GO:0005515; GO:0016301; GO:0016310	protein binding; kinase activity; phosphorylation	-
5477	whsh_allContig48	72.4	2	61.6	2	834.6	2	832.9	2	12.444	5.08249e-05	7.5345e-05	[Hordeum vulgare vulgare]	GO:0005886; GO:0009507; GO:0048046; GO:0008483; GO:0006833; GO:0008152; GO:0009651; GO:0009750; GO:0070838	plasma membrane; chloroplast; apoplast; transaminase activity; water transport; metabolic process; response to salt stress; response to fructose; divalent metal ion transport	-
5578	rwhem6j05_402	8.9	1	11.8	1	33.7	2	32.5	2	3.19807	0.00472419	0.00529001	IMP dehydrogenase	GO:0005829; GO:0003938; GO:0046872; GO:0006177; GO:0055114	cytosol; IMP dehydrogenase activity; metal ion binding; GMP biosynthetic process; oxidation-reduction process	EC:1.1.1.205
5612	MUGEST2003_23lib_Contig9443_306	7.7	0	8.1	0	123.9	2	124.4	2	15.7152	7.58461e-06	9.25289e-06	Subtilisin-chymotrypsin inhibitor-2A	GO:0004867; GO:0008233; GO:0009611; GO:0010951	serine-type endopeptidase inhibitor activity; peptidase activity; response to wounding; negative regulation of endopeptidase activity	-
5768	whrd19h18_230	1280.8	2	1253.4	2	3835.5	2	4144.5	2	3.14892	0.00322914	0.00374081	Anthocyanidin 5,3-O-glucosyltransferase	GO:0016021; GO:0043231; GO:0080043; GO:0080044; GO:0009813; GO:0052696	integral component of membrane; intracellular membrane-bounded organelle; quercetin 3-O-glucosyltransferase activity; quercetin 7-O-glucosyltransferase activity; flavonoid biosynthetic process; flavonoid glucuronidation	-
5852	wheat0130Contig10535	472.8	2	448.9	2	2571.9	2	2615.5	2	5.62808	0.000135834	0.000196954	abscisic stress ripening	GO:0006950	response to stress	-
5865	wheat0130Contig12683	191.2	2	184.6	2	929.8	2	870.2	2	4.78978	0.00176804	0.0021784	kDa heat-shock	GO:0005737; GO:0051260	cytoplasm; protein homooligomerization	-
5919	whsh_allContig1065	6.8	0	7.3	0	29.9	1	30.5	2	4.28369	0.000284435	0.000413737	---NA---	-	-	-
5950	wheat0130Contig3679	360.9	2	346	2	1499.1	2	1550	2	4.31334	0.000512342	0.000712473	photosystem II 10 kDa polypeptide [Zea mays]	GO:0009536; GO:0009654; GO:0016021; GO:0015979	plastid; photosystem II oxygen evolving complex; integral component of membrane; photosynthesis	-
6034	MUG020G08R990620	478.3	2	426.4	2	1413.9	2	1521.7	2	3.24483	0.00345258	0.0039761	photosystem I reaction center subunit chloroplastic	GO:0009535; GO:0009538; GO:0009543; GO:0009941; GO:0010287; GO:0016021; GO:0015979; GO:0019344	chloroplast thylakoid membrane; photosystem I reaction center; chloroplast thylakoid lumen; chloroplast envelope; plastoglobule; integral component of membrane; photosynthesis; cysteine biosynthetic process	-
6121	rwhr24h20	35.4	1	36.8	1	131.8	2	127.8	2	3.59557	0.000511016	0.000705864	serine carboxypeptidase-like 18 isoform X2	GO:0005739; GO:0004185; GO:0016747; GO:0019748; GO:0051603	mitochondrion; serine-type carboxypeptidase activity; transferase activity, transferring acyl groups other than amino-acyl groups; secondary metabolic process; proteolysis involved in cellular protein catabolic process	EC:3.4.16
6409	wheat0130Contig11052	5727	2	5420.8	2	22398.5	2	23104.6	2	4.0818	0.00050148	0.000686036	cellulose synthase A catalytic subunit 9 [UDP-forming]	GO:0005886; GO:0009507; GO:0016021; GO:0008270; GO:0016760; GO:0009834; GO:0010089; GO:0010228; GO:0010400; GO:0016926; GO:0030244; GO:0045492; GO:0050665	plasma membrane; chloroplast; integral component of membrane; zinc ion binding; cellulose synthase (UDP-forming) activity; plant-type secondary cell wall biogenesis; xylem development; vegetative to reproductive phase transition of meristem; rhamnogalacturonan I side chain metabolic process; protein desumoylation; cellulose biosynthetic process; xylan biosynthetic process; hydrogen peroxide biosy…	EC:2.4.1.12
6420	wheat0130Contig3676	14.9	1	16.8	1	92.9	2	99.2	2	6.05994	0.00167874	0.0020819	E3 ubiquitin- ligase At4g11680 [Gossypium raimondii]	GO:0016021; GO:0008270; GO:0016874; GO:0061630; GO:0016567; GO:0043161	integral component of membrane; zinc ion binding; ligase activity; ubiquitin protein ligase activity; protein ubiquitination; proteasome-mediated ubiquitin-dependent protein catabolic process	-
6435	MUGEST2003_23lib_Contig5075_747	92.7	2	94.1	2	292.9	2	326.9	2	3.31799	0.00611951	0.00639375	probable glutathione S-transferase GSTU6 [Brachypodium distachyon]	GO:0005737; GO:0004364; GO:0006749; GO:0009407	cytoplasm; glutathione transferase activity; glutathione metabolic process; toxin catabolic process	EC:2.5.1.18
6891	MUGEST2003_23lib_Contig20041_612	96	2	93.9	2	276.5	2	299.5	2	3.03318	0.00355908	0.00408978	Wall-associated receptor kinase 3	GO:0005886; GO:0016021; GO:0016023; GO:0004674; GO:0005509; GO:0005524; GO:0030247; GO:0006468; GO:0007166	plasma membrane; integral component of membrane; cytoplasmic, membrane-bounded vesicle; protein serine/threonine kinase activity; calcium ion binding; ATP binding; polysaccharide binding; protein phosphorylation; cell surface receptor signaling pathway	EC:2.7.11
7058	wheat0130Contig5844	313.8	2	293.3	2	1191.8	2	1271.3	2	4.05716	0.00195103	0.00239386	lipase precursor [Zea mays]	GO:0005739; GO:0016023; GO:0004806; GO:0006629	mitochondrion; cytoplasmic, membrane-bounded vesicle; triglyceride lipase activity; lipid metabolic process	EC:3.1.1.3
7244	wheat0130Contig10682	138	2	128.2	2	709.8	2	709.8	2	5.33283	7.21847e-05	8.85634e-05	Os07g0687100 [Oryza sativa Japonica Group]	GO:0005509; GO:0016787; GO:0008152	calcium ion binding; hydrolase activity; metabolic process	-
7307	wheat0130Contig5358	142.5	2	146.9	2	494.9	2	479.2	2	3.36593	0.000566587	0.000790462	Peroxidase 2	GO:0005576; GO:0009505; GO:0016023; GO:0004601; GO:0020037; GO:0046872; GO:0006979; GO:0009664; GO:0042744; GO:0055114; GO:0098869	extracellular region; plant-type cell wall; cytoplasmic, membrane-bounded vesicle; peroxidase activity; heme binding; metal ion binding; response to oxidative stress; plant-type cell wall organization; hydrogen peroxide catabolic process; oxidation-reduction process; cellular oxidant detoxification	EC:1.11.1.7
7398	whsh_allContig731	192.4	2	194.7	2	602.6	2	632	2	3.18936	0.00120859	0.00156506	subtilisin-chymotrypsin inhibitor CI-1B [Zea mays]	GO:0004867; GO:0008233; GO:0009611; GO:0010951	serine-type endopeptidase inhibitor activity; peptidase activity; response to wounding; negative regulation of endopeptidase activity	-
7491	MUGEST2003_23lib_Contig20768_385	30.5	1	35.2	1	349.5	2	389.5	2	11.2481	0.00355905	0.00408846	---NA---	-	-	-
7544	wheat0130Contig15705	96	2	97.7	2	513.3	2	546.7	2	5.47238	0.001487	0.00186248	Ribulose bisphosphate carboxylase oxygenase activase chloroplastic	GO:0009570; GO:0003700; GO:0005524	chloroplast stroma; transcription factor activity, sequence-specific DNA binding; ATP binding	-
7576	rwhgc2e08_702	22.7	1	24.7	1	178.2	2	158.8	2	7.1097	0.00450459	0.00514329	hypothetical protein TRIUR3_08542	-	-	-
7734	wheat0130Contig10164	3304.4	2	3331.5	2	11709.6	2	11427.3	2	3.48663	0.000295252	0.000429599	Sucrose synthase 1	GO:0016157; GO:0005985; GO:0009058; GO:0010037	sucrose synthase activity; sucrose metabolic process; biosynthetic process; response to carbon dioxide	EC:2.4.1.13
7756	MUGEST2003_23lib_Contig756_779	232.7	2	231.8	2	979.4	2	941.6	2	4.13563	0.00067324	0.000931899	disease resistance RPP13 1	GO:0043531	ADP binding	-
7869	wheat0130Contig8242	68	2	73.9	2	274.5	2	256.7	2	3.74348	0.00231224	0.00278909	hypoxia induced conserved region containing	GO:0031305; GO:0097249; GO:0033617	integral component of mitochondrial inner membrane; mitochondrial respiratory chain supercomplex; mitochondrial respiratory chain complex IV assembly	-
8001	whsh_allContig623	1513.8	2	1366.7	2	9196.2	2	9731.2	2	6.57087	0.00119343	0.00154259	---NA---	-	-	-
8030	whsh_allContig605	145	2	138.6	2	478.5	2	480.3	2	3.38082	9.6938e-05	0.000137472	---NA---	-	-	-
8048	whsh_allContig1245	111.4	2	113.5	2	402.1	2	391.7	2	3.52957	0.000347636	0.000490403	chlorophyll a-b binding of LHCII type III [Zea mays]	GO:0009522; GO:0009523; GO:0009535; GO:0009941; GO:0010287; GO:0016021; GO:0030076; GO:0005198; GO:0016168; GO:0031409; GO:0046872; GO:0009416; GO:0009768; GO:0018298	photosystem I; photosystem II; chloroplast thylakoid membrane; chloroplast envelope; plastoglobule; integral component of membrane; light-harvesting complex; structural molecule activity; chlorophyll binding; pigment binding; metal ion binding; response to light stimulus; photosynthesis, light harvesting in photosystem I; protein-chromophore linkage	-
8265	wheat0130Contig13680	24.7	1	24.4	1	100.5	2	97.8	2	4.0387	0.000331362	0.000473219	probable phosphatase 2C 58	GO:0004722; GO:0006470	protein serine/threonine phosphatase activity; protein dephosphorylation	-
8427	MUGEST2003_23lib_Contig8072_765	260.5	2	227.2	2	912.6	2	834.6	2	3.58253	0.00450366	0.00514197	IAA-amino acid hydrolase ILR1 8	GO:0016021; GO:0016023; GO:0016787; GO:0008152	integral component of membrane; cytoplasmic, membrane-bounded vesicle; hydrolase activity; metabolic process	-
8591	MUGEST2003_23lib_Contig9478_239	192	2	215.4	2	826.4	2	865.7	2	4.15341	0.00126516	0.0016338	---NA---	-	-	-
8722	wheat0130Contig4853	140.1	2	134.7	2	878.4	2	921.7	2	6.55058	0.000817401	0.00110903	Os09g0307300 [Oryza sativa Japonica Group]	GO:0005819; GO:0005874; GO:0009536; GO:0016021; GO:0032147; GO:0060236	spindle; microtubule; plastid; integral component of membrane; activation of protein kinase activity; regulation of mitotic spindle organization	-
8735	wheat0130Contig1882	23.3	1	17.7	1	71.7	2	76.7	2	3.61951	0.00485058	0.0053799	Peptidase_C1 domain-containing	-	-	-
8760	MUGEST2003_23lib_Contig19269_660	12.6	1	14.2	1	71.5	2	63.3	2	5.02985	0.00593104	0.00619283	Os05g0245300 [Oryza sativa Japonica Group]	GO:0005886; GO:0016021; GO:0016023; GO:0003824; GO:0007275; GO:0009733; GO:0009741; GO:0009826; GO:0035264	plasma membrane; integral component of membrane; cytoplasmic, membrane-bounded vesicle; catalytic activity; multicellular organism development; response to auxin; response to brassinosteroid; unidimensional cell growth; multicellular organism growth	-
8948	whsh_allContig916	720.6	2	694.3	2	2965.7	2	3106	2	4.29126	0.000938269	0.00126632	---NA---	-	-	-
8976	rwhkv10e02_224	16.7	1	18.9	1	157.6	2	164.8	2	9.05618	0.000688372	0.000945117	---NA---	-	-	-
8987	wheat0130Contig2883	6.3	0	13.4	1	72.6	2	73.7	2	7.4264	0.00320523	0.00372099	[Hordeum vulgare vulgare]	GO:0009535; GO:0010598; GO:0016757; GO:0009773; GO:0010207; GO:0016117	chloroplast thylakoid membrane; NAD(P)H dehydrogenase complex (plastoquinone); transferase activity, transferring glycosyl groups; photosynthetic electron transport in photosystem I; photosystem II assembly; carotenoid biosynthetic process	-
9061	wheat0130Contig12252	527.9	2	459.9	2	3334.6	2	3533.1	2	6.95252	0.00127099	0.00164305	germin 5-1	GO:0005618; GO:0009506; GO:0016023; GO:0048046; GO:0030145; GO:0045735; GO:0046564; GO:0010497; GO:0033609; GO:2000280	cell wall; plasmodesma; cytoplasmic, membrane-bounded vesicle; apoplast; manganese ion binding; nutrient reservoir activity; oxalate decarboxylase activity; plasmodesmata-mediated intercellular transport; oxalate metabolic process; regulation of root development	EC:4.1.1.2
9221	whsc1n12_35	32	1	26.9	1	105.4	2	111.5	2	3.68251	0.00252287	0.00303363	Cysteine-rich receptor kinase 6	GO:0004672; GO:0016310	protein kinase activity; phosphorylation	-
9287	wheat0130Contig12115	8228.9	2	7239.4	2	33317.1	2	33700.8	2	4.3326	0.000423586	0.00058822	TPA: cellulose synthase family [Zea mays]	GO:0005618; GO:0005886; GO:0016021; GO:0016760; GO:0046872; GO:0006970; GO:0009414; GO:0009834; GO:0010116; GO:0030244; GO:0042742; GO:0045492; GO:0050832; GO:0071555	cell wall; plasma membrane; integral component of membrane; cellulose synthase (UDP-forming) activity; metal ion binding; response to osmotic stress; response to water deprivation; plant-type secondary cell wall biogenesis; positive regulation of abscisic acid biosynthetic process; cellulose biosynthetic process; defense response to bacterium; xylan biosynthetic process; defense response to fungu…	EC:2.4.1.12
9292	wheat0130Contig1314	43	2	43.6	2	138.4	2	152.9	2	3.36374	0.00498866	0.00555042	Sex determination tasselseed-2	GO:0005739; GO:0016491; GO:0055114	mitochondrion; oxidoreductase activity; oxidation-reduction process	-
9362	wheat0130Contig15520	9.6	1	7.5	0	51.7	2	50.4	2	5.97076	0.000843223	0.00113546	SAG12 [Oryza sativa Japonica Group]	GO:0005615; GO:0005764; GO:0016023; GO:0004197; GO:0022900; GO:0051603	extracellular space; lysosome; cytoplasmic, membrane-bounded vesicle; cysteine-type endopeptidase activity; electron transport chain; proteolysis involved in cellular protein catabolic process	EC:3.4.22
9383	ncbi_gi_40641568_540	11.5	1	7	0	37.2	2	37.7	2	4.04865	0.00638296	0.00654708	Receptor kinase HAIKU2	GO:0004672; GO:0005524; GO:0006468	protein kinase activity; ATP binding; protein phosphorylation	-
9515	whsh_allContig1159	229.9	2	220.9	2	677.8	2	706.4	2	3.07054	0.00103023	0.00136811	Photosystem I reaction center subunit chloroplastic	GO:0009535; GO:0009538; GO:0009941; GO:0010287; GO:0016021; GO:0010207; GO:0070838	chloroplast thylakoid membrane; photosystem I reaction center; chloroplast envelope; plastoglobule; integral component of membrane; photosystem II assembly; divalent metal ion transport	-
9564	wh32i06	129.1	2	126.1	2	492.3	2	496.9	2	3.87618	5.59761e-05	7.79887e-05	---NA---	-	-	-
9809	MUGEST2003_23lib_Contig789_802	38.2	2	34.4	1	204.6	2	185.1	2	5.36777	0.00390226	0.00438191	Os03g0837800 [Oryza sativa Japonica Group]	-	-	-
9977	MUGEST2003_23lib_Contig15032_411	26.8	1	17	1	97.4	2	99.3	2	4.49087	0.00423542	0.00472559	[Hordeum vulgare vulgare]	GO:0016021; GO:0015079; GO:0071805	integral component of membrane; potassium ion transmembrane transporter activity; potassium ion transmembrane transport	-
10005	whh2m01	11.2	1	12.2	1	65.6	2	60.6	2	5.39316	0.00245125	0.00293185	chaperone dnaJ chloroplastic-like [Brachypodium distachyon]	-	-	-
10315	wheat0130Contig13038	20.5	1	30.5	1	229.8	2	233.3	2	9.08039	0.000660314	0.000906784	threonine endopeptidase [Zea mays]	GO:0009536; GO:0009579; GO:0016021	plastid; thylakoid; integral component of membrane	-
10472	MUGEST2003_23lib_Contig8821_p_352	74.6	2	72.9	2	281.6	2	277.3	2	3.78915	0.000126298	0.000177127	---NA---	-	-	-
10642	wheat0130Contig2872	103.8	2	95.6	2	1601.4	2	1530.9	2	15.7086	0.000585111	0.000822186	---NA---	-	-	-
10939	MUGEST2003_23lib_Contig25625_1134	50.8	2	58.2	2	396	2	395.2	2	7.25872	0.000119017	0.00016523	methylsterol monooxygenase 1-1-like	GO:0016021; GO:0005506; GO:0016491; GO:0006633; GO:0055114	integral component of membrane; iron ion binding; oxidoreductase activity; fatty acid biosynthetic process; oxidation-reduction process	-
11122	rwhdl7k24	6.2	0	6.6	0	33.3	2	34.7	2	5.3125	0.000695032	0.000951726	cathepsin L	GO:0008234; GO:0006508	cysteine-type peptidase activity; proteolysis	EC:3.4
11242	wheat0130Contig1479	6.7	0	6.9	0	53.7	2	53.2	2	7.86029	3.33129e-05	4.89082e-05	hypothetical protein PHALS_11425	GO:0016021	integral component of membrane	-
11493	wheat0130Contig6294	6.8	0	7	0	69.1	2	72.4	2	10.2536	0.000669579	0.000926611	peroxidase 72-like	GO:0005576; GO:0016023; GO:0004601; GO:0020037; GO:0046872; GO:0006979; GO:0042744; GO:0055114; GO:0098869	extracellular region; cytoplasmic, membrane-bounded vesicle; peroxidase activity; heme binding; metal ion binding; response to oxidative stress; hydrogen peroxide catabolic process; oxidation-reduction process; cellular oxidant detoxification	EC:1.11.1.7
11679	whsh_allContig1043	501.1	2	498.3	2	1510	2	1575.6	2	3.08745	0.000989103	0.0013192	---NA---	-	-	-
11908	rwhf11m23	1289.7	2	1295.4	2	4055	2	3810.6	2	3.04267	0.00213646	0.00259081	Aquaporin TIP1-3 [Morus notabilis]	GO:0005887; GO:0009705; GO:0042807; GO:0015250; GO:0015254; GO:0006833; GO:0009992; GO:0015793; GO:0034220	integral component of plasma membrane; plant-type vacuole membrane; central vacuole; water channel activity; glycerol channel activity; water transport; cellular water homeostasis; glycerol transport; ion transmembrane transport	-
11915	whvs13c08_515	6.8	0	7	0	78.2	2	82.5	2	11.6449	0.000857577	0.00115397	disease resistance RGA4	GO:0003677; GO:0043531	DNA binding; ADP binding	-
11970	wheat0130Contig6505	468.5	2	403.2	2	1721.4	2	1923.1	2	4.18091	0.00579529	0.00606858	Serine threonine- kinase SAPK3	GO:0005634; GO:0005737; GO:0004674; GO:0005524; GO:0006468; GO:0009738; GO:0035556	nucleus; cytoplasm; protein serine/threonine kinase activity; ATP binding; protein phosphorylation; abscisic acid-activated signaling pathway; intracellular signal transduction	EC:2.7.11
12177	wheat0130Contig1897	351.8	2	330.7	2	1020.1	2	1079.3	2	3.07604	0.00196166	0.00240311	NRT1 PTR FAMILY	GO:0016021; GO:0005215; GO:0006857	integral component of membrane; transporter activity; oligopeptide transport	-
12188	wheat0130Contig8804	37.9	2	19.9	1	563.5	2	627.7	2	20.609	0.00344287	0.00396553	root peroxidase	GO:0005576; GO:0004601; GO:0020037; GO:0046872; GO:0006979; GO:0042744; GO:0055114; GO:0098869	extracellular region; peroxidase activity; heme binding; metal ion binding; response to oxidative stress; hydrogen peroxide catabolic process; oxidation-reduction process; cellular oxidant detoxification	EC:1.11.1.7
12478	rwhsc3h17_262	205.4	2	221.8	2	760	2	782.6	2	3.61096	0.000626137	0.000863163	GDSL esterase lipase At2g23540-like	GO:0016023; GO:0016788; GO:0008152	cytoplasmic, membrane-bounded vesicle; hydrolase activity, acting on ester bonds; metabolic process	-
12562	wheat0130Contig10137	6759.3	2	5969	2	25369.6	2	25808.2	2	4.02079	0.000552142	0.000771956	O-methyltransferase [Zea mays]	GO:0016206; GO:0046983; GO:0047763; GO:0009809; GO:0009813; GO:0032259	catechol O-methyltransferase activity; protein dimerization activity; caffeate O-methyltransferase activity; lignin biosynthetic process; flavonoid biosynthetic process; methylation	EC:2.1.1.68; EC:2.1.1.6
12627	rwhh4f04	30.5	2	28.2	1	105.6	2	117.6	2	3.80239	0.00547171	0.0058703	O-methyltransferase ZRP4	GO:0008171; GO:0046983; GO:0032259	O-methyltransferase activity; protein dimerization activity; methylation	EC:2.1.1
12647	wheat0130Contig10368	11.6	1	16.3	1	82	2	73.9	2	5.58781	0.00531018	0.00575794	catalase [Triticum aestivum]	GO:0009514; GO:0004096; GO:0020037; GO:0046872; GO:0042542; GO:0042744; GO:0055114; GO:0098869	glyoxysome; catalase activity; heme binding; metal ion binding; response to hydrogen peroxide; hydrogen peroxide catabolic process; oxidation-reduction process; cellular oxidant detoxification	EC:1.11.1.6
12800	wheat0130Contig5918	1300.8	2	1271.5	2	4550.5	2	5047.1	2	3.73114	0.0049767	0.00553984	Aquaporin PIP1-5	GO:0005773; GO:0005887; GO:0009506; GO:0015250; GO:0015254; GO:0006833; GO:0009992; GO:0015793; GO:0034220	vacuole; integral component of plasma membrane; plasmodesma; water channel activity; glycerol channel activity; water transport; cellular water homeostasis; glycerol transport; ion transmembrane transport	-
12885	MUGEST2003_23lib_Contig18783_650	7.3	1	6.2	0	69.1	2	73.2	2	10.5407	0.00108447	0.00141437	GDSL esterase lipase At5g45910-like [Setaria italica]	GO:0016021; GO:0016023; GO:0016298; GO:0006629	integral component of membrane; cytoplasmic, membrane-bounded vesicle; lipase activity; lipid metabolic process	EC:3.1.1
12893	MUGEST2003_23lib_Contig4427_221	21.6	1	26	1	139.2	2	150.4	2	6.08403	0.00246338	0.00295167	hypothetical protein TRIUR3_09975	-	-	-
13175	whsh_allContig1203	1105.9	2	1129.1	2	3883.1	2	4063.4	2	3.55548	0.00101149	0.0013496	glyceraldehyde-3-phosphate dehydrogenase chloroplastic isoform X2	GO:0005829; GO:0009570; GO:0009941; GO:0016020; GO:0048046; GO:0047100; GO:0050661; GO:0051287; GO:0006006; GO:0006096; GO:0019253; GO:0055114	cytosol; chloroplast stroma; chloroplast envelope; membrane; apoplast; glyceraldehyde-3-phosphate dehydrogenase (NADP+) (phosphorylating) activity; NADP binding; NAD binding; glucose metabolic process; glycolytic process; reductive pentose-phosphate cycle; oxidation-reduction process	EC:1.2.1.13
13370	wheat0130Contig11963	68.6	2	73.9	2	240.2	2	252.3	2	3.45614	0.00142145	0.00179374	Beta-fructofuranosidase 1	GO:0016021; GO:0004575; GO:0050306; GO:0005975	integral component of membrane; sucrose alpha-glucosidase activity; sucrose 1F-fructosyltransferase activity; carbohydrate metabolic process	EC:2.4.1.99; EC:3.2.1.26; EC:3.2.1.48
13381	MUGEST2003_23lib_Contig6414_m_184	54.1	2	63.1	2	188.6	2	184.6	2	3.1843	0.00147682	0.00185058	hypothetical protein F775_01763	-	-	-
13674	wheat0130Contig325	150.4	2	143.6	2	595.5	2	620.6	2	4.13639	0.00079439	0.00108127	Beta-glucosidase 31	GO:0008422; GO:0005975; GO:1901657	beta-glucosidase activity; carbohydrate metabolic process; glycosyl compound metabolic process	EC:3.2.1.21
13740	MUGEST2003_23lib_Contig21676_979	38.7	2	34.8	2	137.1	2	126.5	2	3.58639	0.0035115	0.00405012	2-methylene-furan-3-one reductase	GO:0009570; GO:0009579; GO:0009941; GO:0010319; GO:0048046; GO:0008270; GO:0035671; GO:0035798; GO:0000096; GO:0006546; GO:0006636; GO:0006733; GO:0006766; GO:0008652; GO:0009072; GO:0009106; GO:0009108; GO:0009117; GO:0009416; GO:0010264; GO:0015995; GO:0016117; GO:0019216; GO:0019288; GO:0019748; GO:0031408; GO:0042558; GO:0042742; GO:0044272; GO:0055114	chloroplast stroma; thylakoid; chloroplast envelope; stromule; apoplast; zinc ion binding; enone reductase activity; 2-alkenal reductase (NADP+) activity; sulfur amino acid metabolic process; glycine catabolic process; unsaturated fatty acid biosynthetic process; oxidoreduction coenzyme metabolic process; vitamin metabolic process; cellular amino acid biosynthetic process; aromatic amino acid fam…	-
13820	wheat0130Contig6637	468.4	2	445.6	2	1725.6	2	1810.4	2	3.86871	0.00111972	0.00146328	hydrolase [Zea mays]	GO:0005739; GO:0016787; GO:0006725	mitochondrion; hydrolase activity; cellular aromatic compound metabolic process	-
13888	rwhsl8m13	17.3	1	16.3	1	62.8	2	64.3	2	3.78274	0.000371551	0.000526093	cytochrome P450 superfamily [Zea mays]	GO:0016021; GO:0004497; GO:0005506; GO:0016705; GO:0020037; GO:0055114	integral component of membrane; monooxygenase activity; iron ion binding; oxidoreductase activity, acting on paired donors, with incorporation or reduction of molecular oxygen; heme binding; oxidation-reduction process	-
13915	rwhh15k10	5.8	0	6.1	0	44.5	2	44.3	2	7.46218	2.19825e-05	2.37932e-05	Os06g0523300 [Oryza sativa Japonica Group]	-	-	-
13996	wheat0130Contig2092	57.1	2	60.3	2	262.6	2	247	2	4.34072	0.00164461	0.00204489	ADP,ATP carrier	GO:0005743; GO:0016021; GO:0003735; GO:0005215; GO:0006412; GO:0055085	mitochondrial inner membrane; integral component of membrane; structural constituent of ribosome; transporter activity; translation; transmembrane transport	-
14002	MUGEST2003_23lib_Contig10167_17	72	2	70.6	2	372.6	2	399.8	2	5.41655	0.00186494	0.00227225	partial [Secale cereale]	GO:0005623; GO:0016021; GO:0004672; GO:0004722; GO:0005509; GO:0005524; GO:0008026; GO:0008146; GO:0008270; GO:0009378; GO:0016853; GO:0030247; GO:0036310; GO:0043138; GO:0000733; GO:0006310; GO:0006468; GO:0006470; GO:0006810; GO:0015074; GO:0032508; GO:0045454	cell; integral component of membrane; protein kinase activity; protein serine/threonine phosphatase activity; calcium ion binding; ATP binding; ATP-dependent helicase activity; sulfotransferase activity; zinc ion binding; four-way junction helicase activity; isomerase activity; polysaccharide binding; annealing helicase activity; 3'-5' DNA helicase activity; DNA strand renaturation; DNA recombina…	-
14452	wheat0130Contig4207	113.7	2	116.6	2	356.7	2	395.2	2	3.26487	0.0054344	0.00584386	caffeic acid O-methyltransferase	GO:0016206; GO:0046983; GO:0009611; GO:0009723; GO:0009751; GO:0009809; GO:0009813; GO:0032259; GO:0042542	catechol O-methyltransferase activity; protein dimerization activity; response to wounding; response to ethylene; response to salicylic acid; lignin biosynthetic process; flavonoid biosynthetic process; methylation; response to hydrogen peroxide	EC:2.1.1.6
14675	wheat0130Contig11662	701.3	2	753.5	2	2643.5	2	2669.7	2	3.65219	0.000229062	0.000338392	uncharacterized membrane At1g06890-like [Setaria italica]	GO:0016021; GO:0016023	integral component of membrane; cytoplasmic, membrane-bounded vesicle	-
14707	wheat0130Contig12699	270.2	2	278.3	2	1052.3	2	1086.4	2	3.89918	0.000485431	0.000666208	subtilisin-chymotrypsin inhibitor CI-1B [Zea mays]	GO:0004867; GO:0008233; GO:0009611; GO:0010951	serine-type endopeptidase inhibitor activity; peptidase activity; response to wounding; negative regulation of endopeptidase activity	-
14862	wheat0130Contig12847	6	0	7.5	1	52.3	2	57.4	2	8.12593	0.00303975	0.00356104	catalase [Triticum aestivum]	GO:0009514; GO:0004096; GO:0020037; GO:0046872; GO:0042542; GO:0042744; GO:0055114; GO:0098869	glyoxysome; catalase activity; heme binding; metal ion binding; response to hydrogen peroxide; hydrogen peroxide catabolic process; oxidation-reduction process; cellular oxidant detoxification	EC:1.11.1.6
14926	wheat0130Contig5927	131.5	2	100.4	2	477.7	2	451.2	2	4.00561	0.00341884	0.00388886	Os11g0487100 [Oryza sativa Japonica Group]	GO:0003824; GO:0008152	catalytic activity; metabolic process	-
15293	whsh_allContig1139	1038.3	2	1054.5	2	3398.9	2	3516	2	3.30414	0.000600459	0.000836726	---NA---	-	-	-
15896	wheat0130Contig6644	195.2	2	177.9	2	593.9	2	642.3	2	3.31332	0.00352763	0.00405806	trichome birefringence-like 33	GO:0005794; GO:0016021; GO:0016413; GO:0071554	Golgi apparatus; integral component of membrane; O-acetyltransferase activity; cell wall organization or biogenesis	EC:2.3.1
15953	whsh_allContig1211	398.4	2	374.5	2	1287.7	2	1396	2	3.47225	0.00335189	0.0038426	photosystem I reaction center subunit XI [Zea mays]	GO:0009535; GO:0009538; GO:0009941; GO:0010287; GO:0016021; GO:0010207; GO:0070838	chloroplast thylakoid membrane; photosystem I reaction center; chloroplast envelope; plastoglobule; integral component of membrane; photosystem II assembly; divalent metal ion transport	-
16411	MUGEST2003_23lib_Contig18000_436	6.5	0	6.7	0	91	2	87	2	13.4848	0.000590073	0.000830117	F-box At2g26160-like	-	-	-
16428	whsh_allContig913	239.4	2	219.3	2	955.2	2	984.8	2	4.22934	0.00058291	0.000815577	Peroxisomal (S)-2-hydroxy-acid oxidase GLO1	GO:0005777; GO:0005515; GO:0008891; GO:0010181; GO:0052852; GO:0052853; GO:0052854; GO:0009854; GO:0010109; GO:0019048; GO:0055114	peroxisome; protein binding; glycolate oxidase activity; FMN binding; very-long-chain-(S)-2-hydroxy-acid oxidase activity; long-chain-(S)-2-hydroxy-long-chain-acid oxidase activity; medium-chain-(S)-2-hydroxy-acid oxidase activity; oxidative photosynthetic carbon pathway; regulation of photosynthesis; modulation by virus of host morphology or physiology; oxidation-reduction process	EC:1.1.3.15
16461	MUGEST2003_23lib_Contig5402_324	653.7	2	657.6	2	2170	2	2200.5	2	3.33295	0.000101009	0.000144081	Cytokinin-O-glucosyltransferase 2	GO:0043231; GO:0080043; GO:0080044; GO:0009813; GO:0052696	intracellular membrane-bounded organelle; quercetin 3-O-glucosyltransferase activity; quercetin 7-O-glucosyltransferase activity; flavonoid biosynthetic process; flavonoid glucuronidation	-
16599	rwhsd14c02_258	21.6	1	17.7	1	407	2	394.6	2	20.3969	0.000290649	0.000422989	---NA---	-	-	-
16708	MUGEST2003_23lib_Contig4491_48	594.5	2	555.9	2	1797.4	2	1891.8	2	3.20688	0.00160984	0.00200259	---NA---	-	-	-
16845	wheat0130Contig7738	36.5	2	18.7	1	187.9	2	196.9	2	6.97101	0.00364214	0.00415984	hypothetical protein TRIUR3_22690	-	-	-
17110	wheat0130Contig13910	123.1	2	124.3	2	538.1	2	588.4	2	4.55335	0.00325971	0.00376196	[Hordeum vulgare vulgare]	GO:0009507; GO:0008047; GO:0009055; GO:0015035; GO:0016671; GO:0000103; GO:0006457; GO:0006662; GO:0009657; GO:0022900; GO:0034599; GO:0042744; GO:0043085; GO:0045454	chloroplast; enzyme activator activity; electron carrier activity; protein disulfide oxidoreductase activity; oxidoreductase activity, acting on a sulfur group of donors, disulfide as acceptor; sulfate assimilation; protein folding; glycerol ether metabolic process; plastid organization; electron transport chain; cellular response to oxidative stress; hydrogen peroxide catabolic process; positive…	-
17117	rwhsp10i07_834	28.7	1	35.4	2	128.3	2	140.5	2	4.19345	0.00459158	0.00520409	coatomer subunit beta-1-like	GO:0030126; GO:0005198; GO:0006886; GO:0016192	COPI vesicle coat; structural molecule activity; intracellular protein transport; vesicle-mediated transport	-
17215	whr11m05	44.6	2	39.8	2	139.6	2	129.6	2	3.18957	0.00358346	0.00411093	probable indole-3-acetic acid-amido synthetase isoform X1 [Oryza brachyantha]	GO:0009941; GO:0016874; GO:0008152; GO:0009416; GO:0009733	chloroplast envelope; ligase activity; metabolic process; response to light stimulus; response to auxin	-
17222	MUG012B03R990521	468.9	2	411.9	2	1360.4	2	1489.7	2	3.23581	0.0051093	0.00564427	photosystem I reaction center subunit chloroplastic	GO:0009535; GO:0009538; GO:0009543; GO:0009941; GO:0010287; GO:0016021; GO:0015979; GO:0019344	chloroplast thylakoid membrane; photosystem I reaction center; chloroplast thylakoid lumen; chloroplast envelope; plastoglobule; integral component of membrane; photosynthesis; cysteine biosynthetic process	-
17275	wheat0130Contig7358	201.2	2	182.8	2	1200.8	2	1229.8	2	6.32969	0.000281495	0.000408449	Os10g0467800 [Oryza sativa Japonica Group]	GO:0005886; GO:0016021; GO:0008270; GO:0016760; GO:0009834; GO:0030244; GO:0042742; GO:0045492; GO:0050832; GO:0071555	plasma membrane; integral component of membrane; zinc ion binding; cellulose synthase (UDP-forming) activity; plant-type secondary cell wall biogenesis; cellulose biosynthetic process; defense response to bacterium; xylan biosynthetic process; defense response to fungus; cell wall organization	EC:2.4.1.12
17307	MUGEST2003_23lib_Contig8833_225	148.6	2	198.3	2	708.7	2	747.1	2	4.1966	0.00319257	0.00371041	CCCH transcription factor [Zea mays]	-	-	-
17326	whr18a08	96.7	2	94.6	2	313	2	327.8	2	3.34971	0.00110408	0.0014461	Peroxidase 5	GO:0005576; GO:0009505; GO:0004601; GO:0020037; GO:0046872; GO:0006979; GO:0009664; GO:0042744; GO:0055114; GO:0098869	extracellular region; plant-type cell wall; peroxidase activity; heme binding; metal ion binding; response to oxidative stress; plant-type cell wall organization; hydrogen peroxide catabolic process; oxidation-reduction process; cellular oxidant detoxification	EC:1.11.1.7
17389	whsh_allContig1153	382.2	2	340.1	2	2220	2	2333.2	2	6.30375	0.000992446	0.00132581	---NA---	-	-	-
17649	wheat0130Contig2317	48.7	2	44.9	2	234.2	2	258.7	2	5.26603	0.00383314	0.00431449	Bifunctional monodehydroascorbate reductase and carbonic anhydrase nectarin-3	GO:0016023; GO:0004089; GO:0008270; GO:0006730	cytoplasmic, membrane-bounded vesicle; carbonate dehydratase activity; zinc ion binding; one-carbon metabolic process	EC:4.2.1.1
18300	whsh_allContig1253	31	2	28.7	1	112.3	2	105.5	2	3.64824	0.00205521	0.00250621	chlorophyll a-b binding of LHCII type III [Zea mays]	GO:0009522; GO:0009523; GO:0009535; GO:0009941; GO:0010287; GO:0016021; GO:0030076; GO:0005198; GO:0016168; GO:0031409; GO:0046872; GO:0009416; GO:0009768; GO:0018298	photosystem I; photosystem II; chloroplast thylakoid membrane; chloroplast envelope; plastoglobule; integral component of membrane; light-harvesting complex; structural molecule activity; chlorophyll binding; pigment binding; metal ion binding; response to light stimulus; photosynthesis, light harvesting in photosystem I; protein-chromophore linkage	-
18618	MUGEST2003_23lib_Contig4545_p_434	13.7	1	20.3	1	252.2	2	265.7	2	15.2324	0.000962951	0.00129673	---NA---	-	-	-
18730	whsh_allContig876	420.2	2	395.6	2	1394.8	2	1427.4	2	3.45943	0.000414067	0.000575001	---NA---	-	-	-
18778	wheat0130Contig15445	590.5	2	588.6	2	1986.4	2	2238.3	2	3.58299	0.00677183	0.00678105	chlorophyll a-b binding	GO:0009522; GO:0009523; GO:0009535; GO:0009941; GO:0010287; GO:0016021; GO:0016168; GO:0031409; GO:0046872; GO:0009416; GO:0009768; GO:0018298	photosystem I; photosystem II; chloroplast thylakoid membrane; chloroplast envelope; plastoglobule; integral component of membrane; chlorophyll binding; pigment binding; metal ion binding; response to light stimulus; photosynthesis, light harvesting in photosystem I; protein-chromophore linkage	-
18845	wheat0130Contig14209	315.3	2	295.8	2	974.1	2	988	2	3.21077	0.000314042	0.000454714	xylanase inhibitor [Triticum aestivum]	GO:0004190; GO:0016798; GO:0006508; GO:0045493	aspartic-type endopeptidase activity; hydrolase activity, acting on glycosyl bonds; proteolysis; xylan catabolic process	EC:3.4.23
18846	rwhr24m04	22	1	15.9	1	83.4	2	86.4	2	4.48021	0.00264558	0.00314202	Cell Division AAA ATPase family [Triticum aestivum]	GO:0016021; GO:0005524; GO:0051301	integral component of membrane; ATP binding; cell division	-
18915	MUGEST2003_23lib_Contig3566_757	29.8	2	19.9	1	96.8	2	102.5	2	4.01006	0.00578055	0.00605668	---NA---	-	-	-
19091	wheat0130Contig12958	1004.4	2	896.8	2	3067.4	2	3300.8	2	3.34957	0.00329392	0.00378576	Os10g0522700 [Oryza sativa Japonica Group]	GO:0016021	integral component of membrane	-
19343	whkp17o05_25	12.7	1	12.2	1	52.8	2	49.5	2	4.10843	0.00185436	0.00226167	Os01g0678000 [Oryza sativa Japonica Group]	GO:0016021; GO:0016023; GO:0003676; GO:0008270	integral component of membrane; cytoplasmic, membrane-bounded vesicle; nucleic acid binding; zinc ion binding	-
19363	MUGEST2003_23lib_Contig4650_342	84.4	2	83.6	2	689.4	2	750.5	2	8.57083	0.00230012	0.00277719	[Hordeum vulgare vulgare]	GO:0005634; GO:0005739; GO:0005829; GO:0003713; GO:0019172; GO:0046983; GO:0006357; GO:0019243; GO:0019249; GO:0070301	nucleus; mitochondrion; cytosol; transcription coactivator activity; glyoxalase III activity; protein dimerization activity; regulation of transcription from RNA polymerase II promoter; methylglyoxal catabolic process to D-lactate via S-lactoyl-glutathione; lactate biosynthetic process; cellular response to hydrogen peroxide	-
19513	whsh_allContig956	573	2	552.5	2	1648	2	1790.4	2	3.055	0.00384683	0.00433168	[Hordeum vulgare vulgare]	GO:0005618; GO:0016023; GO:0048046; GO:0030145; GO:0045735; GO:0046564; GO:0033609	cell wall; cytoplasmic, membrane-bounded vesicle; apoplast; manganese ion binding; nutrient reservoir activity; oxalate decarboxylase activity; oxalate metabolic process	EC:4.1.1.2
19566	MUGEST2003_23lib_Contig18980_324	824.4	2	730.7	2	4850.1	2	4695.5	2	6.13825	0.000511461	0.000708507	Os03g0806800 [Oryza sativa Japonica Group]	GO:0005739; GO:0016021	mitochondrion; integral component of membrane	-
19636	whsh_allContig1229	347.4	2	345.5	2	1371.6	2	1541.2	2	4.20378	0.00578704	0.00605932	photosystem II 10 kDa polypeptide [Zea mays]	GO:0009535; GO:0009654; GO:0016021; GO:0015979	chloroplast thylakoid membrane; photosystem II oxygen evolving complex; integral component of membrane; photosynthesis	-
19652	whsh_allContig301	999.6	2	855.8	2	3159.4	2	3134.7	2	3.39231	0.00107878	0.00141041	hypothetical protein SETIT_024718mg, partial	-	-	-
19666	whsh_allContig814	180.9	2	175.6	2	680.8	2	720.6	2	3.931	0.0014733	0.00184133	2-aminoethanethiol dioxygenase	GO:0016021; GO:0016702; GO:0055114	integral component of membrane; oxidoreductase activity, acting on single donors with incorporation of molecular oxygen, incorporation of two atoms of oxygen; oxidation-reduction process	EC:1.13.11
19788	whsh_allContig1184	223.5	2	214.5	2	792.5	2	849.9	2	3.74977	0.00231909	0.00279702	Photosystem I reaction center subunit chloroplastic	GO:0009522; GO:0009535; GO:0003723; GO:0015979	photosystem I; chloroplast thylakoid membrane; RNA binding; photosynthesis	-
19872	rwhsh11j09	1263.9	2	1107.9	2	3723.7	2	3793.3	2	3.16932	0.00110044	0.00144213	Peroxidase 5	GO:0005576; GO:0009505; GO:0004601; GO:0020037; GO:0046872; GO:0006979; GO:0009664; GO:0042744; GO:0055114; GO:0098869	extracellular region; plant-type cell wall; peroxidase activity; heme binding; metal ion binding; response to oxidative stress; plant-type cell wall organization; hydrogen peroxide catabolic process; oxidation-reduction process; cellular oxidant detoxification	EC:1.11.1.7
19898	wheat0130Contig5954	1457.4	2	1222.4	2	6365.5	2	6834.3	2	4.92567	0.00247562	0.00297414	shikimate kinase chloroplastic-like [Phoenix dactylifera]	GO:0009507; GO:0000287; GO:0004765; GO:0005524; GO:0009073; GO:0009423; GO:0016310; GO:0019632	chloroplast; magnesium ion binding; shikimate kinase activity; ATP binding; aromatic amino acid family biosynthetic process; chorismate biosynthetic process; phosphorylation; shikimate metabolic process	EC:2.7.1.71
19971	rwhe24k05	5644	2	5865	2	18917	2	17700.4	2	3.18163	0.00241647	0.00288823	Os02g0492500 [Oryza sativa Japonica Group]	-	-	-
20009	wheat0130Contig5054	5.6	0	9.8	1	2377.9	2	2337.5	2	306.195	7.4677e-05	9.64945e-05	urease accessory G	GO:0016020; GO:0003924; GO:0005525; GO:0016151; GO:0006807	membrane; GTPase activity; GTP binding; nickel cation binding; nitrogen compound metabolic process	-
20029	wheat0130Contig9842	171.8	2	157.4	2	666	2	734	2	4.25273	0.00418715	0.00469386	Os03g0172100 [Oryza sativa Japonica Group]	-	-	-
20038	wheat0130Contig14378	79	2	70.1	2	616.3	2	685	2	8.7277	0.00359533	0.00411886	[Hordeum vulgare vulgare]	GO:0009507; GO:0004497; GO:0016984; GO:0009853; GO:0019253; GO:0055114	chloroplast; monooxygenase activity; ribulose-bisphosphate carboxylase activity; photorespiration; reductive pentose-phosphate cycle; oxidation-reduction process	EC:4.1.1.39
20044	whsh_allContig356	41.6	2	29.3	2	126.8	2	137	2	3.72073	0.00679196	0.00680484	catalase [Triticum aestivum]	GO:0009514; GO:0004096; GO:0020037; GO:0046872; GO:0042542; GO:0042744; GO:0055114; GO:0098869	glyoxysome; catalase activity; heme binding; metal ion binding; response to hydrogen peroxide; hydrogen peroxide catabolic process; oxidation-reduction process; cellular oxidant detoxification	EC:1.11.1.6
20113	rwhr16c10	5.5	0	5.6	0	57.5	2	60.7	2	10.6486	0.000892408	0.00120155	Subtilisin-like protease	GO:0005618; GO:0016023; GO:0004252; GO:0006508	cell wall; cytoplasmic, membrane-bounded vesicle; serine-type endopeptidase activity; proteolysis	EC:3.4.21
20153	whoh21l03	19.9	1	26.6	1	209.2	2	211.9	2	9.05591	0.000371643	0.000527415	Mixed-linked glucan synthase 2	GO:0000139; GO:0009536; GO:0016021; GO:0016760; GO:0030244; GO:0071555	Golgi membrane; plastid; integral component of membrane; cellulose synthase (UDP-forming) activity; cellulose biosynthetic process; cell wall organization	EC:2.4.1.12
20289	MUGEST2003_23lib_Contig6625_127	18.5	1	11.9	1	185.8	2	171.9	2	11.7664	0.00220292	0.00265029	---NA---	-	-	-
20351	whh11i03	46.4	2	49.2	2	171.5	2	171.1	2	3.58368	0.000131102	0.000192989	bifunctional nuclease 1-like [Brachypodium distachyon]	GO:0005634; GO:0004518; GO:0090305	nucleus; nuclease activity; nucleic acid phosphodiester bond hydrolysis	EC:3.1
20527	rwhok18j17_764	10.1	1	9.7	1	77.4	2	89.6	2	8.43434	0.00680642	0.0068141	hypothetical protein TRIUR3_10532	-	-	-
20536	rwhh2i03	558.5	2	488.1	2	2444.3	2	2559	2	4.78053	0.00115492	0.00149765	TPA: DUF231 domain containing family [Zea mays]	GO:0005794; GO:0016021; GO:0016413; GO:0050826; GO:0071554	Golgi apparatus; integral component of membrane; O-acetyltransferase activity; response to freezing; cell wall organization or biogenesis	EC:2.3.1
20676	MUGEST2003_23lib_Contig3247_m_548	526.9	2	466.3	2	1566.5	2	1615.7	2	3.20399	0.00126915	0.00163908	acclimation partial	-	-	-
20848	MUGEST2003_23lib_Contig6078_59	72.2	2	28.4	1	1048.3	2	1080.5	2	21.161	0.000717645	0.000980807	retrotransposon unclassified	GO:0003676; GO:0016772; GO:0006259	nucleic acid binding; transferase activity, transferring phosphorus-containing groups; DNA metabolic process	-
20950	wheat0130Contig8370	26.2	1	23.7	1	1438.5	2	1493	2	58.7475	0.000358266	0.0005023	inactive purple acid phosphatase 27	GO:0009507; GO:0003993; GO:0046872; GO:0016311	chloroplast; acid phosphatase activity; metal ion binding; dephosphorylation	EC:3.1.3.2
21014	MUGEST2003_23lib_Contig3803_446	54.6	2	44.2	2	277.8	2	307.5	2	5.92409	0.0041578	0.00465553	alpha-amylase trypsin inhibitor-like [Brachypodium distachyon]	GO:0016021; GO:0016023	integral component of membrane; cytoplasmic, membrane-bounded vesicle	-
21120	rwhh7k11	1031.4	2	985.1	2	3053.9	2	3258.8	2	3.13052	0.00238226	0.00285121	glutathione transferase	GO:0016023; GO:0004364; GO:0006749	cytoplasmic, membrane-bounded vesicle; glutathione transferase activity; glutathione metabolic process	EC:2.5.1.18
21121	wheat0130Contig14041	11.6	1	18.8	1	102.2	2	103.1	2	6.75329	0.00171672	0.00212288	proline-rich 4-like	-	-	-
21181	whr4e14	294.7	2	300.4	2	1142.2	2	1186.1	2	3.91245	0.00065173	0.000893565	---NA---	-	-	-
21588	wheat0130Contig6489	33.4	2	40	2	451.4	2	496.8	2	12.9183	0.00273898	0.00325305	vegetative cell wall gp1-like	-	-	-
21670	whsh_allContig263	74.4	2	70.6	2	485.3	2	504.7	2	6.82759	0.000546871	0.000762703	[Hordeum vulgare vulgare]	GO:0009579; GO:0009941; GO:0048046; GO:0042132; GO:0046872; GO:0050278; GO:0000023; GO:0000165; GO:0006612; GO:0009409; GO:0009595; GO:0009697; GO:0009773; GO:0009814; GO:0009867; GO:0010200; GO:0010207; GO:0010310; GO:0010363; GO:0019252; GO:0019253; GO:0019288; GO:0019344; GO:0019761; GO:0031348; GO:0035304; GO:0043085; GO:0043900; GO:0050832	thylakoid; chloroplast envelope; apoplast; fructose 1,6-bisphosphate 1-phosphatase activity; metal ion binding; sedoheptulose-bisphosphatase activity; maltose metabolic process; MAPK cascade; protein targeting to membrane; response to cold; detection of biotic stimulus; salicylic acid biosynthetic process; photosynthetic electron transport in photosystem I; defense response, incompatible interact…	EC:3.1.3.37; EC:3.1.3.11
21900	rwhf7n10	340.4	2	316.8	2	964.4	2	1038.1	2	3.04702	0.00329262	0.00378311	Glu protease inhibitor	GO:0004867; GO:0008233; GO:0009611; GO:0010951	serine-type endopeptidase inhibitor activity; peptidase activity; response to wounding; negative regulation of endopeptidase activity	-
21934	wheat0130Contig5997	80.8	2	76.5	2	314.9	2	308.7	2	3.9644	0.000261722	0.000378047	Fruit bromelain	GO:0005615; GO:0005764; GO:0016023; GO:0004197; GO:0022900; GO:0051603	extracellular space; lysosome; cytoplasmic, membrane-bounded vesicle; cysteine-type endopeptidase activity; electron transport chain; proteolysis involved in cellular protein catabolic process	EC:3.4.22
21951	whyf11c09	5.9	0	6	0	33.5	2	35	2	5.7563	0.00070472	0.000959657	---NA---	-	-	-
22054	MUGEST2003_23lib_Contig2815_329	266.8	2	240.9	2	912.3	2	963.2	2	3.69411	0.00173882	0.00214535	NAC transcription factor 29-like	GO:0005634; GO:0003677; GO:0006355	nucleus; DNA binding; regulation of transcription, DNA-templated	-
22116	whcs12m11_580	21.7	1	28.2	1	110.9	2	107.5	2	4.37675	0.00188986	0.00231587	hypothetical protein F775_31009	-	-	-
22284	wheat0130Contig4339	17.2	1	6.2	0	119.4	2	118.1	2	10.1496	0.00266585	0.00316449	root peroxidase	GO:0005576; GO:0004601; GO:0020037; GO:0046872; GO:0006979; GO:0042744; GO:0055114; GO:0098869	extracellular region; peroxidase activity; heme binding; metal ion binding; response to oxidative stress; hydrogen peroxide catabolic process; oxidation-reduction process; cellular oxidant detoxification	EC:1.11.1.7
22327	wheat0130Contig5942	121.9	2	134.3	2	969.2	2	855.1	2	7.12061	0.00531435	0.00576455	chitinase [Triticum aestivum]	GO:0004568; GO:0008061; GO:0005975; GO:0006032; GO:0016998	chitinase activity; chitin binding; carbohydrate metabolic process; chitin catabolic process; cell wall macromolecule catabolic process	EC:3.2.1.14
22365	wheat0130Contig11274	21.2	1	26.5	1	108.3	2	113.1	2	4.64151	0.00169034	0.00209512	lichenase-2 precursor [Zea mays]	GO:0016023; GO:0046658; GO:0030247; GO:0042972; GO:0005975	cytoplasmic, membrane-bounded vesicle; anchored component of plasma membrane; polysaccharide binding; licheninase activity; carbohydrate metabolic process	EC:3.2.1.73
22515	MUGEST2003_23lib_Contig18063_1400	103.3	2	80.9	2	503.2	2	546.3	2	5.69761	0.00313629	0.00366018	BRCA1-associated [Zea mays]	GO:0000151; GO:0009536; GO:0004842; GO:0008270; GO:0043130; GO:0046982; GO:0010029; GO:0016567	ubiquitin ligase complex; plastid; ubiquitin-protein transferase activity; zinc ion binding; ubiquitin binding; protein heterodimerization activity; regulation of seed germination; protein ubiquitination	-
22596	wheat0130Contig7263	41.9	2	42.1	2	126.5	2	136.8	2	3.13452	0.00328499	0.00377782	Laccase-12 13	GO:0016023; GO:0048046; GO:0005507; GO:0016722; GO:0052716; GO:0009809; GO:0046274; GO:0055114	cytoplasmic, membrane-bounded vesicle; apoplast; copper ion binding; oxidoreductase activity, oxidizing metal ions; hydroquinone:oxygen oxidoreductase activity; lignin biosynthetic process; lignin catabolic process; oxidation-reduction process	EC:1.10.3.2
22741	whsh_allContig957	352.7	2	330.4	2	1230.3	2	1316.2	2	3.72786	0.0022606	0.00273489	photosystem I reaction center subunit V [Zea mays]	GO:0009941; GO:0016021; GO:0030093; GO:0016168; GO:0009773; GO:0009780; GO:0042550; GO:0050821	chloroplast envelope; integral component of membrane; chloroplast photosystem I; chlorophyll binding; photosynthetic electron transport in photosystem I; photosynthetic NADP+ reduction; photosystem I stabilization; protein stabilization	-
22791	rwhr2i17	149.9	2	135.1	2	431.7	2	437.3	2	3.04912	0.000733383	0.00100196	[Oryza sativa Japonica Group]	GO:0003677	DNA binding	-
23092	rwhsh14j20	10.2	1	13.7	1	156.1	2	160.5	2	13.2469	0.000368756	0.000515518	chloroplast light-harvesting chlorophyll a b-binding partial [Helianthus annuus]	GO:0009522; GO:0009523; GO:0009535; GO:0009941; GO:0010287; GO:0016021; GO:0016168; GO:0031409; GO:0046872; GO:0009416; GO:0009768; GO:0018298	photosystem I; photosystem II; chloroplast thylakoid membrane; chloroplast envelope; plastoglobule; integral component of membrane; chlorophyll binding; pigment binding; metal ion binding; response to light stimulus; photosynthesis, light harvesting in photosystem I; protein-chromophore linkage	-
23426	wheat0130Contig14974	118.1	2	112.7	2	661.2	2	726.5	2	6.01256	0.00319235	0.00370909	[Hordeum vulgare vulgare]	GO:0005829; GO:0009579; GO:0009941; GO:0010319; GO:0016020; GO:0048046; GO:0004849; GO:0005524; GO:0008974; GO:0000165; GO:0006206; GO:0006222; GO:0006612; GO:0009595; GO:0009637; GO:0009697; GO:0009773; GO:0009814; GO:0009867; GO:0009902; GO:0010114; GO:0010200; GO:0010207; GO:0010218; GO:0010310; GO:0010363; GO:0019253; GO:0019344; GO:0031348; GO:0035304; GO:0043097; GO:0043900; GO:0050832	cytosol; thylakoid; chloroplast envelope; stromule; membrane; apoplast; uridine kinase activity; ATP binding; phosphoribulokinase activity; MAPK cascade; pyrimidine nucleobase metabolic process; UMP biosynthetic process; protein targeting to membrane; detection of biotic stimulus; response to blue light; salicylic acid biosynthetic process; photosynthetic electron transport in photosystem I; defe…	EC:2.7.1.48; EC:2.7.1.19
23447	MUGEST2003_23lib_Contig12601_889	257.2	2	260.7	2	1632.2	2	1537.9	2	6.12107	0.00126353	0.00163248	Os03g0739700 [Oryza sativa Japonica Group]	GO:0016021	integral component of membrane	-
23835	MUGEST2003_23lib_Contig4023_642	5.6	0	8.3	1	119.7	2	139.3	2	18.6331	0.00645312	0.00659731	glutathione S-transferase	GO:0005737; GO:0004364; GO:0005515; GO:0006749; GO:0009407	cytoplasm; glutathione transferase activity; protein binding; glutathione metabolic process; toxin catabolic process	EC:2.5.1.18
23938	wheat0130Contig8692	70.4	2	81.6	2	351.6	2	365.5	2	4.71776	0.000996354	0.00133638	Peroxidase 2	GO:0005576; GO:0009505; GO:0016023; GO:0004601; GO:0020037; GO:0046872; GO:0006979; GO:0009664; GO:0032922; GO:0042744; GO:0042752; GO:0055114; GO:0097167; GO:0098869	extracellular region; plant-type cell wall; cytoplasmic, membrane-bounded vesicle; peroxidase activity; heme binding; metal ion binding; response to oxidative stress; plant-type cell wall organization; circadian regulation of gene expression; hydrogen peroxide catabolic process; regulation of circadian rhythm; oxidation-reduction process; circadian regulation of translation; cellular oxidant deto…	EC:1.11.1.7
24110	whsh_allContig1218	13.2	1	8	1	51.4	2	51	2	4.83019	0.00409996	0.00454714	chlorophyll a-b binding 4 [Zea mays]	GO:0005739; GO:0009522; GO:0009535; GO:0009941; GO:0010287; GO:0016021; GO:0016168; GO:0031409; GO:0046872; GO:0009416; GO:0009768; GO:0018298; GO:0019344; GO:0070838	mitochondrion; photosystem I; chloroplast thylakoid membrane; chloroplast envelope; plastoglobule; integral component of membrane; chlorophyll binding; pigment binding; metal ion binding; response to light stimulus; photosynthesis, light harvesting in photosystem I; protein-chromophore linkage; cysteine biosynthetic process; divalent metal ion transport	-
24159	MUGEST2003_23lib_Contig17305_981	5.9	0	14.4	1	105	2	105.8	2	10.3842	0.0020025	0.00244541	Os12g0431300 [Oryza sativa Japonica Group]	-	-	-
24297	MUGEST2003_23lib_Contig10856_290	3057.1	2	3084.5	2	9543.5	2	10071	2	3.19371	0.00153353	0.0019246	peroxidase 4 [Oryza sativa Japonica Group]	GO:0005576; GO:0016021; GO:0016023; GO:0004601; GO:0020037; GO:0046872; GO:0006979; GO:0042744; GO:0055114; GO:0098869	extracellular region; integral component of membrane; cytoplasmic, membrane-bounded vesicle; peroxidase activity; heme binding; metal ion binding; response to oxidative stress; hydrogen peroxide catabolic process; oxidation-reduction process; cellular oxidant detoxification	EC:1.11.1.7
24381	MUGEST2003_23lib_Contig5148_2	34.2	2	25.7	1	101.2	2	97.8	2	3.3222	0.00430359	0.00476921	cysteine desulfurase	GO:0003824; GO:0008152	catalytic activity; metabolic process	-
24441	wheat0130Contig12667	90.9	2	90.2	2	318.7	2	344.4	2	3.66151	0.00283299	0.00336409	Fructose-bisphosphate chloroplastic	GO:0005739; GO:0009507; GO:0004332; GO:0006096	mitochondrion; chloroplast; fructose-bisphosphate aldolase activity; glycolytic process	EC:4.1.2.13
24533	whsh_allContig1202	1318.4	2	1234	2	5842.6	2	6474.4	2	4.82565	0.00423416	0.00472294	plastocyanin [Zea mays]	GO:0009535; GO:0005507; GO:0009055; GO:0055114	chloroplast thylakoid membrane; copper ion binding; electron carrier activity; oxidation-reduction process	-
24574	MUGEST2003_23lib_Contig3945_879	42.4	2	41.1	2	165.3	2	162.4	2	3.92455	0.000169324	0.000252472	MATE efflux family ALF5	GO:0016021; GO:0015238; GO:0015297; GO:0006855	integral component of membrane; drug transmembrane transporter activity; antiporter activity; drug transmembrane transport	-
25241	rwhh4j07	155.7	2	146.6	2	666.6	2	667.3	2	4.4125	7.82657e-05	0.00010046	CRIB domain-containing RIC10-like	GO:0016020	membrane	-
25257	MUGEST2003_23lib_Contig26496_655	77.5	2	72.5	2	331.8	2	351.7	2	4.55667	0.00147591	0.00184661	thioredoxin M- chloroplastic-like	GO:0009507; GO:0008047; GO:0009055; GO:0015035; GO:0016671; GO:0000103; GO:0006457; GO:0006662; GO:0009657; GO:0022900; GO:0034599; GO:0042744; GO:0043085; GO:0045454	chloroplast; enzyme activator activity; electron carrier activity; protein disulfide oxidoreductase activity; oxidoreductase activity, acting on a sulfur group of donors, disulfide as acceptor; sulfate assimilation; protein folding; glycerol ether metabolic process; plastid organization; electron transport chain; cellular response to oxidative stress; hydrogen peroxide catabolic process; positive…	-
25734	whsh_allContig1259	2386.3	2	2279.9	2	7692.6	2	8367.6	2	3.44182	0.00357749	0.00410564	chlorophyll binding partial [Helianthus annuus]	GO:0009522; GO:0009535; GO:0009941; GO:0010287; GO:0016021; GO:0016168; GO:0031409; GO:0046872; GO:0009416; GO:0009768; GO:0018298	photosystem I; chloroplast thylakoid membrane; chloroplast envelope; plastoglobule; integral component of membrane; chlorophyll binding; pigment binding; metal ion binding; response to light stimulus; photosynthesis, light harvesting in photosystem I; protein-chromophore linkage	-
25824	MUGEST2003_23lib_Contig9195_p_569	60.6	2	63.5	2	415.6	2	412.9	2	6.67607	3.16403e-05	3.96553e-05	---NA---	-	-	-
25868	rwhv16n13o14_117	2125.9	2	2020.6	2	6586.7	2	6827.8	2	3.23514	0.000804856	0.00109449	---NA---	-	-	-
26103	wheat0130Contig57	113.2	2	121.4	2	759.5	2	795.4	2	6.62788	0.000777005	0.0010588	RUBISCO activase partial	GO:0009570; GO:0003700; GO:0004633; GO:0005524; GO:0008152	chloroplast stroma; transcription factor activity, sequence-specific DNA binding; phosphopantothenoylcysteine decarboxylase activity; ATP binding; metabolic process	EC:4.1.1.36
26493	MUGEST2003_23lib_Contig9244_258	83.6	2	87	2	259	2	265.6	2	3.07503	0.000439558	0.000604082	cytochrome P450 CYP73A100-like	GO:0016021; GO:0016023; GO:0005506; GO:0016709; GO:0020037; GO:0044550; GO:0055114	integral component of membrane; cytoplasmic, membrane-bounded vesicle; iron ion binding; oxidoreductase activity, acting on paired donors, with incorporation or reduction of molecular oxygen, NAD(P)H as one donor, and incorporation of one atom of oxygen; heme binding; secondary metabolite biosynthetic process; oxidation-reduction process	EC:1.14.13
26503	whsh_allContig39	5.9	0	6.8	1	51.6	2	59.5	2	8.74803	0.00646601	0.00661185	---NA---	-	-	-
26626	rwhvd13c21_181	68.7	2	76.9	2	342.8	2	311.6	2	4.49451	0.00399589	0.00445196	Os03g0273200 [Oryza sativa Japonica Group]	GO:0016021; GO:0016023; GO:0048046; GO:0005507; GO:0008447; GO:0016722; GO:0052716; GO:0009809; GO:0046274; GO:0055114	integral component of membrane; cytoplasmic, membrane-bounded vesicle; apoplast; copper ion binding; L-ascorbate oxidase activity; oxidoreductase activity, oxidizing metal ions; hydroquinone:oxygen oxidoreductase activity; lignin biosynthetic process; lignin catabolic process; oxidation-reduction process	EC:1.10.3.2; EC:1.10.3.3
26675	whsh_allContig1137	71.4	2	60.6	2	983.1	2	1083.9	2	15.6591	0.00273359	0.0032438	calvin cycle CP12- chloroplastic-like	-	-	-
26980	wheat0130Contig5465	15.6	1	10.2	1	63.6	2	61.9	2	4.86434	0.00320881	0.00372231	Os10g0206500 [Oryza sativa Japonica Group]	GO:0005576; GO:0016020; GO:0016023; GO:0019953	extracellular region; membrane; cytoplasmic, membrane-bounded vesicle; sexual reproduction	-
27042	MUGEST2003_23lib_Contig17809_945	6.1	0	6.3	0	34.4	2	32.3	2	5.37903	0.00150584	0.00189156	cinnamoyl- reductase 1-like [Setaria italica]	GO:0016621; GO:0050662; GO:0055114	cinnamoyl-CoA reductase activity; coenzyme binding; oxidation-reduction process	EC:1.2.1.44
27410	wheat0130Contig1588	280.4	2	255.8	2	1410.3	2	1484.5	2	5.39873	0.00109667	0.00143288	Transcription factor MYB86	GO:0005634; GO:0003677; GO:0003700; GO:0045893; GO:1901430; GO:2000652	nucleus; DNA binding; transcription factor activity, sequence-specific DNA binding; positive regulation of transcription, DNA-templated; positive regulation of syringal lignin biosynthetic process; regulation of secondary cell wall biogenesis	-
27535	rwhyd28n19	6.4	0	6.6	0	28.8	2	28.6	2	4.41538	4.05787e-05	6.47703e-05	uncharacterized GPI-anchored At1g61900 isoform X3 [Phoenix dactylifera]	GO:0009506; GO:0016021; GO:0046658	plasmodesma; integral component of membrane; anchored component of plasma membrane	-
27691	MUGEST2003_23lib_Contig13473_630	8.9	1	10.5	1	44.5	2	47.7	2	4.75258	0.00240645	0.00287633	Os12g0599800 [Oryza sativa Japonica Group]	GO:0004857; GO:0043086	enzyme inhibitor activity; negative regulation of catalytic activity	-
28088	MUGEST2003_23lib_Contig19755_765	90.3	2	77	2	343.1	2	348.4	2	4.13329	0.00074513	0.00101517	Endo-1,3 1,4-beta-D-glucanase	GO:0016023; GO:0016787; GO:0008152	cytoplasmic, membrane-bounded vesicle; hydrolase activity; metabolic process	-
28187	MUGEST2003_23lib_Contig2396_683	65.1	2	62.5	2	251.5	2	269.1	2	4.07994	0.00204307	0.00249299	---NA---	-	-	-
28277	wheat0130Contig2091	253.1	2	216.5	2	870.5	2	912	2	3.79578	0.00177158	0.00217972	NAC domain-containing 8-like	GO:0005634; GO:0044212; GO:0045893; GO:2000652	nucleus; transcription regulatory region DNA binding; positive regulation of transcription, DNA-templated; regulation of secondary cell wall biogenesis	-
28383	whsh_allContig1096	318.9	2	302.5	2	941.5	2	1031	2	3.17428	0.00450476	0.00514461	Chlorophyll a-b binding 1B- chloroplastic	-	-	-
28492	rwhvd1b20_340	4055.6	2	3870.8	2	12005.6	2	11944.7	2	3.02159	0.000147417	0.000219426	---NA---	-	-	-
28571	MUGEST2003_23lib_Contig13811_1044	311.9	2	296.3	2	1003.5	2	945.5	2	3.20454	0.00200058	0.00244276	Anthocyanidin reductase	GO:0003824; GO:0050662; GO:0008152	catalytic activity; coenzyme binding; metabolic process	-
28607	wheat0130Contig5167	132	2	122.3	2	613.9	2	576.8	2	4.68227	0.00167283	0.00207397	truncated transcription factor CAULIFLOWER D-like	GO:0005634; GO:0005739; GO:0003677; GO:0003700; GO:0046983; GO:0006355	nucleus; mitochondrion; DNA binding; transcription factor activity, sequence-specific DNA binding; protein dimerization activity; regulation of transcription, DNA-templated	-
28731	wheat0130Contig7544	9	1	20.3	1	96.3	2	93.1	2	6.46416	0.00533811	0.00577513	Peroxisomal (S)-2-hydroxy-acid oxidase GLO1	GO:0005777; GO:0008891; GO:0010181; GO:0052852; GO:0052853; GO:0052854; GO:0009854; GO:0010109; GO:0019048; GO:0055114	peroxisome; glycolate oxidase activity; FMN binding; very-long-chain-(S)-2-hydroxy-acid oxidase activity; long-chain-(S)-2-hydroxy-long-chain-acid oxidase activity; medium-chain-(S)-2-hydroxy-acid oxidase activity; oxidative photosynthetic carbon pathway; regulation of photosynthesis; modulation by virus of host morphology or physiology; oxidation-reduction process	EC:1.1.3.15
28887	wheat0130Contig5171	1695.4	2	1603.9	2	5593.9	2	6265.2	2	3.59443	0.00620644	0.00644662	cytochrome b6-f complex iron-sulfur subunit [Zea mays]	GO:0009507; GO:0016021; GO:0042651; GO:0009496; GO:0051537; GO:0055114	chloroplast; integral component of membrane; thylakoid membrane; plastoquinol--plastocyanin reductase activity; 2 iron, 2 sulfur cluster binding; oxidation-reduction process	EC:1.10.9.1
28917	MUGEST2003_23lib_Contig2584_540	96.2	2	94.1	2	667.4	2	705.6	2	7.21492	0.00104474	0.00138133	periaxin-like [Brachypodium distachyon]	GO:0007275	multicellular organism development	-
29038	MUGEST2003_23lib_Contig6058_29	225.8	2	211.9	2	1944.8	2	2060.2	2	9.1501	0.00105998	0.00139719	---NA---	-	-	-
29202	wheat0130Contig8105	2590.3	2	2357.5	2	9297	2	10160.1	2	3.93248	0.00377454	0.00425898	isoflavone reductase	GO:0005739	mitochondrion	-
29402	MUGEST2003_23lib_Contig8165_480	299.2	2	288.1	2	955.2	2	1011.3	2	3.34837	0.00171487	0.00212023	infection-related [Oryza sativa Japonica Group]	-	-	-
29409	MUGEST2003_23lib_Contig9479_617	78.6	2	89	2	308.4	2	336.9	2	3.85024	0.00400916	0.00446122	Os01g0833400 [Oryza sativa Japonica Group]	GO:0016772; GO:0033743; GO:0006388; GO:0055114	transferase activity, transferring phosphorus-containing groups; peptide-methionine (R)-S-oxide reductase activity; tRNA splicing, via endonucleolytic cleavage and ligation; oxidation-reduction process	EC:1.8.4; EC:1.8.4.12
29762	wheat0130Contig12757	997.3	2	918.2	2	3043.3	2	3129.5	2	3.22255	0.000754321	0.00102972	---NA---	-	-	-
29782	rwhe12m03	726.5	2	744.4	2	2221	2	2245.8	2	3.03678	0.000104207	0.000152012	---NA---	-	-	-
29888	wheat0130Contig13064	264.6	2	279.7	2	1182.6	2	1287.9	2	4.53886	0.00303608	0.00355179	chloroplast stem-loop binding of 41 kDa chloroplastic	GO:0005773; GO:0005840; GO:0009506; GO:0009941; GO:0010319; GO:0016020; GO:0048046; GO:0003824; GO:0050662; GO:0000165; GO:0006612; GO:0006636; GO:0009595; GO:0009637; GO:0009697; GO:0009814; GO:0009853; GO:0009867; GO:0009902; GO:0009965; GO:0010027; GO:0010114; GO:0010200; GO:0010207; GO:0010218; GO:0010310; GO:0010363; GO:0015995; GO:0016117; GO:0019288; GO:0030154; GO:0031348; GO:0032544; GO:…	vacuole; ribosome; plasmodesma; chloroplast envelope; stromule; membrane; apoplast; catalytic activity; coenzyme binding; MAPK cascade; protein targeting to membrane; unsaturated fatty acid biosynthetic process; detection of biotic stimulus; response to blue light; salicylic acid biosynthetic process; defense response, incompatible interaction; photorespiration; jasmonic acid mediated signaling p…	-
29922	whoh4n05	14	1	10.6	1	74.1	2	73	2	5.97967	0.000849894	0.00114339	TPA: hypoxia induced conserved region containing [Zea mays]	GO:0031305; GO:0097249; GO:0016740; GO:0008152; GO:0033617	integral component of mitochondrial inner membrane; mitochondrial respiratory chain supercomplex; transferase activity; metabolic process; mitochondrial respiratory chain complex IV assembly	-
30132	whkp5l13_276	17.4	1	23.1	1	113.3	2	122.7	2	5.82716	0.00314702	0.00366943	filament-like plant 7 isoform X1 [Brachypodium distachyon]	-	-	-
30435	wheat0130Contig11723	7662.4	2	6937	2	26534.7	2	28931.3	2	3.7992	0.00373324	0.00422461	cellulose synthase A catalytic subunit 9 [UDP-forming]	GO:0005886; GO:0009507; GO:0016021; GO:0008270; GO:0016760; GO:0009834; GO:0010089; GO:0010228; GO:0010400; GO:0016926; GO:0030244; GO:0045492; GO:0050665	plasma membrane; chloroplast; integral component of membrane; zinc ion binding; cellulose synthase (UDP-forming) activity; plant-type secondary cell wall biogenesis; xylem development; vegetative to reproductive phase transition of meristem; rhamnogalacturonan I side chain metabolic process; protein desumoylation; cellulose biosynthetic process; xylan biosynthetic process; hydrogen peroxide biosy…	EC:2.4.1.12
30441	rwhcs20f08_m_664	163.9	2	200	2	4814.9	2	4770.1	2	26.3397	3.89287e-05	5.94829e-05	Chlorophyll a-b binding chloroplastic	-	-	-
30538	wheat0130Contig15778	502.8	2	479.2	2	2127.9	2	2177.2	2	4.38401	0.000270419	0.000391265	photosystem II 10 kDa polypeptide [Zea mays]	GO:0009535; GO:0009654; GO:0016021; GO:0015979	chloroplast thylakoid membrane; photosystem II oxygen evolving complex; integral component of membrane; photosynthesis	-
30548	wheat0130Contig1302	179.7	2	169.7	2	1162.6	2	1234.3	2	6.86005	0.0012478	0.00161	cellulose synthase A catalytic subunit 9 [UDP-forming]	GO:0005886; GO:0009507; GO:0016021; GO:0008270; GO:0016760; GO:0009834; GO:0010089; GO:0010228; GO:0010400; GO:0016926; GO:0030244; GO:0045492; GO:0050665	plasma membrane; chloroplast; integral component of membrane; zinc ion binding; cellulose synthase (UDP-forming) activity; plant-type secondary cell wall biogenesis; xylem development; vegetative to reproductive phase transition of meristem; rhamnogalacturonan I side chain metabolic process; protein desumoylation; cellulose biosynthetic process; xylan biosynthetic process; hydrogen peroxide biosy…	EC:2.4.1.12
30573	wheat0130Contig10643	1378.7	2	1374	2	16923	2	15927.7	2	11.934	0.00109177	0.00142627	L-gulonolactone oxidase	GO:0016020; GO:0003885; GO:0050660; GO:0055114	membrane; D-arabinono-1,4-lactone oxidase activity; flavin adenine dinucleotide binding; oxidation-reduction process	EC:1.1.3.37
30813	wheat0130Contig12557	379.1	2	345	2	1350.7	2	1361.1	2	3.74506	0.000321532	0.000463967	laccase-4-like [Brachypodium distachyon]	GO:0016023; GO:0048046; GO:0005507; GO:0016722; GO:0052716; GO:0009809; GO:0046274; GO:0055114	cytoplasmic, membrane-bounded vesicle; apoplast; copper ion binding; oxidoreductase activity, oxidizing metal ions; hydroquinone:oxygen oxidoreductase activity; lignin biosynthetic process; lignin catabolic process; oxidation-reduction process	EC:1.10.3.2
31078	wheat0130Contig10398	218.1	2	175.2	2	983.8	2	1056.6	2	5.1879	0.00262158	0.00311955	early nodulin [Oryza sativa Japonica Group]	GO:0016021	integral component of membrane	-
31119	whsh_allContig1181	19.2	1	17.6	1	114.4	2	116.7	2	6.27989	0.000207868	0.000310633	fructose-bisphosphate aldolase [Zea mays]	GO:0005739; GO:0009507; GO:0004332; GO:0006096	mitochondrion; chloroplast; fructose-bisphosphate aldolase activity; glycolytic process	EC:4.1.2.13
31219	rwhdl23m22	567.9	2	551.7	2	2522.6	2	2446.8	2	4.43855	0.000405131	0.00056707	Os01g0678000 [Oryza sativa Japonica Group]	GO:0016021; GO:0016023; GO:0003676; GO:0008270	integral component of membrane; cytoplasmic, membrane-bounded vesicle; nucleic acid binding; zinc ion binding	-
31387	MUGEST2003_23lib_Contig17196_804	33	2	29.8	1	117.2	2	123.2	2	3.82803	0.00146278	0.00183207	calcium binding [Oryza sativa Japonica Group]	GO:0005509	calcium ion binding	-
31517	rwhca6l20_454	1268.4	2	1228.1	2	4086.3	2	4059.8	2	3.26301	7.2877e-05	9.12071e-05	Myb-related 305	GO:0005634; GO:0003677	nucleus; DNA binding	-
31704	whsh_allContig1260_2	239.9	2	203.1	2	1860.1	2	1893.9	2	8.47404	0.000227665	0.000333104	Chlorophyll a-b binding chloroplastic	GO:0009522; GO:0009523; GO:0009535; GO:0009941; GO:0010287; GO:0016021; GO:0016168; GO:0031409; GO:0046872; GO:0009416; GO:0009768; GO:0018298	photosystem I; photosystem II; chloroplast thylakoid membrane; chloroplast envelope; plastoglobule; integral component of membrane; chlorophyll binding; pigment binding; metal ion binding; response to light stimulus; photosynthesis, light harvesting in photosystem I; protein-chromophore linkage	-
31785	MUGEST2003_23lib_Contig5097_2	202.2	2	188.6	2	631.1	2	657.2	2	3.29657	0.00107358	0.00140644	---NA---	-	-	-
31822	whsh_allContig1057	657.2	2	585.3	2	2313.9	2	2346	2	3.75042	0.000530464	0.000736266	---NA---	-	-	-
32142	MUGEST2003_23lib_Contig5183_743	1232.6	2	1179.9	2	4839.9	2	5060.4	2	4.10375	0.000915455	0.00123592	3-methyladenine-DNA glycosylase [Oryza sativa Japonica Group]	GO:0008725; GO:0006284	DNA-3-methyladenine glycosylase activity; base-excision repair	EC:3.2.2.21; EC:3.2.2.20
32177	MUGEST2003_23lib_Contig5546_523	562.9	2	525	2	1877.3	2	1930.1	2	3.49977	0.000570689	0.000798393	Exocyst complex component 7	GO:0000145; GO:0006887	exocyst; exocytosis	-
32230	wheat0130Contig815	1547.1	2	1441	2	5459.4	2	5916.2	2	3.80697	0.00311154	0.00363903	hypothetical protein F775_31135	-	-	-
32338	whr9o09	69.6	2	67.4	2	207.1	2	212.9	2	3.06569	0.000480119	0.000660921	serine threonine- kinase At5g01020-like	GO:0005739; GO:0004674; GO:0005524; GO:0006468	mitochondrion; protein serine/threonine kinase activity; ATP binding; protein phosphorylation	EC:2.7.11
32341	whsh_allContig60	62.5	2	52.5	2	684.3	2	651.8	2	11.6183	0.000774541	0.00105615	Metal transporter Nramp5 [Morus notabilis]	-	-	-
32427	wheat0130Contig1057	231	2	209.5	2	677.3	2	733.7	2	3.20318	0.00384576	0.00433035	Patatin group A-3	GO:0005576; GO:0009536; GO:0016020; GO:0004620; GO:0004867; GO:0047372; GO:0010951; GO:0016042	extracellular region; plastid; membrane; phospholipase activity; serine-type endopeptidase inhibitor activity; acylglycerol lipase activity; negative regulation of endopeptidase activity; lipid catabolic process	EC:3.1.1.23; EC:3.1.1
32783	MUGEST2003_23lib_Contig7322_475	6.3	0	6.3	0	28	2	26.1	1	4.29365	0.00208953	0.00254851	---NA---	-	-	-
32867	wheat0130Contig5471	60.4	2	55.5	2	768	2	824	2	13.736	0.00144715	0.00182546	FAR1-RELATED SEQUENCE 5	GO:0006355	regulation of transcription, DNA-templated	-
32893	wheat0130Contig5412	35.2	1	27.5	1	116.8	2	116.4	2	3.7193	0.00203879	0.00248639	Os04g0554200 [Oryza sativa Japonica Group]	GO:0005789; GO:0016021	endoplasmic reticulum membrane; integral component of membrane	-
32939	ncbi_gi_32129129_317	11	1	17.6	1	600.1	2	703.9	2	45.5944	0.00658488	0.00667927	Cold partial [Metarhizium majus ARSEF 297]	GO:0003677; GO:0008233; GO:0005975; GO:0006355; GO:0006508	DNA binding; peptidase activity; carbohydrate metabolic process; regulation of transcription, DNA-templated; proteolysis	-
33117	wheat0130Contig9613	1611.4	2	1529.3	2	4674.4	2	4931.3	2	3.05846	0.00173577	0.00213742	F-box At5g07610-like	-	-	-
33291	wheat0130Contig635	78.1	2	72.7	2	331.1	2	327.3	2	4.36605	0.000169174	0.000249828	Serine carboxypeptidase 2	GO:0005576; GO:0005739; GO:0005773; GO:0004185; GO:0051603	extracellular region; mitochondrion; vacuole; serine-type carboxypeptidase activity; proteolysis involved in cellular protein catabolic process	EC:3.4.16
33783	whfl_allContig390	590.4	2	525.4	2	1793.5	2	1963.9	2	3.36745	0.00473273	0.0052953	Os03g0172100 [Oryza sativa Japonica Group]	-	-	-
33865	wheat0130Contig3441	554.3	2	533.9	2	1932.6	2	2046	2	3.65613	0.00158529	0.00197483	glyceraldehyde-3-phosphate dehydrogenase chloroplastic isoform X2	GO:0005829; GO:0009570; GO:0009941; GO:0016020; GO:0048046; GO:0047100; GO:0050661; GO:0051287; GO:0006006; GO:0006096; GO:0019253; GO:0055114	cytosol; chloroplast stroma; chloroplast envelope; membrane; apoplast; glyceraldehyde-3-phosphate dehydrogenase (NADP+) (phosphorylating) activity; NADP binding; NAD binding; glucose metabolic process; glycolytic process; reductive pentose-phosphate cycle; oxidation-reduction process	EC:1.2.1.13
34123	wheat0130Contig15149	16247.5	2	15174.8	2	47593.1	2	50999.8	2	3.13767	0.00281533	0.0033469	serine hydroxymethyltransferase 4	GO:0004372; GO:0008168; GO:0030170; GO:0006544; GO:0006563; GO:0032259; GO:0035999	glycine hydroxymethyltransferase activity; methyltransferase activity; pyridoxal phosphate binding; glycine metabolic process; L-serine metabolic process; methylation; tetrahydrofolate interconversion	EC:2.1.2.1
34236	rwhf8g18	195	2	191	2	623.3	2	655.4	2	3.31269	0.0013105	0.00168403	Sulfotransferase 17	GO:0008146; GO:0008152	sulfotransferase activity; metabolic process	-
34375	whsh_allContig1160	253.3	2	277.7	2	1116.5	2	1214.4	2	4.38964	0.00312752	0.00364961	---NA---	-	-	-
34378	wheat0130Contig328	2501.8	2	2358.9	2	15422.8	2	15814.3	2	6.42646	0.000249567	0.000358219	[Hordeum vulgare vulgare]	GO:0009507; GO:0004497; GO:0016984; GO:0009853; GO:0019253; GO:0055114	chloroplast; monooxygenase activity; ribulose-bisphosphate carboxylase activity; photorespiration; reductive pentose-phosphate cycle; oxidation-reduction process	EC:4.1.1.39
34496	MUG007G09R990628	429.6	2	391.9	2	2227.8	2	2347.5	2	5.56945	0.00111582	0.00145667	Ribulose bisphosphate carboxylase small chain chloroplastic	GO:0009536; GO:0016491; GO:0016829; GO:0009058; GO:0015977; GO:0015979	plastid; oxidoreductase activity; lyase activity; biosynthetic process; carbon fixation; photosynthesis	-
34704	MUG026B10R990620	445.4	2	393.3	2	1297	2	1370.3	2	3.18028	0.00240987	0.00288029	photosystem I reaction center subunit III [Zea mays]	GO:0009535; GO:0009538; GO:0009543; GO:0009941; GO:0010287; GO:0016021; GO:0015979; GO:0019344	chloroplast thylakoid membrane; photosystem I reaction center; chloroplast thylakoid lumen; chloroplast envelope; plastoglobule; integral component of membrane; photosynthesis; cysteine biosynthetic process	-
34732	MUGEST2003_23lib_Contig19376_588	31.9	2	27	1	167.9	2	181.7	2	5.93548	0.00252806	0.00303759	IN2-1 [Zea mays]	GO:0005737; GO:0004364; GO:0005515; GO:0006749; GO:0010731	cytoplasm; glutathione transferase activity; protein binding; glutathione metabolic process; protein glutathionylation	EC:2.5.1.18
35027	MUGEST2003_23lib_Contig13462_646	1492.1	2	1379.9	2	5687.1	2	5879.4	2	4.02733	0.000655068	0.000898853	Inactive rhomboid 1	GO:0009506; GO:0016021; GO:0004252; GO:0016485	plasmodesma; integral component of membrane; serine-type endopeptidase activity; protein processing	EC:3.4.21
35057	whfl_allContig1928	405.6	2	389.4	2	2341.5	2	2528.5	2	6.12579	0.00211493	0.00257363	signal [Medicago truncatula]	GO:0009507; GO:0016787; GO:0008152	chloroplast; hydrolase activity; metabolic process	-
35101	wheat0130Contig2894	17977	2	17419.9	2	81200.7	2	80714.2	2	4.57427	3.41739e-05	5.023e-05	metallothionein [Oryza rufipogon]	GO:0005622; GO:0005507; GO:0006612; GO:0006833; GO:0006878; GO:0007389; GO:0008361; GO:0009651; GO:0009750; GO:0009926; GO:0009963; GO:0010015; GO:0010363; GO:0040007; GO:0046686	intracellular; copper ion binding; protein targeting to membrane; water transport; cellular copper ion homeostasis; pattern specification process; regulation of cell size; response to salt stress; response to fructose; auxin polar transport; positive regulation of flavonoid biosynthetic process; root morphogenesis; regulation of plant-type hypersensitive response; growth; response to cadmium ion	-
35188	wheat0130Contig5914	115.4	2	88.6	2	327.1	2	354.7	2	3.34216	0.00642053	0.00656427	[Hordeum vulgare vulgare]	GO:0005576; GO:0005739; GO:0016023; GO:0005524; GO:0016787; GO:0008152	extracellular region; mitochondrion; cytoplasmic, membrane-bounded vesicle; ATP binding; hydrolase activity; metabolic process	-
35279	wheat0130Contig7612	259.7	2	303.6	2	894.1	2	851.5	2	3.09888	0.00266628	0.00316581	CBL-interacting kinase 15-like [Brachypodium distachyon]	GO:0016021; GO:0004674; GO:0005524; GO:0006468; GO:0009788	integral component of membrane; protein serine/threonine kinase activity; ATP binding; protein phosphorylation; negative regulation of abscisic acid-activated signaling pathway	EC:2.7.11
35389	whsh_allContig1115	699.7	2	680.5	2	2819.5	2	3134.3	2	4.31372	0.00472151	0.00528605	chlorophyll a-b binding of LHCII type III [Zea mays]	GO:0009522; GO:0009523; GO:0009535; GO:0009941; GO:0010287; GO:0016021; GO:0005198; GO:0016168; GO:0031409; GO:0046872; GO:0009416; GO:0009768; GO:0018298	photosystem I; photosystem II; chloroplast thylakoid membrane; chloroplast envelope; plastoglobule; integral component of membrane; structural molecule activity; chlorophyll binding; pigment binding; metal ion binding; response to light stimulus; photosynthesis, light harvesting in photosystem I; protein-chromophore linkage	-
35441	whsh_allContig76	126.3	2	101.7	2	516.5	2	532.1	2	4.59912	0.00125771	0.00162058	[Hordeum vulgare vulgare]	-	-	-
35703	MUGEST2003_23lib_Contig17972_510	489.6	2	458.5	2	2130.8	2	2194.3	2	4.56186	0.000438102	0.000598794	Aspartic ase nepenthesin-2	GO:0016020; GO:0004190; GO:0006508; GO:0030163	membrane; aspartic-type endopeptidase activity; proteolysis; protein catabolic process	EC:3.4.23
35997	whsh_allContig1156	85.5	2	88.7	2	313.8	2	340.3	2	3.75488	0.00307941	0.00359409	photosystem I reaction center subunit V [Zea mays]	GO:0009941; GO:0016021; GO:0030093; GO:0016168; GO:0009773; GO:0009780; GO:0042550; GO:0050821	chloroplast envelope; integral component of membrane; chloroplast photosystem I; chlorophyll binding; photosynthetic electron transport in photosystem I; photosynthetic NADP+ reduction; photosystem I stabilization; protein stabilization	-
36212	wheat0130Contig10188	66.9	2	68.1	2	206.5	2	200.7	2	3.0163	0.000473124	0.000641093	remorin [Brachypodium distachyon]	GO:0005886; GO:0048032; GO:0007267	plasma membrane; galacturonate binding; cell-cell signaling	-
36306	whsh_allContig1206	1059.2	2	1051.4	2	3366.6	2	3393.4	2	3.20288	3.60383e-05	5.28737e-05	chlorophyll a-b binding [Zea mays]	GO:0009522; GO:0009535; GO:0009941; GO:0010287; GO:0016021; GO:0016168; GO:0031409; GO:0046872; GO:0009416; GO:0009768; GO:0018298	photosystem I; chloroplast thylakoid membrane; chloroplast envelope; plastoglobule; integral component of membrane; chlorophyll binding; pigment binding; metal ion binding; response to light stimulus; photosynthesis, light harvesting in photosystem I; protein-chromophore linkage	-
36375	wheat0130Contig2583	13.8	1	7.7	0	168.5	2	154.9	2	15.0419	0.00242871	0.00290277	Cytokinin-O-glucosyltransferase 1	GO:0043231; GO:0080043; GO:0080044; GO:0009813; GO:0052696	intracellular membrane-bounded organelle; quercetin 3-O-glucosyltransferase activity; quercetin 7-O-glucosyltransferase activity; flavonoid biosynthetic process; flavonoid glucuronidation	-
36429	MUGEST2003_23lib_Contig623_484	6.6	0	6.8	0	431.2	2	445.4	2	65.4179	0.00027056	0.000392587	---NA---	-	-	-
36496	rwhf12i09	20.9	1	16.3	1	84.3	2	75.7	2	4.30108	0.0062487	0.00648099	cytochrome P450 [Oryza sativa Japonica Group]	GO:0005739; GO:0016021; GO:0016023; GO:0004497; GO:0005506; GO:0016705; GO:0020037; GO:0055114	mitochondrion; integral component of membrane; cytoplasmic, membrane-bounded vesicle; monooxygenase activity; iron ion binding; oxidoreductase activity, acting on paired donors, with incorporation or reduction of molecular oxygen; heme binding; oxidation-reduction process	-
36590	wheat0130Contig11573	67.4	2	73.3	2	214	2	217.4	2	3.0661	0.000548264	0.000765347	predicted protein	-	-	-
36606	wheat0130Contig5156	30.9	1	40	2	505.1	2	518.8	2	14.4415	0.000297706	0.000438852	hypothetical protein GLYMA_13G013900 [Glycine max]	-	-	-
37207	MUGEST2003_23lib_Contig15044_1125	674.7	2	643.2	2	2264.8	2	2385.3	2	3.52842	0.00139415	0.00176202	MADS-box transcription factor 56	GO:0005634; GO:0003677; GO:0046983; GO:0006355	nucleus; DNA binding; protein dimerization activity; regulation of transcription, DNA-templated	-
37239	wheat0130Contig2480	338	2	327.4	2	1523.6	2	1505.9	2	4.5529	7.61503e-05	9.91382e-05	hypothetical protein F775_09251	-	-	-
37557	wheat0130Contig3609	244.3	2	278.4	2	1115.5	2	1131.5	2	4.29883	0.000476857	0.000654312	kDa heat-shock	GO:0005737; GO:0051260	cytoplasm; protein homooligomerization	-
37633	MUGEST2003_23lib_Contig23439_854	11.2	1	8.9	1	51.8	2	56.3	2	5.37811	0.00328181	0.00377518	Os07g0162100 [Oryza sativa Japonica Group]	GO:0016021; GO:0016023; GO:0016627; GO:0006629; GO:0055114	integral component of membrane; cytoplasmic, membrane-bounded vesicle; oxidoreductase activity, acting on the CH-CH group of donors; lipid metabolic process; oxidation-reduction process	-
37643	whr17h18	8.3	1	9.1	1	52.8	2	48.7	2	5.83333	0.0024581	0.00294506	Peroxidase 72	GO:0005576; GO:0016023; GO:0004601; GO:0020037; GO:0046872; GO:0006979; GO:0042744; GO:0055114; GO:0098869	extracellular region; cytoplasmic, membrane-bounded vesicle; peroxidase activity; heme binding; metal ion binding; response to oxidative stress; hydrogen peroxide catabolic process; oxidation-reduction process; cellular oxidant detoxification	EC:1.11.1.7
37746	whsh_allContig1090	400	2	386.9	2	1627.6	2	1651.6	2	4.16724	0.000120336	0.000167874	---NA---	-	-	-
37753	whsh_allContig1271_2	69.3	2	66.9	2	667	2	697.7	2	10.0198	0.000627716	0.000867128	Chlorophyll a-b binding chloroplastic	GO:0009522; GO:0009523; GO:0009535; GO:0009941; GO:0010287; GO:0016021; GO:0016168; GO:0031409; GO:0046872; GO:0009416; GO:0009768; GO:0018298	photosystem I; photosystem II; chloroplast thylakoid membrane; chloroplast envelope; plastoglobule; integral component of membrane; chlorophyll binding; pigment binding; metal ion binding; response to light stimulus; photosynthesis, light harvesting in photosystem I; protein-chromophore linkage	-
37774	wheat0130Contig1254	216.8	2	236.1	2	951.9	2	1062.7	2	4.44822	0.00514639	0.0056707	Peroxisomal (S)-2-hydroxy-acid oxidase GLO1	GO:0005777; GO:0005515; GO:0008891; GO:0010181; GO:0052852; GO:0052853; GO:0052854; GO:0009854; GO:0010109; GO:0019048; GO:0055114	peroxisome; protein binding; glycolate oxidase activity; FMN binding; very-long-chain-(S)-2-hydroxy-acid oxidase activity; long-chain-(S)-2-hydroxy-long-chain-acid oxidase activity; medium-chain-(S)-2-hydroxy-acid oxidase activity; oxidative photosynthetic carbon pathway; regulation of photosynthesis; modulation by virus of host morphology or physiology; oxidation-reduction process	EC:1.1.3.15
37859	wheat0130Contig1365	17.9	1	18.9	1	121.9	2	118.3	2	6.52717	0.000337259	0.000477185	Chlorophyll a-b binding chloroplastic	GO:0009522; GO:0009535; GO:0009941; GO:0010287; GO:0016021; GO:0016168; GO:0031409; GO:0046872; GO:0009416; GO:0009768; GO:0018298	photosystem I; chloroplast thylakoid membrane; chloroplast envelope; plastoglobule; integral component of membrane; chlorophyll binding; pigment binding; metal ion binding; response to light stimulus; photosynthesis, light harvesting in photosystem I; protein-chromophore linkage	-
37883	whsh_allContig1149	80.1	2	68.8	2	265.2	2	287.2	2	3.70987	0.00373599	0.00422857	photosystem I reaction center subunit XI [Zea mays]	GO:0009535; GO:0009538; GO:0009941; GO:0010287; GO:0016021; GO:0010207; GO:0070838	chloroplast thylakoid membrane; photosystem I reaction center; chloroplast envelope; plastoglobule; integral component of membrane; photosystem II assembly; divalent metal ion transport	-
38050	wheat0130Contig9130	148.8	2	148.3	2	785.8	2	807.5	2	5.36284	0.0002803	0.000405806	ubiquitin 11	GO:0005634; GO:0005737; GO:0005515	nucleus; cytoplasm; protein binding	-
38063	whkv5e10_417	15.7	1	16.1	1	67.2	2	75	2	4.4717	0.00496759	0.00553587	ALTERED XYLOGLUCAN 4-like	GO:0005794; GO:0009536; GO:0016021; GO:0016413; GO:0010411	Golgi apparatus; plastid; integral component of membrane; O-acetyltransferase activity; xyloglucan metabolic process	EC:2.3.1
38215	MUG019A11R990611	404.8	2	401.2	2	1969.1	2	2001.5	2	4.9263	0.000106099	0.000153334	Ribulose bisphosphate carboxylase small chain chloroplastic	GO:0009507; GO:0004497; GO:0016984; GO:0009853; GO:0019253; GO:0055114	chloroplast; monooxygenase activity; ribulose-bisphosphate carboxylase activity; photorespiration; reductive pentose-phosphate cycle; oxidation-reduction process	EC:4.1.1.39
38496	whsh_allContig418	171.2	2	152.7	2	1533.5	2	1638.4	2	9.79284	0.00139593	0.00176334	chlorophyll a b-binding Cab- partial [Solanum lycopersicum]	GO:0009522; GO:0009523; GO:0009535; GO:0009941; GO:0010287; GO:0016021; GO:0016168; GO:0031409; GO:0046872; GO:0009416; GO:0009768; GO:0018298	photosystem I; photosystem II; chloroplast thylakoid membrane; chloroplast envelope; plastoglobule; integral component of membrane; chlorophyll binding; pigment binding; metal ion binding; response to light stimulus; photosynthesis, light harvesting in photosystem I; protein-chromophore linkage	-
38589	whfl_allContig61	3844.9	2	3620.7	2	23780.3	2	25132.6	2	6.55177	0.00109199	0.00142759	rRNA intron-encoded homing [Medicago truncatula]	GO:0004519; GO:0090305	endonuclease activity; nucleic acid phosphodiester bond hydrolysis	-
38670	wheat0130Contig9862	1431.1	2	1288.9	2	5035.9	2	5245.2	2	3.77982	0.00111806	0.00145931	Os01g0266400 [Oryza sativa Japonica Group]	-	-	-
38755	MUGEST2003_23lib_Contig15492_942	379.1	2	326	2	1571.4	2	1625.7	2	4.53425	0.000927539	0.00124782	nucellin-like aspartic protease [Oryza sativa Japonica Group]	GO:0016021; GO:0004190; GO:0006508; GO:0030163	integral component of membrane; aspartic-type endopeptidase activity; proteolysis; protein catabolic process	EC:3.4.23
39004	wheat0130Contig14305	35	1	20.6	1	144.7	2	151.3	2	5.32374	0.00431369	0.00477714	phosphoglycolate phosphatase chloroplastic-like	GO:0005829; GO:0009536; GO:0008967; GO:0016311	cytosol; plastid; phosphoglycolate phosphatase activity; dephosphorylation	EC:3.1.3.18
39124	wheat0130Contig7169	213.6	2	237.2	2	948.1	2	926.6	2	4.15861	0.000502316	0.000687358	WVD2-like 1 isoform X2 [Brachypodium distachyon]	-	-	-
39336	MUGEST2003_23lib_Contig6958_743	136.3	2	122	2	401.4	2	425.6	2	3.2017	0.00243413	0.00291334	WEB family At1g75720-like	GO:0009902	chloroplast relocation	-
39410	wheat0130Contig6497	1604.9	2	1444.1	2	5358.6	2	5450.6	2	3.54516	0.000569428	0.000797071	lipase precursor [Zea mays]	GO:0005739; GO:0016023; GO:0004806; GO:0006629	mitochondrion; cytoplasmic, membrane-bounded vesicle; triglyceride lipase activity; lipid metabolic process	EC:3.1.1.3
39435	MUGEST2003_23lib_Contig3384_791	8.2	0	8.4	0	32.8	1	36.6	2	4.18072	0.00515387	0.00567467	Transcription factor bHLH35	GO:0046983	protein dimerization activity	-
39516	MUGEST2003_23lib_Contig14387_p_464	8.1	0	9.3	1	77.9	2	84.1	2	9.31034	0.00190186	0.00232644	---NA---	-	-	-
39558	whsh_allContig1282	1522	2	1508	2	11305.6	2	11785.6	2	7.62086	0.000572486	0.000802358	[Hordeum vulgare vulgare]	GO:0009507; GO:0004497; GO:0016984; GO:0009853; GO:0019253; GO:0055114	chloroplast; monooxygenase activity; ribulose-bisphosphate carboxylase activity; photorespiration; reductive pentose-phosphate cycle; oxidation-reduction process	EC:4.1.1.39
39830	wheat0130Contig124	752.8	2	693.8	2	2535.3	2	2542.9	2	3.51044	0.000268213	0.0003873	cytochrome b6-f complex iron-sulfur subunit [Zea mays]	GO:0009535; GO:0016021; GO:0009496; GO:0045158; GO:0046872; GO:0051537; GO:0015979; GO:0055114	chloroplast thylakoid membrane; integral component of membrane; plastoquinol--plastocyanin reductase activity; electron transporter, transferring electrons within cytochrome b6/f complex of photosystem II activity; metal ion binding; 2 iron, 2 sulfur cluster binding; photosynthesis; oxidation-reduction process	EC:1.10.9.1
39915	whkp20e04_129	186.1	2	148	2	927.3	2	975.6	2	5.6956	0.00153417	0.00192592	cellulose synthase A catalytic subunit 9 [UDP-forming]	GO:0005886; GO:0009507; GO:0016021; GO:0008270; GO:0016760; GO:0009834; GO:0010089; GO:0010228; GO:0010400; GO:0016926; GO:0030244; GO:0045492; GO:0050665	plasma membrane; chloroplast; integral component of membrane; zinc ion binding; cellulose synthase (UDP-forming) activity; plant-type secondary cell wall biogenesis; xylem development; vegetative to reproductive phase transition of meristem; rhamnogalacturonan I side chain metabolic process; protein desumoylation; cellulose biosynthetic process; xylan biosynthetic process; hydrogen peroxide biosy…	EC:2.4.1.12
39972	whr2m15	116.8	2	117.4	2	882.6	2	874.8	2	7.50384	2.63767e-05	2.90805e-05	Shikimate chloroplastic	GO:0009507; GO:0000287; GO:0004765; GO:0009073; GO:0016310; GO:0019632	chloroplast; magnesium ion binding; shikimate kinase activity; aromatic amino acid family biosynthetic process; phosphorylation; shikimate metabolic process	EC:2.7.1.71
40024	rwhr13o09	156.4	2	143.6	2	604.7	2	629.4	2	4.11367	0.000885804	0.00119362	NRT1 PTR FAMILY -like [Brachypodium distachyon]	GO:0016021; GO:0005215; GO:0006857	integral component of membrane; transporter activity; oligopeptide transport	-
40054	whsh_allContig668	321	2	293.6	2	1247.1	2	1236.3	2	4.04068	0.000248274	0.000355576	---NA---	-	-	-
40102	rwhei10o03_351	7.8	0	7.9	0	6619.8	2	6745.5	2	851.293	8.86496e-05	0.000125575	probable L-type lectin-domain containing receptor kinase [Oryza brachyantha]	GO:0016021; GO:0004674; GO:0005524; GO:0030246; GO:0006468	integral component of membrane; protein serine/threonine kinase activity; ATP binding; carbohydrate binding; protein phosphorylation	EC:2.7.11
40250	wheat0130Contig13651	26.5	1	36.4	1	203.5	2	222.6	2	6.77424	0.00349013	0.00403294	GAPN [Physcomitrella patens]	GO:0005737; GO:0004029; GO:0004777; GO:0008886; GO:0009013; GO:0055114	cytoplasm; aldehyde dehydrogenase (NAD) activity; succinate-semialdehyde dehydrogenase (NAD+) activity; glyceraldehyde-3-phosphate dehydrogenase (NADP+) (non-phosphorylating) activity; succinate-semialdehyde dehydrogenase [NAD(P)+] activity; oxidation-reduction process	EC:1.2.1.16; EC:1.2.1.24; EC:1.2.1.9; EC:1.2.1.3
40306	wheat0130Contig10132	293.2	2	300.7	2	1616.8	2	1649.3	2	5.49941	0.000155762	0.000232644	Pleiotropic drug resistance 4	GO:0005886; GO:0016021; GO:0005524; GO:0042626; GO:0008152; GO:0055085	plasma membrane; integral component of membrane; ATP binding; ATPase activity, coupled to transmembrane movement of substances; metabolic process; transmembrane transport	-
40341	MUGEST2003_23lib_Contig961_566	178.7	2	147.3	2	495.1	2	541.8	2	3.18067	0.006208	0.00644927	[Hordeum vulgare vulgare]	GO:0016020; GO:0016023	membrane; cytoplasmic, membrane-bounded vesicle	-
40531	whsh_allContig1219	101.3	2	99.2	2	379	2	396.2	2	3.86633	0.000907839	0.00123064	Ribulose bisphosphate carboxylase oxygenase activase chloroplastic	GO:0009570; GO:0003700; GO:0004633; GO:0005524; GO:0008152	chloroplast stroma; transcription factor activity, sequence-specific DNA binding; phosphopantothenoylcysteine decarboxylase activity; ATP binding; metabolic process	EC:4.1.1.36
40651	wheat0130Contig7554	84.2	2	94	2	652.9	2	605.7	2	7.06285	0.00198495	0.00242955	alanine--glyoxylate aminotransferase 2 homolog mitochondrial-like	GO:0005739; GO:0008453; GO:0030170; GO:0042802; GO:0008152	mitochondrion; alanine-glyoxylate transaminase activity; pyridoxal phosphate binding; identical protein binding; metabolic process	EC:2.6.1.44
40700	MUGEST2003_23lib_Contig3316_696	62.4	2	51.2	2	597	2	533.5	2	9.95158	0.00399656	0.00445329	---NA---	-	-	-
40751	whfl51i05	7.1	0	7.5	0	49.3	2	54.9	2	7.13699	0.00390321	0.00438455	Os03g0172100 [Oryza sativa Japonica Group]	-	-	-
41094	whgc13k14_547	52.9	2	55.3	2	326.9	2	338	2	6.1451	0.000415887	0.000580289	[Hordeum vulgare vulgare]	GO:0005634; GO:0044212; GO:0045893; GO:2000652	nucleus; transcription regulatory region DNA binding; positive regulation of transcription, DNA-templated; regulation of secondary cell wall biogenesis	-
41134	wheat0130Contig7441	2046	2	1776.2	2	8344.5	2	7994.6	2	4.27479	0.00124373	0.00160736	caffeic acid O-methyltransferase	GO:0016206; GO:0046983; GO:0009611; GO:0009723; GO:0009751; GO:0009809; GO:0009813; GO:0032259; GO:0042542	catechol O-methyltransferase activity; protein dimerization activity; response to wounding; response to ethylene; response to salicylic acid; lignin biosynthetic process; flavonoid biosynthetic process; methylation; response to hydrogen peroxide	EC:2.1.1.6
41189	ncbi_gi_561913_51	57.8	2	48.3	2	181.4	2	175.1	2	3.36004	0.00206598	0.0025234	---NA---	-	-	-
41216	whf13o09	76.1	2	77.7	2	299	2	301.3	2	3.90312	3.93732e-05	6.08047e-05	Peptide transporter PTR2	GO:0016021; GO:0005215; GO:0006857	integral component of membrane; transporter activity; oligopeptide transport	-
41265	whsh_allContig1228	342.4	2	349.2	2	1019.1	2	1086.2	2	3.0441	0.00226824	0.00274282	Photosystem I reaction center subunit chloroplastic	GO:0009535; GO:0009538; GO:0046658; GO:0009055; GO:0015979	chloroplast thylakoid membrane; photosystem I reaction center; anchored component of plasma membrane; electron carrier activity; photosynthesis	-
41351	MUGEST2003_23lib_Contig13096_364	59.9	2	86.3	2	435.5	2	446.5	2	6.03283	0.0015074	0.0018942	anaphase-promoting complex subunit 11 RING-H2 finger [Medicago truncatula]	GO:0046872	metal ion binding	-
41447	wheat0130Contig1600	554	2	558.8	2	1884.3	2	2090.2	2	3.57162	0.00513975	0.00566806	photosystem I reaction center subunit XI [Zea mays]	GO:0009534; GO:0009538; GO:0016021; GO:0019684	chloroplast thylakoid; photosystem I reaction center; integral component of membrane; photosynthesis, light reaction	-
41792	whf12i09	7.8	0	8.1	0	46.6	2	40.7	2	5.49057	0.00677637	0.00678237	cytochrome P450 superfamily [Zea mays]	GO:0016021; GO:0003677; GO:0004497; GO:0005506; GO:0016705; GO:0020037; GO:0055114	integral component of membrane; DNA binding; monooxygenase activity; iron ion binding; oxidoreductase activity, acting on paired donors, with incorporation or reduction of molecular oxygen; heme binding; oxidation-reduction process	-
41803	rwhr17h18	166.6	2	196.6	2	818.4	2	821.2	2	4.51432	0.000556766	0.000779887	Peroxidase 72	GO:0005576; GO:0016023; GO:0004601; GO:0020037; GO:0046872; GO:0006979; GO:0042744; GO:0055114; GO:0098869	extracellular region; cytoplasmic, membrane-bounded vesicle; peroxidase activity; heme binding; metal ion binding; response to oxidative stress; hydrogen peroxide catabolic process; oxidation-reduction process; cellular oxidant detoxification	EC:1.11.1.7
41820	MUGEST2003_23lib_Contig7562_1	27.7	1	23.8	1	165.3	2	180.2	2	6.70874	0.00273321	0.00324248	filament-like plant 7 isoform X1 [Brachypodium distachyon]	-	-	-
41843	whsh_allContig257	1414.2	2	1338.4	2	5307	2	5447.3	2	3.90696	0.000396934	0.000555174	Vacuolar-processing enzyme	GO:0008233; GO:0006508	peptidase activity; proteolysis	-
41858	whsh_allContig1025	34.9	1	44.7	2	282.1	2	299.6	2	7.30779	0.00159192	0.00198409	CURVATURE THYLAKOID chloroplastic	GO:0009535; GO:0009941; GO:0010287; GO:0016021	chloroplast thylakoid membrane; chloroplast envelope; plastoglobule; integral component of membrane	-
41900	wheat0130Contig3861	8.8	0	8.9	0	724.3	2	769.5	2	84.3955	0.000936348	0.00126368	Delta-1-pyrroline-5-carboxylate synthetase	GO:0016020	membrane	-
41940	MUGEST2003_23lib_Contig5737_246	7.3	0	10.6	1	34.7	2	33.3	2	3.79888	0.00508052	0.00562312	---NA---	-	-	-
41985	wheat0130Contig6255	1530.4	2	1493.6	2	5382.3	2	5394.1	2	3.56362	2.48491e-05	2.77587e-05	TPA: DUF231 domain containing family [Zea mays]	GO:0005739; GO:0005794; GO:0016021; GO:0016023; GO:0016413; GO:0071554	mitochondrion; Golgi apparatus; integral component of membrane; cytoplasmic, membrane-bounded vesicle; O-acetyltransferase activity; cell wall organization or biogenesis	EC:2.3.1
42007	whsh_allContig854	172.7	2	162.4	2	510.6	2	535.2	2	3.12086	0.00140518	0.00177788	---NA---	-	-	-
42034	rwhkv3d05_506	107.1	2	80.2	2	307	2	316.4	2	3.32835	0.00424226	0.00472955	---NA---	-	-	-
42073	rwhh22k23	8.9	0	9.1	0	172.4	2	168.3	2	18.9278	0.000161769	0.000241897	probable receptor kinase At1g67000	GO:0016021; GO:0016023; GO:0004674; GO:0005524; GO:0030247; GO:0006468	integral component of membrane; cytoplasmic, membrane-bounded vesicle; protein serine/threonine kinase activity; ATP binding; polysaccharide binding; protein phosphorylation	EC:2.7.11
42293	rwhf11n23	8.1	1	9.5	1	88.5	2	94.3	2	10.3864	0.00130191	0.00167477	unnamed protein product	-	-	-
42685	rwhoh21l03	2644.7	2	2507.9	2	8189.1	2	7697.3	2	3.08318	0.00225406	0.00270845	Mixed-linked glucan synthase 2	GO:0000139; GO:0005739; GO:0009536; GO:0016021; GO:0016760; GO:0030244; GO:0071555	Golgi membrane; mitochondrion; plastid; integral component of membrane; cellulose synthase (UDP-forming) activity; cellulose biosynthetic process; cell wall organization	EC:2.4.1.12
42712	rwhh8l08	7.5	0	8	0	43.5	2	44.2	2	5.65806	0.000141927	0.000210173	probable esterase KAI2	GO:0016787	hydrolase activity	-
42725	whh20i02	454	2	436.7	2	2957.2	2	3138	2	6.84316	0.00121564	0.00157299	TPA: cellulose synthase family [Zea mays]	GO:0005618; GO:0005886; GO:0016021; GO:0016760; GO:0046872; GO:0006970; GO:0009414; GO:0009834; GO:0010116; GO:0030244; GO:0042742; GO:0045492; GO:0050832; GO:0071555	cell wall; plasma membrane; integral component of membrane; cellulose synthase (UDP-forming) activity; metal ion binding; response to osmotic stress; response to water deprivation; plant-type secondary cell wall biogenesis; positive regulation of abscisic acid biosynthetic process; cellulose biosynthetic process; defense response to bacterium; xylan biosynthetic process; defense response to fungu…	EC:2.4.1.12
42890	wheat0130Contig11820	259.6	2	241.9	2	912.2	2	962.5	2	3.73819	0.00150448	0.00188627	Os06g0664300 [Oryza sativa Japonica Group]	GO:0016021; GO:0016023; GO:0005509	integral component of membrane; cytoplasmic, membrane-bounded vesicle; calcium ion binding	-
42891	wheat0130Contig8442	32.4	1	32.5	1	126.9	2	125.7	2	3.89214	4.11541e-05	6.60921e-05	kDa heat-shock	GO:0005737; GO:0051260	cytoplasm; protein homooligomerization	-
42939	MUGEST2003_23lib_Contig20842_1613	10.5	1	7.5	0	99.1	2	98.2	2	10.9611	0.000305007	0.000446783	Fatty acyl- reductase 1	GO:0080019; GO:0055114	fatty-acyl-CoA reductase (alcohol-forming) activity; oxidation-reduction process	-
43283	rwhsd7b08_302	174.4	2	162.7	2	653.1	2	637.9	2	3.82972	0.000404107	0.000563105	Serine--glyoxylate aminotransferase	GO:0016020; GO:0044464; GO:0008483; GO:0008152; GO:0044765; GO:0050896	membrane; cell part; transaminase activity; metabolic process; single-organism transport; response to stimulus	-
43492	rwhh6i01	3669	2	3349.7	2	12590	2	14091.1	2	3.80143	0.00603696	0.00625364	Os03g0416200 [Oryza sativa Japonica Group]	GO:0005886; GO:0016021; GO:0016023; GO:0031225; GO:0010215; GO:0016049	plasma membrane; integral component of membrane; cytoplasmic, membrane-bounded vesicle; anchored component of membrane; cellulose microfibril organization; cell growth	-
43645	wheat0130Contig13190	7.7	0	8.7	1	146.3	2	134.1	2	17.0976	0.002143	0.00260139	Os06g0351500 [Oryza sativa Japonica Group]	GO:0005739; GO:0016021; GO:0016023; GO:0016788; GO:0008152	mitochondrion; integral component of membrane; cytoplasmic, membrane-bounded vesicle; hydrolase activity, acting on ester bonds; metabolic process	-
43768	whsh_allContig1238	213.9	2	185.3	2	841.5	2	907.6	2	4.38151	0.00283451	0.00336541	Photosystem I reaction center subunit chloroplastic	GO:0009522; GO:0009535; GO:0003723; GO:0015979	photosystem I; chloroplast thylakoid membrane; RNA binding; photosynthesis	-
43780	MUGEST2003_23lib_Contig10619_676	97.7	2	84.5	2	346.4	2	346.6	2	3.80351	0.000667284	0.00091868	serine threonine- kinase PBS1 [Elaeis guineensis]	GO:0005739; GO:0004674; GO:0005524; GO:0006468	mitochondrion; protein serine/threonine kinase activity; ATP binding; protein phosphorylation	EC:2.7.11
43811	wheat0130Contig6681	217.8	2	251.8	2	1137	2	1171.1	2	4.91503	0.000685317	0.000942473	Leucine-rich repeat extensin 6	GO:0016023; GO:0016301; GO:0016310	cytoplasmic, membrane-bounded vesicle; kinase activity; phosphorylation	-
43855	wheat0130Contig573	436.9	2	311.8	2	1547.1	2	1641.1	2	4.25831	0.00408927	0.00453921	early nodulin [Oryza sativa Japonica Group]	GO:0016021	integral component of membrane	-
44294	whsh_allContig749	20	1	12.3	1	481.7	2	458.7	2	29.1146	0.000712623	0.000970232	---NA---	-	-	-
44467	wheat0130Contig9393	7.6	0	7.6	0	88.9	2	96.2	2	12.1776	0.00184102	0.0022511	kDa heat-shock	GO:0005737	cytoplasm	-
45007	MUGEST2003_23lib_Contig9015_159	8	0	8.5	0	69	2	71.6	2	8.52121	0.00045486	0.000614657	---NA---	-	-	-

## Sheet: S3 Table-2
S3 Table-2. Gene probes identified by microarray analysis as down-regulated in crown tissues of the grass-clump line (Ldn/KU-2025) under normal temperature.
		WT-1 (Ldn/KU-2059) under normal temp.		WT-2 (Ldn/KU-2059) under normal temp.		Grass-clump dwarf-1 (Ldn/KU-2025) under normal temp.		Grass-clump dwarf-2 (Ldn/KU-2025) under normal temp.
Probe Number	Description	gScale Signal	gSigEval	gScale Signal	gSigEval	gScale Signal	gSigEval	gScale Signal	gSigEval	Fold Change	P-value	q-value	SeqDesc	GOTerms ID	GOTerms	Enzymes
490	wheat0130Contig9191	18125.3	2	19428.9	2	6.7	0	6.7	0	0.000356818	0.00120364	0.00155713	hypothetical protein BRADI_5g02205	-	-	-
1697	whsh_allContig80	271.7	2	243.5	2	6.5	0	6.5	0	0.0252329	0.00313832	0.00366282	---NA---	-	-	-
3485	wheat0130Contig5126	15772.7	2	15896.4	2	4048.6	2	4459	2	0.26864	0.000342313	0.000479829	histone -like [Brachypodium distachyon]	GO:0000788; GO:0003677; GO:0046982; GO:0006334	nuclear nucleosome; DNA binding; protein heterodimerization activity; nucleosome assembly	-
4220	MUG023C12R990620	471.7	2	426.4	2	85	2	79.7	2	0.183387	0.00384511	0.00432903	Os11g0211800 [Oryza sativa Japonica Group]	GO:0005576; GO:0016023; GO:0008200; GO:0009405	extracellular region; cytoplasmic, membrane-bounded vesicle; ion channel inhibitor activity; pathogenesis	-
4713	MUG017B09R990130	296.2	2	271.5	2	86.4	2	76.3	2	0.286595	0.00431334	0.00477582	hypothetical protein LOC_Os11g10590	GO:0005576; GO:0016023; GO:0008200; GO:0009405	extracellular region; cytoplasmic, membrane-bounded vesicle; ion channel inhibitor activity; pathogenesis	-
5868	MUG021B10R990620	457.5	2	417.9	2	90.7	2	94.6	2	0.211675	0.00330826	0.00379897	hypothetical protein LOC_Os11g10590	GO:0005576; GO:0016023; GO:0008200; GO:0009405	extracellular region; cytoplasmic, membrane-bounded vesicle; ion channel inhibitor activity; pathogenesis	-
6362	MUGEST2003_23lib_Contig4591_531	183.7	2	178.6	2	36.7	2	42.8	2	0.219431	0.000789553	0.00107466	---NA---	-	-	-
7541	MUG024E09R990620	259.3	2	236	2	45	2	37.2	2	0.16596	0.00351913	0.00405409	Os11g0211800 [Oryza sativa Japonica Group]	GO:0005576; GO:0016023; GO:0008200; GO:0009405	extracellular region; cytoplasmic, membrane-bounded vesicle; ion channel inhibitor activity; pathogenesis	-
7728	wheat0130Contig5388	4509.4	2	4561.6	2	724.3	2	772.2	2	0.164976	8.7473e-05	0.000124253	histone H4 [Zea mays]	GO:0000786; GO:0005730; GO:0005774; GO:0005794; GO:0005829; GO:0005886; GO:0009506; GO:0009507; GO:0009579; GO:0003677; GO:0046982; GO:0006334; GO:0009414	nucleosome; nucleolus; vacuolar membrane; Golgi apparatus; cytosol; plasma membrane; plasmodesma; chloroplast; thylakoid; DNA binding; protein heterodimerization activity; nucleosome assembly; response to water deprivation	-
8079	MUG014H01R990622	412.2	2	387.2	2	93.8	2	78.1	2	0.215036	0.00220595	0.00265294	hypothetical protein LOC_Os11g10590	GO:0005576; GO:0016023; GO:0008200; GO:0009405	extracellular region; cytoplasmic, membrane-bounded vesicle; ion channel inhibitor activity; pathogenesis	-
8814	whsh_allContig450	32.6	2	36.4	2	9.6	1	7.8	1	0.252174	0.00657481	0.00667266	predicted protein	-	-	-
9290	MUGEST2003_23lib_Contig2810_945	645.1	2	596.5	2	125.9	2	102.7	2	0.184117	0.00281431	0.00334558	PREDICTED: uncharacterized protein LOC103626856	-	-	-
9300	MUGEST2003_23lib_Contig15225_413	211.5	2	191.7	2	51.9	2	52.6	2	0.259177	0.00437067	0.00482076	Os05g0465000 [Oryza sativa Japonica Group]	-	-	-
9996	MUGEST2003_23lib_Contig9642_451	99.8	2	110.7	2	8.5	1	5.5	0	0.0665083	0.00329374	0.00378443	transposon En Spm sub-class	GO:0005739; GO:0016021; GO:0006355	mitochondrion; integral component of membrane; regulation of transcription, DNA-templated	-
10116	rwhcs10h11_747	90.8	2	102.8	2	6	0	6.3	0	0.0635331	0.00435506	0.00480754	Disease resistance RPM1	GO:0043531	ADP binding	-
10207	wheat0130Contig6661	334.2	2	341.7	2	13.7	1	9.3	1	0.0340287	0.000177325	0.000263047	[Hordeum vulgare vulgare]	GO:0005576; GO:0016023; GO:0004568; GO:0008061; GO:0000272; GO:0006032; GO:0016998; GO:0031640; GO:0050832	extracellular region; cytoplasmic, membrane-bounded vesicle; chitinase activity; chitin binding; polysaccharide catabolic process; chitin catabolic process; cell wall macromolecule catabolic process; killing of cells of other organism; defense response to fungus	EC:3.2.1.14
10650	wheat0130Contig12558	18565.3	2	17267.8	2	2969.4	2	3166.3	2	0.17123	0.00194713	0.00237932	Heat shock cognate 70 kDa 1	GO:0016021; GO:0003677; GO:0005524	integral component of membrane; DNA binding; ATP binding	-
10708	yNPF2183pBST3	496.3	2	488.4	2	105.5	2	96.4	2	0.205037	0.000236903	0.000343679	Os11g0211800 [Oryza sativa Japonica Group]	GO:0005576; GO:0016023; GO:0008200; GO:0009405	extracellular region; cytoplasmic, membrane-bounded vesicle; ion channel inhibitor activity; pathogenesis	-
11310	wheat0130Contig10174	1024.4	2	1061.9	2	281.7	2	326.4	2	0.291473	0.00155437	0.00193914	Bowman-Birk type trypsin inhibitor	GO:0005576; GO:0016023; GO:0004867; GO:0010951	extracellular region; cytoplasmic, membrane-bounded vesicle; serine-type endopeptidase inhibitor activity; negative regulation of endopeptidase activity	-
11639	rwhok10f04_797	307.4	2	298	2	7.4	1	6	1	0.0221341	0.000257616	0.000372759	Os03g0837800 [Oryza sativa Japonica Group]	-	-	-
11932	whvh15b09_26	1370.4	2	1338.1	2	273.9	2	292.8	2	0.20923	0.000305159	0.000448104	---NA---	-	-	-
12443	wheat0130Contig2274	581.4	2	577.2	2	150	2	156.3	2	0.264371	7.89125e-05	0.000104426	Os11g0678200 [Oryza sativa Japonica Group]	-	-	-
12495	wheat0130Contig1396	1079.3	2	1116.3	2	149.5	2	148.9	2	0.135908	0.000380228	0.000535346	hypothetical protein TRIUR3_27756	GO:0016021	integral component of membrane	-
12779	wheat0130Contig8816	4872.5	2	5183.5	2	1555.7	2	1475.6	2	0.301442	0.00208353	0.00253926	[Hordeum vulgare vulgare]	GO:0005576; GO:0005618; GO:0016020; GO:0016023; GO:0009664	extracellular region; cell wall; membrane; cytoplasmic, membrane-bounded vesicle; plant-type cell wall organization	-
13209	MUGEST2003_23lib_Contig8755_p_242	1159.3	2	1304.8	2	196.9	2	99.4	2	0.120247	0.00646458	0.00660789	---NA---	-	-	-
14107	wheat0130Contig914	69.9	2	69.9	2	5.6	0	13.8	1	0.13877	0.00460644	0.00521202	Auxin response factor 13	GO:0005634; GO:0003677; GO:0006355; GO:0009734	nucleus; DNA binding; regulation of transcription, DNA-templated; auxin-activated signaling pathway	-
14402	rwhkp15b19_765	662.8	2	677.4	2	222.6	2	169.4	2	0.292494	0.00336791	0.00385053	Wall-associated receptor kinase 5	GO:0005886; GO:0016021; GO:0016023; GO:0003676; GO:0004674; GO:0005509; GO:0005524; GO:0030247; GO:0006468; GO:0007166; GO:0015074	plasma membrane; integral component of membrane; cytoplasmic, membrane-bounded vesicle; nucleic acid binding; protein serine/threonine kinase activity; calcium ion binding; ATP binding; polysaccharide binding; protein phosphorylation; cell surface receptor signaling pathway; DNA integration	EC:2.7.11
14853	MUGEST2003_23lib_Contig1962_p_880	331.2	2	326.1	2	51.3	2	55.8	2	0.162939	0.000152779	0.000227357	Delta-1-pyrroline-5-carboxylate synthetase	-	-	-
15006	MUGEST2003_23lib_Contig18680_397	350.8	2	339.6	2	5.1	0	5	0	0.0146292	0.000270953	0.000393909	---NA---	-	-	-
15433	rwhyf28g23	281.5	2	298.9	2	44.6	2	53	2	0.16816	0.00159774	0.00199202	NBS-LRR class disease resistance [Oryza sativa Japonica Group]	GO:0043531	ADP binding	-
16131	wheat0130Contig15397	6154.3	2	5916.5	2	1616.3	2	1743.4	2	0.278333	0.000956719	0.0012888	Histone	GO:0000788; GO:0003677; GO:0046982; GO:0006334	nuclear nucleosome; DNA binding; protein heterodimerization activity; nucleosome assembly	-
16365	whfl_allContig1707	123.9	2	131.7	2	22.4	1	15.5	1	0.148279	0.00228047	0.00276001	Os04g0566600 [Oryza sativa Japonica Group]	-	-	-
17612	whsh_allContig624	6424.1	2	6062.1	2	1653.9	2	1719.4	2	0.270162	0.00162568	0.0020211	---NA---	-	-	-
19189	MUGEST2003_23lib_Contig14654_835	57.8	2	60.7	2	5	0	5	0	0.0843882	0.000713627	0.000972876	Arginine decarboxylase	GO:0008792; GO:0006527; GO:0008295; GO:0033388	arginine decarboxylase activity; arginine catabolic process; spermidine biosynthetic process; putrescine biosynthetic process from arginine	EC:4.1.1.19
20447	wheat0130Contig2239	767.8	2	760.3	2	159	2	176.1	2	0.219292	0.000244885	0.000354254	---NA---	-	-	-
20488	wheat0130Contig4765	352.5	2	364.6	2	73.2	2	70.1	2	0.199833	0.000473533	0.000646381	---NA---	-	-	-
22020	wheat0130Contig7595	116.2	2	120.6	2	37.6	2	31.5	2	0.291807	0.00200545	0.0024507	4-hydroxyphenylacetaldehyde oxime monooxygenase	GO:0016020; GO:0004497; GO:0005506; GO:0016705; GO:0020037; GO:0055114	membrane; monooxygenase activity; iron ion binding; oxidoreductase activity, acting on paired donors, with incorporation or reduction of molecular oxygen; heme binding; oxidation-reduction process	-
23765	rwh19l04_2	10077.9	2	9646.9	2	2444.3	2	2562.2	2	0.253818	0.000920405	0.00123857	Wall-associated receptor kinase 3	GO:0005886; GO:0016021; GO:0004674; GO:0005509; GO:0005524; GO:0030247; GO:0006468; GO:0007166	plasma membrane; integral component of membrane; protein serine/threonine kinase activity; calcium ion binding; ATP binding; polysaccharide binding; protein phosphorylation; cell surface receptor signaling pathway	EC:2.7.11
24224	MUGEST2003_23lib_Contig6793_664	1131.5	2	1040.7	2	127.9	2	129.3	2	0.118405	0.00224117	0.00269524	---NA---	-	-	-
24736	MUGEST2003_23lib_Contig11601_205	1504.9	2	1543.9	2	159.6	2	139.3	2	0.0980386	0.000255536	0.000371438	Glutathione cytosolic	-	-	-
24805	wheat0130Contig11714	666.3	2	633.8	2	108.2	2	109.1	2	0.167141	0.00090036	0.00121742	Os08g0194900 [Oryza sativa Japonica Group]	GO:0016021	integral component of membrane	-
26002	rwhyd6g21	2147.2	2	1983.6	2	411.1	2	471.4	2	0.213639	0.00286883	0.00339185	alanine--tRNA ligase-like [Phoenix dactylifera]	GO:0005739; GO:0005829; GO:0009507; GO:0030117; GO:0000049; GO:0004813; GO:0005524; GO:0016597; GO:0006400; GO:0006419; GO:0006886; GO:0016192	mitochondrion; cytosol; chloroplast; membrane coat; tRNA binding; alanine-tRNA ligase activity; ATP binding; amino acid binding; tRNA modification; alanyl-tRNA aminoacylation; intracellular protein transport; vesicle-mediated transport	EC:6.1.1.7
26193	whsh6g17	190.7	2	194.1	2	5.3	0	5.1	0	0.027027	8.27432e-05	0.000111035	outer membrane usher -like	-	-	-
28699	wheat0130Contig9516	301.7	2	278.4	2	53.9	2	54.2	2	0.186347	0.00242837	0.00290144	---NA---	-	-	-
29419	wheat0130Contig1394	71.2	2	80.3	2	5.4	0	8.6	1	0.0924092	0.00488561	0.00540237	Os02g0827400 [Oryza sativa Japonica Group]	-	-	-
29501	wheat0130Contig14472	570.8	2	565.1	2	113.1	2	111.5	2	0.197729	4.22025e-05	6.87358e-05	histone H4	GO:0000786; GO:0005634; GO:0003677; GO:0046982; GO:0006334; GO:0006352	nucleosome; nucleus; DNA binding; protein heterodimerization activity; nucleosome assembly; DNA-templated transcription, initiation	-
29597	yNPF2241pBST3	972.6	2	1055.4	2	186.3	2	190.3	2	0.1857	0.00251033	0.00301248	---NA---	-	-	-
30518	MUGEST2003_23lib_Contig19634_323	187.1	2	161.4	2	5.4	0	10.6	1	0.045911	0.00616141	0.00642415	hypothetical protein TRIUR3_01951	-	-	-
32183	wheat0130Contig2994	40.8	2	44.1	2	14.5	1	11.4	1	0.305065	0.0058376	0.00609501	---NA---	-	-	-
32710	ncbi_gi_24571200_1260	89.5	2	84	2	6.2	1	6.4	1	0.0726225	0.00116795	0.00150954	Mla partial	GO:0043531	ADP binding	-
33569	rwh10k03	326	2	335.1	2	68.7	2	58.5	2	0.192407	0.000654857	0.000897531	Wall-associated receptor kinase 2	GO:0016021; GO:0004674; GO:0005509; GO:0005524; GO:0030247; GO:0006468	integral component of membrane; protein serine/threonine kinase activity; calcium ion binding; ATP binding; polysaccharide binding; protein phosphorylation	EC:2.7.11
34766	MUG017D05R990203	749.7	2	760.2	2	163.2	2	147.2	2	0.205577	0.000254455	0.000368794	hypothetical protein LOC_Os11g10590	GO:0005576; GO:0016023; GO:0008200; GO:0009405	extracellular region; cytoplasmic, membrane-bounded vesicle; ion channel inhibitor activity; pathogenesis	-
36759	MUG015D10R990628	552.3	2	494.8	2	117.5	2	100.8	2	0.208481	0.00517872	0.00569053	specific abundant 1	GO:0005576; GO:0016023; GO:0008200; GO:0009405	extracellular region; cytoplasmic, membrane-bounded vesicle; ion channel inhibitor activity; pathogenesis	-
39639	wheat0130Contig9162	1264	2	1331.2	2	311.6	2	353.1	2	0.256127	0.00166964	0.00207133	centroradialis	-	-	-
40909	wheat0130Contig3768	837.3	2	883.3	2	131.3	2	139	2	0.157096	0.00103259	0.00137207	---NA---	-	-	-
40967	MUGEST2003_23lib_Contig9995_450	2696.5	2	2707.1	2	883.5	2	763.4	2	0.304778	0.00102842	0.00136546	[Oryza sativa Indica Group]	GO:0016021; GO:0008270	integral component of membrane; zinc ion binding	-
41960	MUGEST2003_23lib_Contig6041_852	184.5	2	200	2	24.6	1	42.2	2	0.173732	0.0054051	0.00581743	Sexual differentiation process isp7	-	-	-
42365	yNPF2149pBST3	271.7	2	253.7	2	45.1	2	55.9	2	0.192234	0.00243749	0.00291466	Os11g0211800 [Oryza sativa Japonica Group]	GO:0005576; GO:0016023; GO:0008200; GO:0009405	extracellular region; cytoplasmic, membrane-bounded vesicle; ion channel inhibitor activity; pathogenesis	-
42389	MUGEST2003_23lib_Contig22076_325	6908.7	2	6713.1	2	169.5	2	179.7	2	0.0256354	0.000217702	0.000319886	hypothetical protein TRIUR3_24810	-	-	-

## Sheet: S3 Table-3
S3 Table-3. Gene probes identified by microarray analysis as up-regulated in crown tissues of the Grass-clump dwarf line (crt/KU-2025) under normal temperature.
		WT-1 (Ldn/KU-2059) under normal temp.		WT-2 (Ldn/KU-2059) under normal temp.		Grass-clump dwarf-1 (crt/KU-2025) under normal temp.		Grass-clump dwarf-2 (crt/KU-2025) under normal temp.
Probe Number	Description	gScale Signal	gSigEval	gScale Signal	gSigEval	gScale Signal	gSigEval	gScale Signal	gSigEval	Fold change	P-value	q-value	SeqDesc	GOTerms ID	GOTerms	Enzymes
15	MUGEST2003_23lib_Contig16972_900	9.11541	1	9.24817	0	125.479	2	150.87	2	15.0488	0.00954849	0.0130624	nng66810D [Brassica napus]	GO:0009507	chloroplast	-
35	wheat0130Contig7139	692.612	2	642.029	2	2329.64	2	2559.84	2	3.66352	0.00436714	0.0085272	nucleolar 58 isoform X1 [Brachypodium distachyon]	-	-	-
45	MUGEST2003_23lib_Contig2888_419	656.966	2	680.42	2	2120.5	2	2136.96	2	3.18342	9.62592e-05	0.0005023	calmodulin-binding 25 [Oryza sativa Japonica Group]	-	-	-
96	wheat0130Contig584	85.1209	2	95.3689	2	1905.68	2	1785.41	2	20.4504	0.0011801	0.00357558	TPR domain containing	-	-	-
131	wheat0130Contig3985	15.0536	1	21.5386	1	231.034	2	226.111	2	12.493	0.000374622	0.00148179	NAC domain-containing 21 22	GO:0005634; GO:0003677; GO:0006355	nucleus; DNA binding; regulation of transcription, DNA-templated	-
153	MUGEST2003_23lib_Contig5136_981	121.502	2	146.3	2	832.792	2	792.356	2	6.06848	0.00121902	0.00365754	Cytochrome P450 71D10	GO:0016021; GO:0005506; GO:0016709; GO:0020037; GO:0044550; GO:0055114	integral component of membrane; iron ion binding; oxidoreductase activity, acting on paired donors, with incorporation or reduction of molecular oxygen, NAD(P)H as one donor, and incorporation of one atom of oxygen; heme binding; secondary metabolite biosynthetic process; oxidation-reduction process	EC:1.14.13
159	rwhsl11n11	4360.24	2	4122.81	2	15355.3	2	14777.9	2	3.55217	0.000830595	0.00271374	phytosulfokine receptor precursor	GO:0005634; GO:0016021; GO:0003677; GO:0004674; GO:0005524; GO:0006355; GO:0006468; GO:0009734; GO:0009908	nucleus; integral component of membrane; DNA binding; protein serine/threonine kinase activity; ATP binding; regulation of transcription, DNA-templated; protein phosphorylation; auxin-activated signaling pathway; flower development	EC:2.7.11
181	MUGEST2003_23lib_Contig22724_859	2239.22	2	2183.54	2	8494.92	2	8764.27	2	3.90236	0.000458767	0.00170518	[Hordeum vulgare vulgare]	-	-	-
184	wheat0130Contig6134	4061.38	2	3893.66	2	18401.3	2	19416.4	2	4.75393	0.00118477	0.00358484	[Oryza sativa Japonica Group]	GO:0016491; GO:0055114	oxidoreductase activity; oxidation-reduction process	-
195	MUGEST2003_23lib_Contig2971_97	269.253	2	279.36	2	2974.12	2	3455.37	2	11.7195	0.00663305	0.0109026	[Hordeum vulgare vulgare]	GO:0016023; GO:0046658; GO:0004553; GO:0030247; GO:0005975	cytoplasmic, membrane-bounded vesicle; anchored component of plasma membrane; hydrolase activity, hydrolyzing O-glycosyl compounds; polysaccharide binding; carbohydrate metabolic process	-
202	MUGEST2003_23lib_Contig9262_911	8.69138	0	10.0696	1	36.796	1	39.6335	2	4.07385	0.00297879	0.00674933	serine threonine- kinase receptor	GO:0016021;GO:0004674;GO:0005524;GO:0006468;GO:0048544	integral component of membrane;protein serine/threonine kinase activity;ATP binding;protein phosphorylation;recognition of pollen	EC:2.7.11
220	whyf24l22	8.08994	0	11.7179	1	49.1641	2	50.4154	2	5.02728	0.00230637	0.00571565	transport SEC23	GO:0005634; GO:0030127; GO:0003700; GO:0008270; GO:0006355; GO:0006886; GO:0006888	nucleus; COPII vesicle coat; transcription factor activity, sequence-specific DNA binding; zinc ion binding; regulation of transcription, DNA-templated; intracellular protein transport; ER to Golgi vesicle-mediated transport	-
244	whfl_allContig1084	582.686	2	583.864	2	2028.35	2	2369.58	2	3.77003	0.0109681	0.014001	autophagy-related 3-like [Zea mays]	GO:0000153; GO:0005829; GO:0019776; GO:0000045; GO:0000422; GO:0000902; GO:0006623; GO:0016049; GO:0016192; GO:0044804	cytoplasmic ubiquitin ligase complex; cytosol; Atg8 ligase activity; autophagosome assembly; mitophagy; cell morphogenesis; protein targeting to vacuole; cell growth; vesicle-mediated transport; nucleophagy	-
271	whsh_allContig1095	51507.8	2	51872.5	2	200796	2	243694	2	4.29956	0.0154512	0.0164768	stem-specific TSJT1-like	GO:0005829; GO:0005886; GO:0004066; GO:0042803; GO:0006529; GO:0006541	cytosol; plasma membrane; asparagine synthase (glutamine-hydrolyzing) activity; protein homodimerization activity; asparagine biosynthetic process; glutamine metabolic process	EC:6.3.5.4
288	wheat0130Contig2488	214.464	2	201.077	2	1132.37	2	1410.88	2	6.12035	0.0167436	0.0170571	[Oryza sativa Indica Group]	GO:0005515; GO:0008270	protein binding; zinc ion binding	-
291	MUGEST2003_23lib_Contig5076_571	54.3179	2	53.5268	2	1736.1	2	1606.07	2	30.9906	0.00161258	0.00444536	Blue copper	GO:0016021; GO:0016023; GO:0046658; GO:0005507; GO:0009055; GO:0022900	integral component of membrane; cytoplasmic, membrane-bounded vesicle; anchored component of plasma membrane; copper ion binding; electron carrier activity; electron transport chain	-
305	wheat0130Contig2667	241.557	2	225.995	2	733.362	2	755.11	2	3.18354	0.000685478	0.00234627	F-box CPR30 [Oryza sativa Japonica Group]	GO:0016021; GO:0015238; GO:0015297; GO:0006855	integral component of membrane; drug transmembrane transporter activity; antiporter activity; drug transmembrane transport	-
320	MUGEST2003_23lib_Contig10135_426	4326	2	4268.14	2	18473.7	2	15968.1	2	4.00759	0.00927109	0.0128734	blue copper -like	GO:0016023; GO:0009055	cytoplasmic, membrane-bounded vesicle; electron carrier activity	-
329	whsh_allContig488	122467	2	118526	2	445065	2	489110	2	3.87635	0.00404501	0.00813726	hypothetical protein TRIUR3_12433	-	-	-
372	MUGEST2003_23lib_Contig5958_293	2023.52	2	2840.22	2	14553.9	2	15624.6	2	6.20479	0.00281758	0.00652593	RING FYVE PHD zinc finger superfamily isoform 1 [Theobroma cacao]	GO:0016021; GO:0016023; GO:0046872	integral component of membrane; cytoplasmic, membrane-bounded vesicle; metal ion binding	-
463	MUGEST2003_23lib_Contig18117_298	789.285	2	723.083	2	2871.9	2	3070.58	2	3.92925	0.00222724	0.00558214	[Hordeum vulgare vulgare]	GO:0005886; GO:0016021; GO:0022891; GO:0008643; GO:0055085	plasma membrane; integral component of membrane; substrate-specific transmembrane transporter activity; carbohydrate transport; transmembrane transport	-
478	MUGEST2003_23lib_Contig19372_919	664.156	2	625.8	2	3499.8	2	4312.43	2	6.0562	0.0152044	0.0163525	cis-zeatin O-glucosyltransferase	GO:0043231; GO:0008194; GO:0016758; GO:0009813; GO:0052696	intracellular membrane-bounded organelle; UDP-glycosyltransferase activity; transferase activity, transferring hexosyl groups; flavonoid biosynthetic process; flavonoid glucuronidation	-
479	wheat0130Contig11310	6048.81	2	6272.36	2	33177.5	2	38933.4	2	5.85261	0.00915445	0.01281	alpha-galactosidase isoform X1 [Oryza sativa Japonica Group]	GO:0009505; GO:0016023; GO:0048046; GO:0052692; GO:0005975; GO:0009620; GO:0009911; GO:0009965	plant-type cell wall; cytoplasmic, membrane-bounded vesicle; apoplast; raffinose alpha-galactosidase activity; carbohydrate metabolic process; response to fungus; positive regulation of flower development; leaf morphogenesis	EC:3.2.1.22
488	wheat0130Contig8206	170.161	2	209.354	2	649.046	2	594.172	2	3.27581	0.00604057	0.0103394	Os03g0100300 [Oryza sativa Japonica Group]	GO:0016021; GO:0003755; GO:0000413; GO:0006457; GO:0006979	integral component of membrane; peptidyl-prolyl cis-trans isomerase activity; protein peptidyl-prolyl isomerization; protein folding; response to oxidative stress	EC:5.2.1.8
527	MUGEST2003_23lib_Contig17058_249	107.926	2	105.864	2	335.351	2	393.564	2	3.40949	0.0125462	0.0149619	LIM domain and RING finger	GO:0008270	zinc ion binding	-
540	wheat0130Contig11801	689.555	2	692.968	2	2716.26	2	3098.29	2	4.20575	0.00734885	0.0114974	cinnamoyl- reductase 1-like	GO:0003854; GO:0050662; GO:0006694; GO:0055114	3-beta-hydroxy-delta5-steroid dehydrogenase activity; coenzyme binding; steroid biosynthetic process; oxidation-reduction process	EC:1.1.1.145
545	MUGEST2003_23lib_Contig5217_808	5351.21	2	5368.29	2	25195.4	2	25407.8	2	4.72067	2.85497e-05	0.000169196	Receptor like kinase	GO:0005886; GO:0004674; GO:0005524; GO:0006468	plasma membrane; protein serine/threonine kinase activity; ATP binding; protein phosphorylation	EC:2.7.11
619	wh11e15	67.6227	2	75.8354	2	356.414	2	392.4	2	5.21974	0.00369724	0.00771559	rubisco subunit binding- beta subunit [Oryza sativa Japonica Group]	GO:0005829; GO:0003723; GO:0004150; GO:0046654; GO:0046656	cytosol; RNA binding; dihydroneopterin aldolase activity; tetrahydrofolate biosynthetic process; folic acid biosynthetic process	EC:4.1.2.25
645	MUGEST2003_23lib_Contig4486_p_705	100.933	2	73.372	2	356.393	2	349.449	2	4.04946	0.0028471	0.00656427	---NA---	-	-	-
703	whsd17k14_334	54.8795	2	54.3954	2	200.608	2	199.507	2	3.66155	1.71094e-05	0.000116322	phospholipid-translocating P-type flippase family expressed [Oryza sativa Japonica Group]	GO:0016020; GO:0044464; GO:0005488; GO:0016787	membrane; cell part; binding; hydrolase activity	-
735	wheat0130Contig9888	834.096	2	854.493	2	2573.3	2	2910.49	2	3.24756	0.00782991	0.0119005	IWS1 homolog	GO:0005634; GO:0003677; GO:0006351; GO:0009742	nucleus; DNA binding; transcription, DNA-templated; brassinosteroid mediated signaling pathway	-
742	whfl_allContig1858	2646.68	2	2748.44	2	13428.3	2	13903.5	2	5.06602	0.000490564	0.00180299	NADP-specific isocitrate dehydrogenase [Oryza sativa Japonica Group]	GO:0000287; GO:0004450; GO:0051287; GO:0006099; GO:0006102	magnesium ion binding; isocitrate dehydrogenase (NADP+) activity; NAD binding; tricarboxylic acid cycle; isocitrate metabolic process	EC:1.1.1.42
772	MUGEST2003_23lib_Contig5163_43	31.6382	1	33.3584	1	133.88	2	126.79	2	4.01052	0.00138709	0.00399064	---NA---	-	-	-
779	wheat0130Contig7434	1000.23	2	950.231	2	3505.8	2	3703.03	2	3.69596	0.0014939	0.00421271	Phosphatidylinositol transfer PDR17	GO:0005622; GO:0005215; GO:0006810	intracellular; transporter activity; transport	-
822	whyf25c17	84.1478	2	87.6212	2	250.579	2	277.16	2	3.07237	0.00562324	0.00988341	coiled-coil domain-containing 174-like [Zea mays]	-	-	-
832	wheat0130Contig6080	7.66176	0	7.91653	0	50.7433	2	44.3194	2	6.10225	0.0064786	0.0107677	WRKY transcription factor 70	GO:0003700; GO:0043565; GO:0006355	transcription factor activity, sequence-specific DNA binding; sequence-specific DNA binding; regulation of transcription, DNA-templated	-
884	whh2i03	112.989	2	125.787	2	357.85	2	401.656	2	3.18082	0.00759361	0.0117023	trichome birefringence-like 28	GO:0005794; GO:0016021; GO:0016413; GO:0050826; GO:0071554	Golgi apparatus; integral component of membrane; O-acetyltransferase activity; response to freezing; cell wall organization or biogenesis	EC:2.3.1
890	wheat0130Contig7102	661.215	2	664.566	2	3372.32	2	2740.17	2	4.61049	0.0169975	0.0171588	ABC transporter G family member 14-like	GO:0005886; GO:0016021; GO:0005524; GO:0042626; GO:0008152; GO:0010222; GO:0010588; GO:0055085	plasma membrane; integral component of membrane; ATP binding; ATPase activity, coupled to transmembrane movement of substances; metabolic process; stem vascular tissue pattern formation; cotyledon vascular tissue pattern formation; transmembrane transport	-
904	MUGEST2003_23lib_Contig7163_p_1181	18.5744	1	26.0946	1	160.417	2	132.168	2	6.55008	0.0136206	0.0155832	---NA---	-	-	-
958	whfl_allContig771	2507.53	2	2368.1	2	18058.2	2	19969.5	2	7.79954	0.00332506	0.00726352	---NA---	-	-	-
965	MUGEST2003_23lib_Contig1049_704	119.821	2	120.866	2	735.341	2	628.192	2	5.66515	0.00898465	0.0126989	uncharacterized membrane DDB_G0293934 isoform X3 [Oryza sativa Japonica Group]	GO:0009536	plastid	-
1010	wheat0130Contig8408	6126.97	2	5715.47	2	24199.7	2	22933.5	2	3.98002	0.00142025	0.00406334	Os03g0295800 [Oryza sativa Japonica Group]	GO:0005773; GO:0016023	vacuole; cytoplasmic, membrane-bounded vesicle	-
1027	rwhf25h20	1028.25	2	1066.32	2	5038.31	2	4313.17	2	4.46463	0.00986437	0.0132805	DNA-directed RNA polymerase I subunit RPA2	GO:0044424; GO:0003676; GO:0005515; GO:0016779; GO:0044260; GO:0090304	intracellular part; nucleic acid binding; protein binding; nucleotidyltransferase activity; cellular macromolecule metabolic process; nucleic acid metabolic process	-
1032	whoh22h21	8.79672	0	8.99942	0	154.835	2	126.226	2	15.7934	0.0116045	0.0144173	Lectin-domain containing receptor kinase	GO:0016021; GO:0004672; GO:0005524; GO:0030246; GO:0006468	integral component of membrane; protein kinase activity; ATP binding; carbohydrate binding; protein phosphorylation	-
1069	yNPF2321pBST3	2083.88	2	2147.12	2	13677.8	2	16693.3	2	7.17825	0.0130537	0.0152395	sucrose synthase 2	GO:0005739; GO:0016157; GO:0005985; GO:0009058	mitochondrion; sucrose synthase activity; sucrose metabolic process; biosynthetic process	EC:2.4.1.13
1079	wheat0130Contig4025_2	95.4285	2	102.33	2	555.933	2	456.261	2	5.11833	0.0147175	0.0161357	receptor kinase	GO:0016021; GO:0004674; GO:0005524; GO:0030247; GO:0006468	integral component of membrane; protein serine/threonine kinase activity; ATP binding; polysaccharide binding; protein phosphorylation	EC:2.7.11
1080	wheat0130Contig6533	358.414	2	340.15	2	4211.55	2	4509.83	2	12.4847	0.00138463	0.00398403	Elicitor-responsive 1	GO:0005737; GO:0005886; GO:0004807; GO:0005515; GO:0005544; GO:0008152	cytoplasm; plasma membrane; triose-phosphate isomerase activity; protein binding; calcium-dependent phospholipid binding; metabolic process	EC:5.3.1.1
1095	wheat0130Contig6989	63.7632	2	72.0359	2	497.36	2	512.784	2	7.43852	0.000400483	0.00155184	---NA---	-	-	-
1119	whyd18c15	32.8625	1	34.3648	1	107.747	2	96.8572	2	3.04347	0.00634273	0.0106422	---NA---	-	-	-
1154	whoh12h13	323.771	2	319.274	2	1388.11	2	1287.19	2	4.16037	0.00246191	0.00593771	probable ubiquitin-conjugating enzyme E2 25 isoform X1 [Oryza sativa Japonica Group]	GO:0005737; GO:0016021; GO:0031625; GO:0061630; GO:0016567	cytoplasm; integral component of membrane; ubiquitin protein ligase binding; ubiquitin protein ligase activity; protein ubiquitination	-
1185	MUGEST2003_23lib_Contig2767_343	1960.12	2	1807.39	2	52104.3	2	54801.4	2	28.3757	0.000685364	0.00234363	Bowman-Birk type trypsin inhibitor	GO:0005576; GO:0004867; GO:0010951	extracellular region; serine-type endopeptidase inhibitor activity; negative regulation of endopeptidase activity	-
1198	wheat0130Contig6075	239.284	2	238.74	2	1324.25	2	1549.76	2	6.01228	0.00874302	0.012535	[Hordeum vulgare vulgare]	GO:0009507; GO:0004177; GO:0008235; GO:0030145; GO:0006508	chloroplast; aminopeptidase activity; metalloexopeptidase activity; manganese ion binding; proteolysis	EC:3.4.11
1218	rwhec7e14_233	64.5123	2	64.4782	2	696.35	2	683.177	2	10.6948	0.000110942	0.000549886	Grx_S14 - glutaredoxin subgroup II [Zea mays]	GO:0009507; GO:0016021; GO:0005488; GO:0009055; GO:0015035; GO:0044765; GO:0045454; GO:0055114	chloroplast; integral component of membrane; binding; electron carrier activity; protein disulfide oxidoreductase activity; single-organism transport; cell redox homeostasis; oxidation-reduction process	-
1230	whe23h08	43.4654	2	29.6475	1	137.247	2	118.306	2	3.49532	0.0161171	0.0167834	Lysosomal Pro-X carboxypeptidase	GO:0016023; GO:0004185; GO:0008239; GO:0006508	cytoplasmic, membrane-bounded vesicle; serine-type carboxypeptidase activity; dipeptidyl-peptidase activity; proteolysis	EC:3.4.16
1258	rwhr20e07	164.741	2	153.187	2	1642.82	2	1698.5	2	10.5096	0.000353617	0.00140247	NAC domain-containing 92-like isoform X1 [Brachypodium distachyon]	GO:0016020	membrane	-
1262	MUGEST2003_23lib_Contig14047_525	45.9802	2	33.9308	1	1654.74	2	1392.25	2	38.1297	0.00775222	0.0118384	---NA---	-	-	-
1265	rwhva12i05_64	59.2559	2	71.8697	2	837.704	2	727.035	2	11.9331	0.00598244	0.0102747	Gamma-glutamyltranspeptidase 1	GO:0016021; GO:0003840; GO:0006749	integral component of membrane; gamma-glutamyltransferase activity; glutathione metabolic process	EC:2.3.2.2
1282	wheat0130Contig7701	224.373	2	236.322	2	942.995	2	1008.03	2	4.23495	0.00196251	0.00507191	glucuronosyltransferase PGSIP8	GO:0016021; GO:0016023; GO:0016757; GO:0006486	integral component of membrane; cytoplasmic, membrane-bounded vesicle; transferase activity, transferring glycosyl groups; protein glycosylation	-
1285	wheat0130Contig8157	178.343	2	177.715	2	1383.35	2	1421.05	2	7.87624	0.000237056	0.00106012	ERI1 exoribonuclease 2-like [Setaria italica]	GO:0016021; GO:0003676; GO:0004527; GO:0006810; GO:0008299; GO:0090305	integral component of membrane; nucleic acid binding; exonuclease activity; transport; isoprenoid biosynthetic process; nucleic acid phosphodiester bond hydrolysis	-
1293	wheat0130Contig5641	1057.88	2	1022.18	2	3264.55	2	3440.53	2	3.2235	0.00150397	0.00423386	Mitochondrial ubiquitin ligase activator of NFKB 1	GO:0016021; GO:0004842; GO:0008270; GO:0016874; GO:0007005; GO:0016567	integral component of membrane; ubiquitin-protein transferase activity; zinc ion binding; ligase activity; mitochondrion organization; protein ubiquitination	-
1322	whr2c01	7.89781	0	8.41083	0	458.652	2	446.766	2	55.5177	0.000179004	0.000838048	Myb-related MYBAS1	-	-	-
1328	whe11c05	52.5003	2	63.4997	2	173.643	2	179.232	2	3.04203	0.00270199	0.00633823	Endomembrane 70 containing expressed [Oryza sativa Japonica Group]	GO:0016021; GO:0016023	integral component of membrane; cytoplasmic, membrane-bounded vesicle	-
1341	whyf19f04	7.57205	0	7.86856	0	1258.94	2	1360.59	2	169.652	0.00152045	0.00426558	hypothetical protein F775_07984	-	-	-
1349	MUGEST2003_23lib_Contig20692_505	142.906	2	126.466	2	411.105	2	477.474	2	3.29871	0.0119746	0.0146513	Oligopeptide transporter 4	GO:0016021; GO:0055085	integral component of membrane; transmembrane transport	-
1365	whfl_allContig587	2824.11	2	2889.43	2	16353.1	2	18339.1	2	6.07192	0.00466907	0.0089145	sorbitol dehydrogenase	GO:0005737; GO:0009506; GO:0003939; GO:0008270; GO:0055114	cytoplasm; plasmodesma; L-iditol 2-dehydrogenase activity; zinc ion binding; oxidation-reduction process	EC:1.1.1.14
1370	wheat0130Contig277	26949.6	2	26944.1	2	88883	2	76923.2	2	3.07654	0.0112286	0.0141847	[Hordeum vulgare vulgare]	GO:0005634; GO:0005737; GO:0003676; GO:0043531; GO:0046914; GO:0030001; GO:0046916	nucleus; cytoplasm; nucleic acid binding; ADP binding; transition metal ion binding; metal ion transport; cellular transition metal ion homeostasis	-
1371	MUGEST2003_23lib_Contig12985_1522	73.6239	2	87.0762	2	584.983	2	502.016	2	6.76415	0.00813304	0.0121292	palmitoyltransferase ZDHHC9 [Zea mays]	GO:0016740	transferase activity	-
1375	whfl_allContig113	6450.75	2	6162.15	2	22469.7	2	23618.6	2	3.65406	0.00124983	0.00372099	Os02g0697700 [Oryza sativa Japonica Group]	-	-	-
1379	wheat0130Contig11312	24.596	1	26.6487	1	131.696	2	159.861	2	5.68951	0.0135289	0.0155356	Calmodulin 5	GO:0005509	calcium ion binding	-
1382	MUGEST2003_23lib_Contig5083_266	235.101	2	237.386	2	1318.58	2	1427.23	2	5.81141	0.00227743	0.00567202	---NA---	-	-	-
1407	MUGEST2003_23lib_Contig4862_709	7.89134	0	8.40664	0	144.714	2	169.034	2	19.2507	0.00662133	0.0108907	serine threonine- kinase BLUS1 isoform X2	GO:0005737; GO:0003876; GO:0004702; GO:0005524; GO:0023014; GO:0032264	cytoplasm; AMP deaminase activity; receptor signaling protein serine/threonine kinase activity; ATP binding; signal transduction by protein phosphorylation; IMP salvage	EC:2.7.11; EC:3.5.4.6
1410	wheat0130Contig6187	7.81065	0	8.31187	0	114.151	2	90.0767	2	12.6672	0.0159941	0.0167253	unnamed protein product	-	-	-
1417	MUGEST2003_23lib_Contig1223_887	7.66161	0	8.10038	0	620.18	2	755.76	2	87.2948	0.00979009	0.0132197	---NA---	-	-	-
1430	rwhyf10j19	162.342	2	155.282	2	935.891	2	969.753	2	5.99969	0.000474118	0.0017488	---NA---	-	-	-
1450	MUGEST2003_23lib_Contig7412_680	112.503	2	109.988	2	730.734	2	776.151	2	6.77279	0.00125182	0.00372363	LURP-one-related 5-like	GO:0006952	defense response	-
1454	rwhr21l22	325.144	2	351.398	2	1492.59	2	1242.26	2	4.0424	0.0146262	0.0160934	Aquaporin NIP2-1	-	-	-
1469	wheat0130Contig3015	8.58604	0	8.93524	0	132.062	2	130.46	2	14.983	4.47505e-05	0.00023661	---NA---	-	-	-
1470	wheat0130Contig6475	1473.06	2	1531.35	2	29325.3	2	25864.1	2	18.3695	0.00437144	0.00853249	Flavonoid 3 -monooxygenase	GO:0016021; GO:0005506; GO:0016709; GO:0020037; GO:0044550; GO:0055114	integral component of membrane; iron ion binding; oxidoreductase activity, acting on paired donors, with incorporation or reduction of molecular oxygen, NAD(P)H as one donor, and incorporation of one atom of oxygen; heme binding; secondary metabolite biosynthetic process; oxidation-reduction process	EC:1.14.13
1481	wheat0130Contig6448	484.831	2	518.255	2	5486.91	2	6621.41	2	12.0711	0.0102847	0.0135489	Cytochrome P450 71C4	GO:0016021; GO:0005506; GO:0016709; GO:0016788; GO:0020037; GO:0044550; GO:0055114	integral component of membrane; iron ion binding; oxidoreductase activity, acting on paired donors, with incorporation or reduction of molecular oxygen, NAD(P)H as one donor, and incorporation of one atom of oxygen; hydrolase activity, acting on ester bonds; heme binding; secondary metabolite biosynthetic process; oxidation-reduction process	EC:1.14.13
1484	rwhf12e16	952.294	2	861.173	2	3099.21	2	2663.53	2	3.17775	0.0124655	0.0149223	serine threonine- kinase receptor	GO:0005886; GO:0016021; GO:0004674; GO:0005524; GO:0006468; GO:0048544	plasma membrane; integral component of membrane; protein serine/threonine kinase activity; ATP binding; protein phosphorylation; recognition of pollen	EC:2.7.11
1490	whv3n13l20_423	9.78864	1	19.3272	1	158.745	2	131.341	2	9.96318	0.0121376	0.0147584	hypothetical protein TRIUR3_22011	-	-	-
1523	MUGEST2003_23lib_Contig14132_759	259.908	2	235.882	2	1782.51	2	1695.37	2	7.01483	0.000917666	0.00293978	PREDICTED: uncharacterized protein LOC100846051 isoform X3	-	-	-
1525	whf2e06	172.539	2	183.909	2	619.297	2	600.69	2	3.42262	0.000637017	0.00220615	Lysosomal Pro-X carboxypeptidase	GO:0016023; GO:0004185; GO:0008239; GO:0006508	cytoplasmic, membrane-bounded vesicle; serine-type carboxypeptidase activity; dipeptidyl-peptidase activity; proteolysis	EC:3.4.16
1556	MUG004H09R990615	924.391	2	1009.55	2	4167.29	2	4225.72	2	4.33984	0.000255589	0.00111696	---NA---	-	-	-
1559	whkv1l16_137	119.094	2	144.473	2	2231.38	2	1839.89	2	15.4468	0.0104496	0.0136678	[Hordeum vulgare vulgare]	GO:0016021; GO:0016023	integral component of membrane; cytoplasmic, membrane-bounded vesicle	-
1563	MUGEST2003_23lib_Contig4189_1353	126.757	2	123.656	2	583.034	2	598.466	2	4.71821	0.000285665	0.00120949	hypothetical protein F775_06226	-	-	-
1578	wheat0130Contig4720	7597.02	2	7682.21	2	31854.8	2	33438.2	2	4.27332	0.00100372	0.00317771	---NA---	-	-	-
1581	wheat0130Contig12855	4645.37	2	4551.77	2	26599.7	2	23459.1	2	5.44286	0.00586041	0.0101332	partial [Zea mays]	GO:0016702; GO:0046872; GO:0031408; GO:0055114	oxidoreductase activity, acting on single donors with incorporation of molecular oxygen, incorporation of two atoms of oxygen; metal ion binding; oxylipin biosynthetic process; oxidation-reduction process	EC:1.13.11
1585	MUGEST2003_23lib_Contig1830_305	286.816	2	333.464	2	1118.22	2	1313.65	2	3.92062	0.0120779	0.0147134	Auxin response factor 17	GO:0005634; GO:0003677; GO:0006355; GO:0009734	nucleus; DNA binding; regulation of transcription, DNA-templated; auxin-activated signaling pathway	-
1586	whv16n13d09_35	7618.63	2	7633.3	2	25370.3	2	25077.5	2	3.30763	6.9369e-05	0.000355576	---NA---	-	-	-
1588	rwhcs17g13_45	8.16883	1	9.48372	1	132.595	2	133.138	2	15.0535	3.28782e-05	0.000183736	F-box At3g16210 [Brachypodium distachyon]	-	-	-
1594	wheat0130Contig6543	7.54028	0	13.9927	1	2136.52	2	1897.35	2	187.335	0.00353689	0.00751996	Protein SRG1	-	-	-
1605	MUGEST2003_23lib_Contig16264_863	7.52271	0	7.69516	0	16922.4	2	17821.9	2	2283.13	0.000670102	0.00230133	glucan endo-1,3-beta-D-glucosidase	GO:0042973; GO:0005975; GO:0006952	glucan endo-1,3-beta-D-glucosidase activity; carbohydrate metabolic process; defense response	EC:3.2.1.39
1629	MUGEST2003_23lib_Contig3426_497	133.283	2	119.734	2	411.94	2	370.192	2	3.09123	0.00681101	0.011077	unnamed protein product	GO:0016021	integral component of membrane	-
1669	wheat0130Contig6381	105.801	2	96.2799	2	303.89	2	304.384	2	3.01005	0.000550509	0.00199598	Fruit bromelain	GO:0005615; GO:0005764; GO:0016023; GO:0004197; GO:0022900; GO:0051603	extracellular space; lysosome; cytoplasmic, membrane-bounded vesicle; cysteine-type endopeptidase activity; electron transport chain; proteolysis involved in cellular protein catabolic process	EC:3.4.22
1670	wheat0130Contig3036	418.027	2	454.27	2	2825.32	2	3197.59	2	6.90465	0.00523226	0.0094829	sugar phosphatase -like [Brachypodium distachyon]	GO:0009536; GO:0016787; GO:0008152	plastid; hydrolase activity; metabolic process	-
1682	MUGEST2003_23lib_Contig10230_795	53.8616	2	51.8335	2	4460	2	4759.54	2	87.2277	0.0010785	0.00333633	hypothetical protein TRIUR3_02338	-	-	-
1707	whsh_allContig480	2457.03	2	2398.59	2	7671.41	2	8975.53	2	3.42839	0.012036	0.0146883	spermidine synthase	GO:0004766; GO:0006595	spermidine synthase activity; polyamine metabolic process	EC:2.5.1.16
1729	whf25m01	273.509	2	303.452	2	4634.81	2	5290.49	2	17.2027	0.00489351	0.00916698	hypothetical_ [Oryza brachyantha]	-	-	-
1736	MUGEST2003_23lib_Contig3789_112	16.3387	1	29.7604	1	15644.2	2	13140.7	2	624.412	0.00750313	0.0116256	Germin 8-5	GO:0005576; GO:0005618; GO:0030145; GO:0045735; GO:0046564; GO:0033609	extracellular region; cell wall; manganese ion binding; nutrient reservoir activity; oxalate decarboxylase activity; oxalate metabolic process	EC:4.1.1.2
1743	wheat0130Contig11901	4607.73	2	4730.46	2	24055.2	2	22197.1	2	4.95302	0.00253507	0.00607122	Trans-cinnamate 4-monooxygenase	GO:0005774; GO:0005783; GO:0005794; GO:0005886; GO:0009505; GO:0009506; GO:0016021; GO:0005506; GO:0016710; GO:0018658; GO:0020037; GO:0042802; GO:0006744; GO:0009555; GO:0009808; GO:0040007; GO:0044550; GO:0055114	vacuolar membrane; endoplasmic reticulum; Golgi apparatus; plasma membrane; plant-type cell wall; plasmodesma; integral component of membrane; iron ion binding; trans-cinnamate 4-monooxygenase activity; salicylate 1-monooxygenase activity; heme binding; identical protein binding; ubiquinone biosynthetic process; pollen development; lignin metabolic process; growth; secondary metabolite biosynthet…	EC:1.14.13.11; EC:1.14.13.1
1769	MUGEST2003_23lib_Contig9998_629	532.615	2	523.026	2	7097.9	2	8540.92	2	14.8145	0.00965031	0.0131206	Disease resistance RPS2	GO:0005524; GO:0043531; GO:0006952; GO:0009617	ATP binding; ADP binding; defense response; response to bacterium	-
1776	wheat0130Contig8424	345.386	2	335.864	2	3581.1	2	2902.62	2	9.51738	0.013401	0.0154537	probable inositol oxygenase	GO:0005737; GO:0005506; GO:0050113; GO:0019310; GO:0019853; GO:0055114	cytoplasm; iron ion binding; inositol oxygenase activity; inositol catabolic process; L-ascorbic acid biosynthetic process; oxidation-reduction process	EC:1.13.99.1
1795	wheat0130Contig13179	3822.5	2	3733.8	2	26490.5	2	27290.2	2	7.11733	0.000302843	0.0012465	[Hordeum vulgare vulgare]	GO:0003854; GO:0050662; GO:0006694; GO:0055114	3-beta-hydroxy-delta5-steroid dehydrogenase activity; coenzyme binding; steroid biosynthetic process; oxidation-reduction process	EC:1.1.1.145
1796	MUGEST2003_23lib_Contig3168_52	8.62115	0	9.62723	1	338.301	2	299.443	2	34.948	0.00391401	0.00796806	hemoglobin 2 [Zea mays]	GO:0005618; GO:0005829; GO:0005886; GO:0009506; GO:0016023; GO:0019825; GO:0020037; GO:0046872; GO:0006631; GO:0019432	cell wall; cytosol; plasma membrane; plasmodesma; cytoplasmic, membrane-bounded vesicle; oxygen binding; heme binding; metal ion binding; fatty acid metabolic process; triglyceride biosynthetic process	-
1804	wheat0130Contig1834	446.281	2	431.344	2	1993.24	2	2200.55	2	4.77857	0.00390545	0.00795881	[Hordeum vulgare vulgare]	GO:0043231; GO:0080043; GO:0080044; GO:0009813; GO:0052696	intracellular membrane-bounded organelle; quercetin 3-O-glucosyltransferase activity; quercetin 7-O-glucosyltransferase activity; flavonoid biosynthetic process; flavonoid glucuronidation	-
1841	wheat0130Contig1774	117.592	2	125.224	2	543.502	2	629.3	2	4.83002	0.00847005	0.0123539	Os02g0690200 [Oryza sativa Japonica Group]	-	-	-
1886	wheat0130Contig8274	487.776	2	511.05	2	1820.85	2	2082.71	2	3.90815	0.00809157	0.0120882	TRANSPARENT TESTA 12	GO:0016021; GO:0015238; GO:0015297; GO:0006855	integral component of membrane; drug transmembrane transporter activity; antiporter activity; drug transmembrane transport	-
1917	wheat0130Contig9332	1049.54	2	1147.57	2	3888.4	2	4199.1	2	3.68098	0.0030452	0.00684714	Os03g0119000 [Oryza sativa Japonica Group]	GO:0005506; GO:0016705; GO:0031418; GO:0055114	iron ion binding; oxidoreductase activity, acting on paired donors, with incorporation or reduction of molecular oxygen; L-ascorbic acid binding; oxidation-reduction process	-
1918	wheat0130Contig1020	213.146	2	227.294	2	1073.84	2	940.82	2	4.5742	0.00714361	0.0113361	Hypoxia up-regulated 1	-	-	-
1926	wheat0130Contig8305	269.104	2	307.484	2	1879.22	2	2281.67	2	7.21641	0.0124838	0.0149315	Aspartic ase	GO:0005773; GO:0016023; GO:0003779; GO:0004190; GO:0006508; GO:0006629; GO:0030163	vacuole; cytoplasmic, membrane-bounded vesicle; actin binding; aspartic-type endopeptidase activity; proteolysis; lipid metabolic process; protein catabolic process	EC:3.4.23
1929	wheat0130Contig6396	214.041	2	220.956	2	684.435	2	765.431	2	3.33305	0.00635493	0.010662	Two-component response regulator ARR12	GO:0005634; GO:0003700; GO:0043565; GO:0000160; GO:0009736; GO:0045893	nucleus; transcription factor activity, sequence-specific DNA binding; sequence-specific DNA binding; phosphorelay signal transduction system; cytokinin-activated signaling pathway; positive regulation of transcription, DNA-templated	-
1975	wheat0130Contig5963	3073.76	2	3171.55	2	38787	2	38850.4	2	12.4313	2.66531e-06	2.11495e-05	actin partial	GO:0005524	ATP binding	-
1988	rwhfl46d24	71.7669	2	75.6908	2	490.385	2	448.622	2	6.36798	0.00279648	0.00649024	FAR1-RELATED SEQUENCE 5	GO:0003676; GO:0008270; GO:0006355	nucleic acid binding; zinc ion binding; regulation of transcription, DNA-templated	-
2008	wheat0130Contig590	81.6215	2	82.4585	2	728.295	2	791.178	2	9.26056	0.00214589	0.00544335	PREDICTED: uncharacterized protein LOC106865936	-	-	-
2017	wheat0130Contig2257	22.5486	1	25.5995	1	1088.69	2	1279.82	2	49.1922	0.00671897	0.0109766	GDSL esterase lipase	GO:0005739; GO:0016023; GO:0016788; GO:0008152	mitochondrion; cytoplasmic, membrane-bounded vesicle; hydrolase activity, acting on ester bonds; metabolic process	-
2031	rwhsc17m19_504	431.663	2	366.34	2	2717.5	2	2426.3	2	6.44584	0.00468303	0.00893169	embryo defective 1075 partial [Helianthus annuus]	GO:0016831; GO:0030170; GO:0006520	carboxy-lyase activity; pyridoxal phosphate binding; cellular amino acid metabolic process	-
2079	whf26n01	1680.65	2	1696.38	2	5248.09	2	5145.48	2	3.07772	0.000218843	0.000997991	Ferrochelatase- chloroplastic	GO:0005739; GO:0009507; GO:0016021; GO:0004325; GO:0006612; GO:0006783; GO:0009611; GO:0010363; GO:0019243; GO:0043069; GO:0052542	mitochondrion; chloroplast; integral component of membrane; ferrochelatase activity; protein targeting to membrane; heme biosynthetic process; response to wounding; regulation of plant-type hypersensitive response; methylglyoxal catabolic process to D-lactate via S-lactoyl-glutathione; negative regulation of programmed cell death; defense response by callose deposition	EC:4.99.1.1
2101	whh5e13	65.4716	2	78.0648	2	227.837	2	216.909	2	3.09849	0.0030501	0.0068564	Os02g0815700 [Oryza sativa Japonica Group]	-	-	-
2136	wh12f14	54.122	2	52.7656	2	182.851	2	172.65	2	3.32593	0.00170902	0.00463967	---NA---	-	-	-
2153	MUGEST2003_23lib_Contig2574_1330	8.3007	0	8.70909	0	249.753	2	264.145	2	30.2119	0.000838577	0.00274282	AT hook motif-containing	GO:0009987	cellular process	-
2162	whf2m13	16.679	1	11.6198	1	57.2853	2	56.2917	2	4.0135	0.00363537	0.00763893	Os03g0746600 [Oryza sativa Japonica Group]	GO:0000421; GO:0000045	autophagosome membrane; autophagosome assembly	-
2206	whsp1m17_508	75.674	2	70.5245	2	223.653	2	227.256	2	3.08422	0.000425164	0.00161926	phosphoinositide phospholipase C 2-like [Setaria italica]	GO:0005622; GO:0004435; GO:0004871; GO:0016042; GO:0035556	intracellular; phosphatidylinositol phospholipase C activity; signal transducer activity; lipid catabolic process; intracellular signal transduction	EC:3.1.4.11
2243	wh25n19	11.862	1	16.3202	1	201.108	2	232.768	2	15.3954	0.00615358	0.0104452	amino acid permease 3-like isoform X2 [Brachypodium distachyon]	GO:0005886; GO:0016021; GO:0015171; GO:0003333	plasma membrane; integral component of membrane; amino acid transmembrane transporter activity; amino acid transmembrane transport	-
2284	MUGEST2003_23lib_Contig25425_582	1647.33	2	1555.77	2	11975	2	10218.1	2	6.92861	0.0084738	0.0123553	ozone-responsive stress related	GO:0016021; GO:0016023	integral component of membrane; cytoplasmic, membrane-bounded vesicle	-
2308	whsl2c10	215.347	2	210.21	2	1074.66	2	1249.9	2	5.4624	0.0084155	0.0123077	Serine threonine- kinase HT1	GO:0004672; GO:0005524; GO:0006468	protein kinase activity; ATP binding; protein phosphorylation	-
2310	wheat0130Contig8119	53.7479	2	60.3344	2	826.949	2	948.779	2	15.5653	0.00534811	0.00960715	Aldehyde dehydrogenase family 2 member C4	GO:0004029; GO:0055114	aldehyde dehydrogenase (NAD) activity; oxidation-reduction process	EC:1.2.1.3
2326	MUGEST2003_23lib_Contig2641_497	33.9432	1	39.0258	1	198.199	2	212.756	2	5.63192	0.0020746	0.00530059	Oligopeptide transporter 7	GO:0016021; GO:0055085	integral component of membrane; transmembrane transport	-
2328	MUGEST2003_23lib_Contig14897_751	143.03	2	120.169	2	1200.6	2	1517.91	2	10.3287	0.0163771	0.0169064	Os07g0160300 [Oryza sativa Japonica Group]	GO:0003690; GO:0005524; GO:0019201; GO:0046403; GO:0046404; GO:0046939; GO:0098504; GO:0098506	double-stranded DNA binding; ATP binding; nucleotide kinase activity; polynucleotide 3'-phosphatase activity; ATP-dependent polydeoxyribonucleotide 5'-hydroxyl-kinase activity; nucleotide phosphorylation; DNA 3' dephosphorylation involved in DNA repair; polynucleotide 3' dephosphorylation	EC:3.1.3.32; EC:2.7.1.78
2348	MUGEST2003_23lib_Contig4243_406	71.4984	2	83.5978	2	328.974	2	346.28	2	4.35378	0.00164395	0.00451938	---NA---	-	-	-
2350	wheat0130Contig9525	129.651	2	129.516	2	723.406	2	608.793	2	5.1403	0.0112174	0.0141754	---NA---	-	-	-
2374	MUGEST2003_23lib_Contig2660_632	2164.23	2	2041.54	2	41654.8	2	36161.6	2	18.5023	0.00552553	0.0097856	[Hordeum vulgare vulgare]	GO:0046872; GO:0030001	metal ion binding; metal ion transport	-
2377	whr1a22	596.186	2	588.248	2	1998.5	2	1776.33	2	3.18703	0.00728474	0.0114538	probable phosphatase 2C 41 [Setaria italica]	GO:0004722; GO:0046872; GO:0006470	protein serine/threonine phosphatase activity; metal ion binding; protein dephosphorylation	-
2402	whvh16j10_128	36.1651	1	36.5656	1	141.087	2	173.224	2	4.32157	0.0172433	0.0172593	2-oxoglutarate-dependent oxygenase [Oryza sativa Japonica Group]	GO:0005506; GO:0016491; GO:0055114	iron ion binding; oxidoreductase activity; oxidation-reduction process	-
2421	wheat0130Contig9929	164.539	2	149.584	2	2930.78	2	2944.88	2	18.705	1.36587e-05	9.78163e-05	[Hordeum vulgare vulgare]	GO:0005886; GO:0009506; GO:0006457; GO:0034605; GO:0034620; GO:0046685; GO:0070417	plasma membrane; plasmodesma; protein folding; cellular response to heat; cellular response to unfolded protein; response to arsenic-containing substance; cellular response to cold	-
2436	MUGEST2003_23lib_Contig4303_798	100.892	2	101.152	2	863.34	2	840.397	2	8.4325	0.000233362	0.00104558	F-box At5g07610 [Oryza sativa Japonica Group]	-	-	-
2444	whsh_allContig69	706.57	2	665.073	2	5312.8	2	5004.49	2	7.52185	0.00120712	0.00363507	probable F-box At1g60180	GO:0016021	integral component of membrane	-
2450	whr25d14	106.935	2	108.958	2	770.222	2	772.639	2	7.1464	5.64216e-06	3.83334e-05	S-norcoclaurine synthase	GO:0005634; GO:0005737; GO:0004864; GO:0004872; GO:0010427; GO:0006952; GO:0009607; GO:0009738; GO:0043086; GO:0080163	nucleus; cytoplasm; protein phosphatase inhibitor activity; receptor activity; abscisic acid binding; defense response; response to biotic stimulus; abscisic acid-activated signaling pathway; negative regulation of catalytic activity; regulation of protein serine/threonine phosphatase activity	-
2458	rwhva16g03_807	320.784	2	321.057	2	961.754	2	1074.41	2	3.17239	0.00646488	0.0107466	---NA---	-	-	-
2464	wheat0130Contig500	458.809	2	469.594	2	4682.98	2	5079.18	2	10.515	0.002007	0.00515783	[Hordeum vulgare vulgare]	GO:0016021	integral component of membrane	-
2491	MUGEST2003_23lib_Contig15561_849	932.793	2	926.211	2	3662.72	2	4253.86	2	4.2585	0.00939042	0.0129329	cytochrome P450 [Oryza sativa Japonica Group]	GO:0016021; GO:0016023; GO:0005506; GO:0016709; GO:0020037; GO:0044550; GO:0055114	integral component of membrane; cytoplasmic, membrane-bounded vesicle; iron ion binding; oxidoreductase activity, acting on paired donors, with incorporation or reduction of molecular oxygen, NAD(P)H as one donor, and incorporation of one atom of oxygen; heme binding; secondary metabolite biosynthetic process; oxidation-reduction process	EC:1.14.13
2494	rwhyf22l16	123.167	2	128.707	2	370.303	2	406.293	2	3.08327	0.00478151	0.00904272	---NA---	-	-	-
2508	wheat0130Contig13982	7248.85	2	6958.13	2	37167.1	2	36681.4	2	5.19804	9.00772e-05	0.000465288	probable mediator of RNA polymerase II transcription subunit 37c	GO:0005524	ATP binding	-
2515	wheat0130Contig2151	2198.64	2	2177.09	2	10207.7	2	11106.8	2	4.87109	0.0028075	0.00651139	hypothetical protein F775_12520	GO:0016021	integral component of membrane	-
2537	whhg12o23_228	23.746	1	21.1178	1	325.671	2	258.534	2	13.0217	0.0151668	0.0163366	Auxin-induced 5NG4	GO:0005886; GO:0016021; GO:0015171; GO:0003333; GO:0032973; GO:0043090; GO:0080144	plasma membrane; integral component of membrane; amino acid transmembrane transporter activity; amino acid transmembrane transport; amino acid export; amino acid import; amino acid homeostasis	-
2568	whsh_allContig893	16439.3	2	15219.2	2	89138.8	2	90910.4	2	5.68723	0.00021007	0.000967588	lipoxygenase-1 [Triticum turgidum durum]	GO:0016165; GO:0046872; GO:0002215; GO:0031408; GO:0050832; GO:0055114	linoleate 13S-lipoxygenase activity; metal ion binding; defense response to nematode; oxylipin biosynthetic process; defense response to fungus; oxidation-reduction process	EC:1.13.11.12
2570	MUGEST2003_23lib_Contig518_362	14396.2	2	14225.1	2	77958.2	2	73547.9	2	5.29347	0.00128754	0.00379501	predicted protein	-	-	-
2586	MUGEST2003_23lib_Contig5608_608	1095.43	2	1070.58	2	3608.92	2	3371.31	2	3.22262	0.00245363	0.0059245	tetraspanin-19 isoform X1 [Nelumbo nucifera]	GO:0016021	integral component of membrane	-
2590	whgc5m15_450	197.876	2	184.25	2	2401.03	2	2318.08	2	12.3496	0.000375474	0.00148575	hypothetical protein TRIUR3_31313	-	-	-
2598	rwhsl8p20	49.7686	2	48.5634	2	191.585	2	195.681	2	3.93836	0.000218306	0.000992703	Serine carboxypeptidase-like 19	GO:0016023; GO:0004185; GO:0016747; GO:0019748; GO:0051603	cytoplasmic, membrane-bounded vesicle; serine-type carboxypeptidase activity; transferase activity, transferring acyl groups other than amino-acyl groups; secondary metabolic process; proteolysis involved in cellular protein catabolic process	EC:3.4.16
2602	rwhei13l23_102	165.344	2	164.46	2	508.651	2	500.888	2	3.06103	0.000132093	0.000625231	hypothetical protein F775_05162	GO:0016021	integral component of membrane	-
2619	ncbi_gi_32128937_823	11.326	1	7.64565	0	430.626	2	367.428	2	42.0656	0.00653779	0.010818	[Hordeum vulgare vulgare]	GO:0016023; GO:0016301; GO:0016310	cytoplasmic, membrane-bounded vesicle; kinase activity; phosphorylation	-
2662	MUGEST2003_23lib_Contig8281_3	96.3497	2	92.6517	2	1347.26	2	1286.13	2	13.9332	0.000627062	0.00217972	Cysteine-rich receptor kinase 25	GO:0016021; GO:0016023; GO:0004674; GO:0005524; GO:0030246; GO:0006468	integral component of membrane; cytoplasmic, membrane-bounded vesicle; protein serine/threonine kinase activity; ATP binding; carbohydrate binding; protein phosphorylation	EC:2.7.11
2734	wheat0130Contig1374	971.472	2	978.853	2	3519.97	2	4013.17	2	3.86251	0.00771595	0.0118093	FAM10 family At4g22670	GO:0005829	cytosol	-
2736	wheat0130Contig6373	8.42303	0	15.7164	1	293.037	2	334.495	2	25.9962	0.00483158	0.0090956	DNA-directed RNA polymerase I subunit RPA2	GO:0005634; GO:0005829; GO:0003677; GO:0003899; GO:0005515; GO:0032549; GO:0006351; GO:0015074	nucleus; cytosol; DNA binding; DNA-directed RNA polymerase activity; protein binding; ribonucleoside binding; transcription, DNA-templated; DNA integration	EC:2.7.7.6
2754	wheat0130Contig248	962.302	2	997.442	2	5438.25	2	6568.53	2	6.12671	0.0124325	0.0149051	Os05g0545000 [Oryza sativa Japonica Group]	GO:0005622; GO:0016021; GO:0005215; GO:0006810	intracellular; integral component of membrane; transporter activity; transport	-
2758	whfl_allContig526	451.586	2	496.174	2	2335.5	2	2448.47	2	5.04765	0.00100078	0.00316581	6-phosphogluconate dehydrogenase isoenzyme partial	GO:0005737; GO:0016021; GO:0004616; GO:0006098; GO:0009409; GO:0009414; GO:0009651; GO:0009737; GO:0019521; GO:0055114	cytoplasm; integral component of membrane; phosphogluconate dehydrogenase (decarboxylating) activity; pentose-phosphate shunt; response to cold; response to water deprivation; response to salt stress; response to abscisic acid; D-gluconate metabolic process; oxidation-reduction process	EC:1.1.1.44
2762	rwhcs11i13_559	68.9032	2	88.0159	2	1444.85	2	1485.71	2	18.6756	0.000264383	0.00113943	WRKY transcription factor 23	GO:0003700; GO:0043565; GO:0006355	transcription factor activity, sequence-specific DNA binding; sequence-specific DNA binding; regulation of transcription, DNA-templated	-
2775	whfl_allContig1384	103.514	2	88.5257	2	1337.44	2	1077.27	2	12.574	0.0134697	0.0155026	Os04g0117100 [Oryza sativa Japonica Group]	GO:0000276; GO:0016021; GO:0015078; GO:0015986	mitochondrial proton-transporting ATP synthase complex, coupling factor F(o); integral component of membrane; hydrogen ion transmembrane transporter activity; ATP synthesis coupled proton transport	-
2835	wheat0130Contig1532	243.951	2	252.333	2	888.938	2	879.245	2	3.56285	0.000101493	0.000522128	hypothetical protein F775_00126	-	-	-
2844	rwhr20k19	49.1101	2	53.8297	2	554.47	2	488.427	2	10.1311	0.00492534	0.00919473	Peroxidase 72	GO:0005576; GO:0004601; GO:0020037; GO:0046872; GO:0006979; GO:0042744; GO:0055114; GO:0098869	extracellular region; peroxidase activity; heme binding; metal ion binding; response to oxidative stress; hydrogen peroxide catabolic process; oxidation-reduction process; cellular oxidant detoxification	EC:1.11.1.7
2851	MUGEST2003_23lib_Contig9980_208	13.7509	1	18.6685	1	102.214	2	108.981	2	6.51444	0.00218212	0.00550547	F-box domain containing [Zea mays]	-	-	-
2859	whca9p04_580	85.5521	2	88.2312	2	352.64	2	340.144	2	3.98648	0.000605805	0.00212156	Cytochrome P450 76C4	GO:0016021; GO:0005506; GO:0016709; GO:0020037; GO:0044550; GO:0055114	integral component of membrane; iron ion binding; oxidoreductase activity, acting on paired donors, with incorporation or reduction of molecular oxygen, NAD(P)H as one donor, and incorporation of one atom of oxygen; heme binding; secondary metabolite biosynthetic process; oxidation-reduction process	EC:1.14.13
2860	MUGEST2003_23lib_Contig2738_p_1175	7.38672	0	7.85593	0	336.146	2	390.507	2	47.6724	0.0057887	0.0100566	---NA---	-	-	-
2865	wheat0130Contig8436_2	87.9229	2	75.0088	2	3402.86	2	3265.01	2	40.9243	0.000452708	0.00168667	Os06g0111100 [Oryza sativa Japonica Group]	-	-	-
2886	whsh_allContig786	14071.3	2	12526	2	78703.7	2	97934.2	2	6.6412	0.0161343	0.01679	Catalase isozyme 2	GO:0005739; GO:0009514; GO:0004096; GO:0020037; GO:0046872; GO:0042542; GO:0042744; GO:0055114; GO:0098869	mitochondrion; glyoxysome; catalase activity; heme binding; metal ion binding; response to hydrogen peroxide; hydrogen peroxide catabolic process; oxidation-reduction process; cellular oxidant detoxification	EC:1.11.1.6
2913	wheat0130Contig8046	207.359	2	211.427	2	1962.32	2	2324.14	2	10.2354	0.00863943	0.0124663	O-methyltransferase ZRP4	GO:0008171; GO:0046983; GO:0032259	O-methyltransferase activity; protein dimerization activity; methylation	EC:2.1.1
2945	wheat0130Contig2065	39.1686	2	51.5416	2	169.772	2	182.534	2	3.88386	0.00458529	0.00880479	random slug 5-like [Setaria italica]	GO:0005622; GO:0005215; GO:0006810	intracellular; transporter activity; transport	-
2953	whyf8k03	82.8595	2	92.317	2	1092.7	2	1084.27	2	12.4273	4.00879e-05	0.000210173	retarded palea 1 partial	-	-	-
2957	MUGEST2003_23lib_Contig9912_935	691.93	2	745.965	2	2301.91	2	2612.37	2	3.41769	0.00811693	0.0121186	Os08g0412700 [Oryza sativa Japonica Group]	GO:0008270	zinc ion binding	-
2969	whoh4k24	74.389	2	79.6865	2	376.302	2	463.656	2	5.4516	0.0158931	0.016683	IAA-amino acid hydrolase ILR1-like 5	GO:0016023; GO:0016787; GO:0008152	cytoplasmic, membrane-bounded vesicle; hydrolase activity; metabolic process	-
3007	MUGEST2003_23lib_Contig5310_624	195.653	2	190.975	2	2957.8	2	3157.27	2	15.8165	0.00121097	0.00364035	probable WRKY transcription factor 75	GO:0009536; GO:0003700; GO:0043565; GO:0006355	plastid; transcription factor activity, sequence-specific DNA binding; sequence-specific DNA binding; regulation of transcription, DNA-templated	-
3030	rwhf26h05	85.7557	2	86.4833	2	551.663	2	541.132	2	6.34464	0.000131468	0.000623909	DNA-directed RNA polymerase I subunit RPA2	GO:0043231; GO:0044444; GO:0005515; GO:0016740; GO:0097159; GO:1901363	intracellular membrane-bounded organelle; cytoplasmic part; protein binding; transferase activity; organic cyclic compound binding; heterocyclic compound binding	-
3033	MUGEST2003_23lib_Contig4673_769	7.31262	0	7.75694	0	59.1986	2	55.1038	2	7.58499	0.00171843	0.00466875	replication factor C subunit 3	GO:0005663; GO:0003689; GO:0006261	DNA replication factor C complex; DNA clamp loader activity; DNA-dependent DNA replication	-
3059	MUGEST2003_23lib_Contig18961_1196	7.40313	0	7.60653	0	126.386	2	143.72	2	17.9955	0.00458614	0.0088114	2-oxoisovalerate dehydrogenase subunit beta mitochondrial	GO:0005739; GO:0003863; GO:0055114	mitochondrion; 3-methyl-2-oxobutanoate dehydrogenase (2-methylpropanoyl-transferring) activity; oxidation-reduction process	EC:1.2.4.4
3073	wheat0130Contig5962	605.054	2	643.369	2	2107.15	2	2533	2	3.7168	0.0155225	0.0164992	GRAB2 protein	-	-	-
3079	whem19m04_259	39.4506	1	64.5924	2	1164.11	2	1342.97	2	24.0966	0.00560224	0.00986623	---NA---	-	-	-
3104	wheat0130Contig13175	1465.49	2	1484.19	2	5966.33	2	6195.77	2	4.1232	0.000623773	0.00217179	cysteine protease 1 precursor [Zea mays]	GO:0008234; GO:0006508	cysteine-type peptidase activity; proteolysis	EC:3.4
3120	rwhkp8k07_m_686	56.421	2	54.5222	2	1027.69	2	1171.54	2	19.823	0.00471242	0.00896738	---NA---	-	-	-
3130	wheat0130Contig9035	7.25335	0	7.90082	1	28.1259	1	34.265	2	4.11708	0.0166537	0.0170214	probable inositol oxygenase	GO:0005737; GO:0005506; GO:0050113; GO:0019310; GO:0055114	cytoplasm;iron ion binding;inositol oxygenase activity;inositol catabolic process;oxidation-reduction process	EC:1.13.99.1
3172	whe18e21	31.7511	1	43.4322	2	321.095	2	327.266	2	8.62373	0.000530825	0.00194179	---NA---	-	-	-
3192	wheat0130Contig13366	3989.93	2	4015.42	2	81259.1	2	90687.7	2	21.479	0.00329137	0.00720801	Adenine phosphoribosyltransferase 2	GO:0005737; GO:0003999; GO:0006168; GO:0009116	cytoplasm; adenine phosphoribosyltransferase activity; adenine salvage; nucleoside metabolic process	EC:2.4.2.7
3211	MUGEST2003_23lib_Contig12656_263	768.959	2	772.088	2	5704.21	2	4910.82	2	6.8882	0.00755861	0.0116732	[Hordeum vulgare vulgare]	GO:0016787; GO:0008152	hydrolase activity; metabolic process	-
3236	MUGEST2003_23lib_Contig6928_721	117.162	2	115.103	2	570.043	2	707.044	2	5.49839	0.0167661	0.017065	hypothetical protein TRIUR3_20937	-	-	-
3242	wheat0130Contig4582	836.402	2	821.257	2	3415.45	2	3381.23	2	4.10017	5.30278e-05	0.000282874	Os04g0660500 [Oryza sativa Japonica Group]	GO:0005737; GO:0016021; GO:0004702; GO:0005524; GO:0023014; GO:0051301	cytoplasm; integral component of membrane; receptor signaling protein serine/threonine kinase activity; ATP binding; signal transduction by protein phosphorylation; cell division	EC:2.7.11
3268	rwhyd15d11	573.552	2	570	2	1857.2	2	1617.49	2	3.0385	0.0104115	0.0136361	hypothetical protein F775_14236	-	-	-
3309	rwhoh21l07	32.3406	1	31.8636	1	416.857	2	401.315	2	12.7433	0.0004251	0.00161793	hypothetical protein F775_14995	-	-	-
3313	whcs13i19_229	27.426	1	27.1305	1	219.628	2	198.874	2	7.67099	0.00323658	0.00713663	AAA-ATPase At3g28610-like [Brachypodium distachyon]	GO:0016021; GO:0005524	integral component of membrane; ATP binding	-
3322	MUGEST2003_23lib_Contig17298_1595	120.018	2	125.348	2	419.954	2	444.92	2	3.52483	0.00169373	0.00460926	FAR1-RELATED SEQUENCE 7	GO:0046872; GO:0006355	metal ion binding; regulation of transcription, DNA-templated	-
3327	wheat0130Contig6548	2945.97	2	2997.35	2	23815.5	2	29437.9	2	8.96022	0.0138321	0.0156982	lipoxygenase-1 [Triticum turgidum durum]	GO:0016165; GO:0046872; GO:0031408; GO:0055114	linoleate 13S-lipoxygenase activity; metal ion binding; oxylipin biosynthetic process; oxidation-reduction process	EC:1.13.11.12
3343	wheat0130Contig2911	18.3895	1	22.0023	1	100.877	2	90.2663	2	4.73223	0.005483	0.00974065	DNA (cytosine-5)-methyltransferase DRM2	GO:0016021; GO:0008168; GO:0006306	integral component of membrane; methyltransferase activity; DNA methylation	-
3352	whf22j13	1084.3	2	1142.49	2	5752.47	2	5891.06	2	5.22884	0.000254684	0.00111299	dual specificity phosphatase DSP8	GO:0004439; GO:0004725; GO:0008138; GO:0035335	phosphatidylinositol-4,5-bisphosphate 5-phosphatase activity; protein tyrosine phosphatase activity; protein tyrosine/serine/threonine phosphatase activity; peptidyl-tyrosine dephosphorylation	EC:3.1.3.36; EC:3.1.3.48; EC:3.1.3
3360	whdl17o23	53.3451	2	50.0877	2	494.802	2	447.885	2	9.11401	0.00312555	0.00697668	Os11g0672300 [Oryza sativa Japonica Group]	GO:0004672; GO:0043167; GO:0097159; GO:1901363; GO:0006468	protein kinase activity; ion binding; organic cyclic compound binding; heterocyclic compound binding; protein phosphorylation	-
3366	whv16n16k24_469	140.819	2	133.368	2	630.367	2	695.74	2	4.83652	0.00388956	0.00793898	cytosolic sulfotransferase 8-like isoform X3 [Zea mays]	GO:0008146; GO:0008152	sulfotransferase activity; metabolic process	-
3404	wheat0130Contig14886	1331.05	2	1375.23	2	4090.59	2	4393.53	2	3.13498	0.00279569	0.00648892	kinetochore NUF2	GO:0000775; GO:0005774; GO:0005886; GO:0007067	chromosome, centromeric region; vacuolar membrane; plasma membrane; mitotic nuclear division	-
3434	MUG009F06R990514	2443.92	2	2543.95	2	12217.6	2	12752.7	2	5.00622	0.000741278	0.00250621	isocitrate dehydrogenase [NADP]	GO:0005829; GO:0005886; GO:0009506; GO:0009570; GO:0016021; GO:0048046; GO:0000287; GO:0004450; GO:0005507; GO:0051287; GO:0006099; GO:0006102; GO:0006739; GO:0042742	cytosol; plasma membrane; plasmodesma; chloroplast stroma; integral component of membrane; apoplast; magnesium ion binding; isocitrate dehydrogenase (NADP+) activity; copper ion binding; NAD binding; tricarboxylic acid cycle; isocitrate metabolic process; NADP metabolic process; defense response to bacterium	EC:1.1.1.42
3460	wheat0130Contig4271	3537.6	2	3600.88	2	21138.8	2	17575	2	5.42326	0.0125046	0.0149447	sulfate transporter -like	GO:0005887; GO:0009507; GO:0008271; GO:1902358	integral component of plasma membrane; chloroplast; secondary active sulfate transmembrane transporter activity; sulfate transmembrane transport	-
3461	whem13c08_137	260.898	2	288.313	2	958.066	2	949.325	2	3.47297	0.000448565	0.00167742	[Hordeum vulgare vulgare]	-	-	-
3469	rwhvs13k19_512	273.438	2	303.839	2	2005.29	2	2155.28	2	7.20723	0.00181922	0.00481415	ESKIMO 1-like	GO:0005739; GO:0005794; GO:0016021; GO:0016413; GO:0050826; GO:0071554	mitochondrion; Golgi apparatus; integral component of membrane; O-acetyltransferase activity; response to freezing; cell wall organization or biogenesis	EC:2.3.1
3491	wheat0130Contig14824	4347.4	2	4451.25	2	15193.2	2	15458.4	2	3.48367	0.000169759	0.000795749	actin-depolymerizing factor 5	GO:0015629; GO:0003779; GO:0030042	actin cytoskeleton; actin binding; actin filament depolymerization	-
3521	whcs2l15_202	207.108	2	232.853	2	871.406	2	988.882	2	4.22829	0.00709339	0.0113018	probable copper-transporting ATPase HMA5	GO:0005887; GO:0043231; GO:0000166; GO:0005507; GO:0043682; GO:0008152; GO:0035434	integral component of plasma membrane; intracellular membrane-bounded organelle; nucleotide binding; copper ion binding; copper-transporting ATPase activity; metabolic process; copper ion transmembrane transport	-
3525	wheat0130Contig10880	1848.78	2	1830.77	2	9007.84	2	10459.5	2	5.2907	0.00835051	0.0122654	RNA recognition motif family expressed [Oryza sativa Japonica Group]	GO:0009536; GO:0019013; GO:0030529; GO:0000166; GO:0003676; GO:0009644; GO:0043484	plastid; viral nucleocapsid; intracellular ribonucleoprotein complex; nucleotide binding; nucleic acid binding; response to high light intensity; regulation of RNA splicing	-
3554	MUGEST2003_23lib_Contig19325_681	2035.88	2	2183.38	2	9266.3	2	9691.47	2	4.49315	0.000931062	0.0029834	6-phosphogluconate decarboxylating 1-like [Setaria italica]	GO:0005737; GO:0016021; GO:0004616; GO:0006098; GO:0009409; GO:0009414; GO:0009651; GO:0009737; GO:0019521; GO:0055114	cytoplasm; integral component of membrane; phosphogluconate dehydrogenase (decarboxylating) activity; pentose-phosphate shunt; response to cold; response to water deprivation; response to salt stress; response to abscisic acid; D-gluconate metabolic process; oxidation-reduction process	EC:1.1.1.44
3597	rwhkv10g11_537	7.99737	0	8.38546	0	44.2896	2	49.0416	2	5.69689	0.00381721	0.00785174	5-pentadecatrienyl resorcinol O-methyltransferase	GO:0008171; GO:0008757; GO:0046983; GO:0019438; GO:0032259	O-methyltransferase activity; S-adenosylmethionine-dependent methyltransferase activity; protein dimerization activity; aromatic compound biosynthetic process; methylation	EC:2.1.1
3600	wheat0130Contig7668_2	8.10464	1	10.7829	1	47.3947	2	43.4172	2	4.80803	0.00441536	0.00858008	5-methyltetrahydropteroyltriglutamate--homocysteine methyltransferase	GO:0005576; GO:0005829; GO:0003871; GO:0008270; GO:0008705; GO:0009086; GO:0032259; GO:0050667	extracellular region; cytosol; 5-methyltetrahydropteroyltriglutamate-homocysteine S-methyltransferase activity; zinc ion binding; methionine synthase activity; methionine biosynthetic process; methylation; homocysteine metabolic process	EC:2.1.1.13; EC:2.1.1.14
3604	wheat0130Contig1823	821.564	2	756.469	2	4807.02	2	4630.84	2	5.98077	0.00057055	0.00204489	---NA---	-	-	-
3627	rwhh3n22	9.08106	1	12.6822	1	155.003	2	190.212	2	15.8623	0.0117624	0.0145165	hypothetical protein F775_22608	GO:0016021	integral component of membrane	-
3630	wheat0130Contig6667	941.132	2	1021.33	2	4693.6	2	4141.97	2	4.50228	0.0065133	0.0107981	Anthocyanidin 5,3-O-glucosyltransferase	GO:0016021; GO:0043231; GO:0003676; GO:0008168; GO:0080043; GO:0080044; GO:0009813; GO:0032259; GO:0052696	integral component of membrane; intracellular membrane-bounded organelle; nucleic acid binding; methyltransferase activity; quercetin 3-O-glucosyltransferase activity; quercetin 7-O-glucosyltransferase activity; flavonoid biosynthetic process; methylation; flavonoid glucuronidation	-
3659	wheat0130Contig5578	213.456	2	212.991	2	784.998	2	735.793	2	3.56619	0.00201573	0.00517633	alpha carbonic anhydrase chloroplastic-like	GO:0016023; GO:0004089; GO:0008270; GO:0006730	cytoplasmic, membrane-bounded vesicle; carbonate dehydratase activity; zinc ion binding; one-carbon metabolic process	EC:4.2.1.1
3666	rwhh6k19	1000.27	2	999.51	2	3100.24	2	3668.8	2	3.3849	0.0139158	0.0157445	Folylpolyglutamate mitochondrial	GO:0005739; GO:0004326; GO:0005524; GO:0006730; GO:0046901	mitochondrion; tetrahydrofolylpolyglutamate synthase activity; ATP binding; one-carbon metabolic process; tetrahydrofolylpolyglutamate biosynthetic process	EC:6.3.2.17
3689	rwhfl31a24	2146.53	2	2215.16	2	9311.93	2	9278.6	2	4.26224	2.87469e-05	0.000170518	NADH--cytochrome b5 reductase 1	GO:0005783; GO:0005886; GO:0009505; GO:0016021; GO:0016023; GO:0004128; GO:0022900	endoplasmic reticulum; plasma membrane; plant-type cell wall; integral component of membrane; cytoplasmic, membrane-bounded vesicle; cytochrome-b5 reductase activity, acting on NAD(P)H; electron transport chain	EC:1.6.2.2
3692	MUGEST2003_23lib_Contig16461_66	1069.71	2	1038.26	2	3356.99	2	3561.03	2	3.28183	0.00183709	0.00484852	probable LRR receptor-like serine threonine- kinase At1g06840 isoform X2 [Zea mays]	GO:0016021; GO:0004674; GO:0005524; GO:0006468	integral component of membrane; protein serine/threonine kinase activity; ATP binding; protein phosphorylation	EC:2.7.11
3722	MUGEST2003_23lib_Contig10723_613	7.14703	0	7.50208	0	2129.23	2	1768.95	2	266.104	0.00849698	0.0123724	retrotransposon unclassified	GO:0008081; GO:0016740; GO:0044238; GO:0044260; GO:0044699	phosphoric diester hydrolase activity; transferase activity; primary metabolic process; cellular macromolecule metabolic process; single-organism process	-
3751	rwhr4i02	1570.39	2	1530.51	2	4604.47	2	4761.24	2	3.02032	0.000666052	0.00228282	DNA-directed RNA polymerases II and IV subunit 5A	GO:0005665; GO:0005666; GO:0005736; GO:0001054; GO:0001055; GO:0001056; GO:0003677; GO:0006360; GO:0006366; GO:0006383	DNA-directed RNA polymerase II, core complex; DNA-directed RNA polymerase III complex; DNA-directed RNA polymerase I complex; RNA polymerase I activity; RNA polymerase II activity; RNA polymerase III activity; DNA binding; transcription from RNA polymerase I promoter; transcription from RNA polymerase II promoter; transcription from RNA polymerase III promoter	-
3788	MUGEST2003_23lib_Contig2515_147	12077.4	2	11758.1	2	50537.1	2	49613.7	2	4.20174	0.000163861	0.000775921	[Hordeum vulgare vulgare]	GO:0046983	protein dimerization activity	-
3818	MUG023D08R990620	2009.99	2	2102.05	2	10600.7	2	11685.2	2	5.41968	0.00356697	0.00755962	[Hordeum vulgare vulgare]	GO:0016023; GO:0003993; GO:0016311	cytoplasmic, membrane-bounded vesicle; acid phosphatase activity; dephosphorylation	EC:3.1.3.2
3834	MUGEST2003_23lib_Contig9147_253	19.8654	1	20.6665	1	136.761	2	134.039	2	6.68116	0.000151903	0.000719082	Gibberellin 2-beta-dioxygenase 8	GO:0005506; GO:0051213; GO:0055114	iron ion binding; dioxygenase activity; oxidation-reduction process	-
3839	MUGEST2003_23lib_Contig9612_729	7708.01	2	7628.59	2	43838.4	2	44114.1	2	5.73481	1.56165e-05	0.000111035	auxin transporter 1 [Brachypodium distachyon]	GO:0005886; GO:0016021; GO:0015171; GO:0015293; GO:0003333; GO:0009734	plasma membrane; integral component of membrane; amino acid transmembrane transporter activity; symporter activity; amino acid transmembrane transport; auxin-activated signaling pathway	-
3841	wheat0130Contig687	1152.26	2	1240.72	2	44503.3	2	52729.7	2	40.6327	0.00744071	0.0115767	---NA---	-	-	-
3860	wheat0130Contig284	29.6791	1	31.0391	1	925.024	2	920.189	2	30.3898	7.92149e-06	5.94829e-05	probable pyruvate cytosolic isozyme	GO:0000287; GO:0004743; GO:0030955; GO:0006096	magnesium ion binding; pyruvate kinase activity; potassium ion binding; glycolytic process	-
3881	wheat0130Contig705	1026.91	2	1022.48	2	3589.48	2	3813.01	2	3.61204	0.00173981	0.00470444	---NA---	-	-	-
3892	MUGEST2003_23lib_Contig11913_264	73.6736	2	74.6913	2	1223.77	2	992.607	2	14.9387	0.0122653	0.0148192	Bowman-Birk type trypsin inhibitor	GO:0005576; GO:0004867; GO:0010951	extracellular region; serine-type endopeptidase inhibitor activity; negative regulation of endopeptidase activity	-
3897	rwhcs18e15_171	21.5134	1	29.2963	1	1901.89	2	1769.85	2	72.2645	0.00133171	0.00389018	---NA---	-	-	-
3903	wheat0130Contig2276	111.806	2	122.875	2	1656.63	2	1354.05	2	12.8289	0.0116888	0.0144755	Os03g0720800 [Oryza sativa Japonica Group]	GO:0003677	DNA binding	-
3904	wheat0130Contig11643	258.703	2	229.678	2	810.662	2	934.865	2	3.57411	0.0101379	0.0134669	aminolevulinic acid dehydratase	GO:0005829; GO:0009507; GO:0004655; GO:0008270; GO:0006782; GO:0015995	cytosol; chloroplast; porphobilinogen synthase activity; zinc ion binding; protoporphyrinogen IX biosynthetic process; chlorophyll biosynthetic process	EC:4.2.1.24
3908	rwhoh11d13	20.4911	1	15.5455	1	642.55	2	694.364	2	37.0988	0.00159707	0.00440702	---NA---	-	-	-
3923	rwhe10f03	706.616	2	740.52	2	3219.3	2	3194.97	2	4.43239	7.0575e-05	0.000360863	hypothetical protein F775_31138	-	-	-
3934	wheat0130Contig1898	43.5965	2	42.6391	2	150.299	2	167.372	2	3.68377	0.0054148	0.00968117	glycerophosphodiester phosphodiesterase GDPD6-like	GO:0008889; GO:0006629	glycerophosphodiester phosphodiesterase activity; lipid metabolic process	EC:3.1.4.46
3949	whr24a10	23.5493	1	29.2165	1	107.784	2	122.623	2	4.3666	0.00790172	0.0119613	Glucan 1,3-beta-glucosidase	GO:0004553; GO:0051015; GO:0005975; GO:0007015	hydrolase activity, hydrolyzing O-glycosyl compounds; actin filament binding; carbohydrate metabolic process; actin filament organization	-
3966	wheat0130Contig1687	580.924	2	528.438	2	20134.9	2	24302.8	2	40.0569	0.00912812	0.0127822	Alcohol dehydrogenase 3	GO:0005737; GO:0004022; GO:0008270; GO:0055114	cytoplasm; alcohol dehydrogenase (NAD) activity; zinc ion binding; oxidation-reduction process	EC:1.1.1.1
3975	rwhf27j14	330.771	2	328.072	2	4281.85	2	5244.99	2	14.46	0.0115912	0.0144081	Glutathione S-transferase	GO:0005737; GO:0004364; GO:0004416; GO:0006749; GO:0009072; GO:0019243	cytoplasm; glutathione transferase activity; hydroxyacylglutathione hydrolase activity; glutathione metabolic process; aromatic amino acid family metabolic process; methylglyoxal catabolic process to D-lactate via S-lactoyl-glutathione	EC:2.5.1.18; EC:3.1.2.6
4011	whkv13h15_769	8.96714	1	8.42035	0	48.0416	2	47.6586	2	5.50397	7.26657e-05	0.000378047	ABC transporter C family member 15	GO:0016021; GO:0005524; GO:0042626; GO:0008152; GO:0055085	integral component of membrane; ATP binding; ATPase activity, coupled to transmembrane movement of substances; metabolic process; transmembrane transport	-
4029	wheat0130Contig6231	919.651	2	918.695	2	41366.4	2	39735	2	44.1165	0.000423352	0.00161	Pathogenesis-related 1	GO:0005634; GO:0005737; GO:0004864; GO:0004872; GO:0010427; GO:0006952; GO:0009607; GO:0009738; GO:0043086; GO:0080163	nucleus; cytoplasm; protein phosphatase inhibitor activity; receptor activity; abscisic acid binding; defense response; response to biotic stimulus; abscisic acid-activated signaling pathway; negative regulation of catalytic activity; regulation of protein serine/threonine phosphatase activity	-
4030	whr25o12	23.3028	1	23.1032	1	103.295	2	105.449	2	4.4982	0.000177478	0.000828795	Prolyl endopeptidase	GO:0005737; GO:0016020; GO:0004252; GO:0070008; GO:0006508	cytoplasm; membrane; serine-type endopeptidase activity; serine-type exopeptidase activity; proteolysis	EC:3.4.21
4040	MUGEST2003_23lib_Contig4967_660	72.2151	2	86.4717	2	252.346	2	286.894	2	3.39814	0.00950785	0.0130334	---NA---	-	-	-
4044	wheat0130Contig11654	1695.59	2	1769.82	2	10801.7	2	10034.4	2	6.01258	0.0019636	0.00507455	signal peptidase complex subunit 3A-like	GO:0005787; GO:0016021; GO:0016023; GO:0008233; GO:0006465	signal peptidase complex; integral component of membrane; cytoplasmic, membrane-bounded vesicle; peptidase activity; signal peptide processing	-
4079	wheat0130Contig9606	599.383	2	562.865	2	2427.4	2	2051.84	2	3.85394	0.0126945	0.0150386	microtubule-associated serine threonine- kinase 3-like [Oryza sativa Japonica Group]	-	-	-
4099	whms7j06_371	53.821	2	63.8332	2	246.793	2	227.066	2	4.02755	0.00383483	0.00787686	ribosomal RNA apurinic site specific lyase [Oryza sativa Japonica Group]	-	-	-
4104	rwhdl21h15	1033.43	2	1014.98	2	3617.65	2	3371.87	2	3.41216	0.00247907	0.00597473	transcription factor bHLH041	GO:0005634; GO:0003677; GO:0046983	nucleus; DNA binding; protein dimerization activity	-
4114	rwhfl40p08	184.545	2	204.732	2	573.869	2	655.125	2	3.15712	0.00979573	0.013225	Disease resistance RPM1	GO:0043531	ADP binding	-
4126	MUGEST2003_23lib_Contig6986_916	27.4661	1	35.84	1	409.926	2	366.185	2	12.2596	0.00388095	0.00792841	cs 5 [Zea mays]	-	-	-
4206	wheat0130Contig6040	7.41222	0	7.9084	0	92.163	2	102.997	2	12.7384	0.00361709	0.00762439	endo-1,3-beta-glucanase [Oryza sativa Japonica Group]	GO:0005737; GO:0046658; GO:0030247; GO:0042973; GO:0005975; GO:0006952	cytoplasm; anchored component of plasma membrane; polysaccharide binding; glucan endo-1,3-beta-D-glucosidase activity; carbohydrate metabolic process; defense response	EC:3.2.1.39
4209	MUGEST2003_23lib_Contig16515_m_749	7.33118	0	7.83394	0	415.94	2	392.702	2	53.3224	0.00085698	0.0027957	60S ribosomal L10a-3	-	-	-
4229	MUGEST2003_23lib_Contig10804_959	1632.46	2	1648.11	2	6149.5	2	7209.1	2	4.07204	0.0108767	0.0139441	Os05g0215600 [Oryza sativa Japonica Group]	-	-	-
4261	whsl20k14	168.664	2	167.88	2	494.378	2	522.229	2	3.02073	0.00167433	0.00457225	serine threonine- kinase CCR3	GO:0004672; GO:0005524; GO:0046872; GO:0006468	protein kinase activity; ATP binding; metal ion binding; protein phosphorylation	-
4316	wheat0130Contig13011	2115.52	2	2076.91	2	8215.54	2	7241.6	2	3.68692	0.00740388	0.0115476	Two-component response regulator ARR8	GO:0005634; GO:0000156; GO:0000160; GO:0006355; GO:0009736	nucleus; phosphorelay response regulator activity; phosphorelay signal transduction system; regulation of transcription, DNA-templated; cytokinin-activated signaling pathway	-
4321	MUGEST2003_23lib_Contig904_601	17.3379	1	58.9618	2	413.565	2	450.903	2	11.3299	0.00499555	0.00925818	---NA---	-	-	-
4338	whrd1l01_14	7.92712	0	8.27571	0	48.1047	2	55.512	2	6.39498	0.00711979	0.011315	hypothetical protein F775_15037	-	-	-
4364	whr6c06	37.884	1	32.9685	1	494.135	2	541.267	2	14.6135	0.00240494	0.00584254	BEL1-like homeodomain 7 [Setaria italica]	GO:0005634; GO:0003677; GO:0006355	nucleus; DNA binding; regulation of transcription, DNA-templated	-
4382	MUGEST2003_23lib_Contig8788_263	477.607	2	472.271	2	2951.79	2	3067.06	2	6.33645	0.000517763	0.00190345	---NA---	-	-	-
4408	MUGEST2003_23lib_Contig7538_m_743	127.026	2	118.627	2	371.594	2	419.651	2	3.22099	0.00790072	0.01196	---NA---	-	-	-
4409	wheat0130Contig3893	167.721	2	164.046	2	1066.07	2	1014.01	2	6.26969	0.000890155	0.00287236	predicted protein	-	-	-
4428	whei12p10_68	24.0745	1	23.6626	1	105.282	2	127.98	2	4.88639	0.0146439	0.0161	60S ribosomal L44	GO:0016021; GO:0022625; GO:0003735; GO:0006412	integral component of membrane; cytosolic large ribosomal subunit; structural constituent of ribosome; translation	-
4443	whr5e03	882.044	2	888.806	2	5899.94	2	6295.21	2	6.8866	0.0014351	0.00408846	caffeic acid O-methyltransferase	GO:0016206; GO:0046983; GO:0009809; GO:0009813; GO:0032259	catechol O-methyltransferase activity; protein dimerization activity; lignin biosynthetic process; flavonoid biosynthetic process; methylation	EC:2.1.1.6
4446	MUGEST2003_23lib_Contig22104_1451	2631.27	2	2584.2	2	10743.4	2	12577.3	2	4.47145	0.0101107	0.0134484	[Hordeum vulgare vulgare]	-	-	-
4460	whoh15i16	219.375	2	241.588	2	786.457	2	865.158	2	3.58297	0.00468408	0.00893433	10-deacetylbaccatin III 10-O-acetyltransferase [Zea mays]	GO:0009536; GO:0016747; GO:0008152	plastid; transferase activity, transferring acyl groups other than amino-acyl groups; metabolic process	-
4473	whf2k01	157.789	2	168.027	2	1100.33	2	1257.71	2	7.23735	0.00596841	0.0102628	probable magnesium transporter NIPA4 isoform X1 [Gossypium raimondii]	GO:0016021; GO:0015095; GO:0015693; GO:1903830	integral component of membrane; magnesium ion transmembrane transporter activity; magnesium ion transport; magnesium ion transmembrane transport	-
4485	whr2b05	78.3391	2	89.7774	2	355.373	2	349.505	2	4.1928	0.000573139	0.00204886	Lysosomal Pro-X carboxypeptidase	GO:0016023; GO:0004185; GO:0008239; GO:0006508	cytoplasmic, membrane-bounded vesicle; serine-type carboxypeptidase activity; dipeptidyl-peptidase activity; proteolysis	EC:3.4.16
4486	wheat0130Contig13871	1749.21	2	1722.62	2	9446.96	2	11574.4	2	6.05484	0.0143821	0.0159943	glutathionine S-transferase	GO:0005737; GO:0004364; GO:0005515; GO:0006749; GO:0009072	cytoplasm; glutathione transferase activity; protein binding; glutathione metabolic process; aromatic amino acid family metabolic process	EC:2.5.1.18
4492	whe15k04	9.23157	1	12.6243	1	98.4467	2	117.334	2	9.87288	0.00965044	0.0131219	Os01g0622700 [Oryza sativa Japonica Group]	GO:0005737; GO:0005856	cytoplasm; cytoskeleton	-
4494	wheat0130Contig6394	38.4161	2	47.4752	2	174.291	2	149.759	2	3.77279	0.0118438	0.0145733	Endothelin-converting enzyme 2	GO:0003824; GO:0008152	catalytic activity; metabolic process	-
4498	rwhsh18f19	2787.26	2	2819.23	2	8723.48	2	9860.89	2	3.3148	0.00759977	0.0117076	acyl-coenzyme A thioesterase 13-like	-	-	-
4515	wheat0130Contig5606	1502.51	2	1395.1	2	7047.34	2	7618.76	2	5.06145	0.00243198	0.00589277	Os01g0739500 [Oryza sativa Japonica Group]	-	-	-
4526	whsh_allContig302	92.1771	2	88.0466	2	2294.68	2	2554.03	2	26.9039	0.0030727	0.00689076	[Hordeum vulgare vulgare]	GO:0005576; GO:0004568; GO:0008061; GO:0005975; GO:0006032	extracellular region; chitinase activity; chitin binding; carbohydrate metabolic process; chitin catabolic process	EC:3.2.1.14
4527	whvs20a09_584	18.1469	1	21.9027	1	57.7371	2	64.6682	2	3.05634	0.00903862	0.0127254	GTP-binding hflX [Zea mays]	GO:0009507; GO:0005525; GO:0043022	chloroplast; GTP binding; ribosome binding	-
4530	rwhdl26f21	593.755	2	603.381	2	3573.44	2	2931	2	5.43333	0.0143416	0.0159758	ABC transporter B family member 8	GO:0009536; GO:0016021; GO:0005524; GO:0042626; GO:0008152; GO:0055085	plastid; integral component of membrane; ATP binding; ATPase activity, coupled to transmembrane movement of substances; metabolic process; transmembrane transport	-
4562	whem9g04_306	71.1078	2	86.1563	2	514.808	2	474.712	2	6.29209	0.00263748	0.00623645	Os07g0421000 [Oryza sativa Japonica Group]	GO:0005739; GO:0016021; GO:0019005; GO:0004842; GO:0016567; GO:0031146	mitochondrion; integral component of membrane; SCF ubiquitin ligase complex; ubiquitin-protein transferase activity; protein ubiquitination; SCF-dependent proteasomal ubiquitin-dependent protein catabolic process	-
4571	MUGEST2003_23lib_Contig9246_987	49.3818	2	38.5643	2	3511.04	2	3728.14	2	82.3138	0.000922643	0.002953	[Hordeum vulgare vulgare]	-	-	-
4640	MUG022E12R990620	447.212	2	536.901	2	2778.2	2	3179.49	2	6.05387	0.00676579	0.0110334	transketolase 1 [Oryza sativa Japonica Group]	GO:0009536; GO:0004802; GO:0008152	plastid; transketolase activity; metabolic process	EC:2.2.1.1
4642	MUGEST2003_23lib_Contig13536_126	7.08802	0	7.57019	0	60.2658	2	49.7963	2	7.50857	0.011854	0.0145773	Serine carboxypeptidase-like 19	GO:0004185; GO:0016747; GO:0019748; GO:0051603	serine-type carboxypeptidase activity; transferase activity, transferring acyl groups other than amino-acyl groups; secondary metabolic process; proteolysis involved in cellular protein catabolic process	EC:3.4.16
4668	MUGEST2003_23lib_Contig5153_491	40.5339	2	32.3677	1	6326.85	2	6105.64	2	170.538	0.000320611	0.00130201	---NA---	-	-	-
4669	wheat0130Contig9148	945.07	2	945.741	2	3408.02	2	3580.27	2	3.69592	0.0011399	0.00349099	non-phototropic hypocotyl 3 (NPH3) phototropic response [Oryza sativa Japonica Group]	-	-	-
4722	whsc7f23_171	244.56	2	261.981	2	1032.17	2	932.03	2	3.87767	0.00482751	0.00909031	NRT1 PTR FAMILY -like	GO:0016021; GO:0016023; GO:0005215; GO:0006857	integral component of membrane; cytoplasmic, membrane-bounded vesicle; transporter activity; oligopeptide transport	-
4726	wheat0130Contig6146	150.449	2	163.392	2	633.248	2	688.324	2	4.21095	0.00313716	0.00699651	hypothetical protein F775_07586	GO:0003677; GO:0006355	DNA binding; regulation of transcription, DNA-templated	-
4734	wheat0130Contig11786	363.116	2	369.344	2	1049.53	2	1192.94	2	3.06157	0.00891666	0.0126474	F-box SKIP22-like	GO:0005634; GO:0005739; GO:0003677; GO:0046983	nucleus; mitochondrion; DNA binding; protein dimerization activity	-
4754	rwhsl20h06	1853.44	2	1764	2	7904.08	2	7975.39	2	4.3897	8.70155e-05	0.000445461	Leucine Rich Repeat family expressed	-	-	-
4770	rwhsp11h03_405	9.13327	1	15.3583	1	41.8265	2	47.0414	2	3.62851	0.0155427	0.0165098	poly [Oryza sativa Japonica Group]	GO:0005739; GO:0009536; GO:0003676; GO:0006259	mitochondrion; plastid; nucleic acid binding; DNA metabolic process	-
4771	wheat0130Contig1243	11.6193	1	12.9579	1	70.4647	2	83.972	2	6.28375	0.0107495	0.0138595	Os05g0543000 [Oryza sativa Japonica Group]	GO:0071944; GO:0030599; GO:0046910; GO:0043086	cell periphery; pectinesterase activity; pectinesterase inhibitor activity; negative regulation of catalytic activity	EC:3.1.1.11
4773	wheat0130Contig13823	195.129	2	237.419	2	695.552	2	784.702	2	3.42217	0.00875351	0.012543	[Hordeum vulgare vulgare]	GO:0016021; GO:0003677	integral component of membrane; DNA binding	-
4813	MUGEST2003_23lib_Contig4051_1141	689.908	2	636.971	2	3401.94	2	3857.38	2	5.47097	0.00592025	0.0102033	multidrug resistance associated 1 [Zea mays]	GO:0016021; GO:0005524; GO:0042626; GO:0008152; GO:0055085	integral component of membrane; ATP binding; ATPase activity, coupled to transmembrane movement of substances; metabolic process; transmembrane transport	-
4814	whem11g16_276	7.88549	1	9.49147	1	55.8968	2	57.861	2	6.54647	0.000692241	0.00235817	Os10g0549900 [Oryza sativa Japonica Group]	GO:0003676	nucleic acid binding	-
4817	MUGEST2003_23lib_Contig2267_p_658	6.99198	0	7.44578	0	675.03	2	596.33	2	88.058	0.00389769	0.00794824	hypothetical protein TRIUR3_16671	-	-	-
4828	wheat0130Contig6241	6.96813	0	8.48514	1	33.9328	2	36.2113	2	4.53911	0.00249562	0.00601042	---NA---	-	-	-
4843	wheat0130Contig6269	10.0659	1	11.6528	1	318.111	2	355.219	2	31.0022	0.00323329	0.00713266	---NA---	-	-	-
4846	wheat0130Contig4464	73.0926	2	76.0272	2	891.632	2	763.793	2	11.1013	0.00712956	0.0113255	Flavo wrbA	GO:0010181; GO:0016491; GO:0045892; GO:0055114	FMN binding; oxidoreductase activity; negative regulation of transcription, DNA-templated; oxidation-reduction process	-
4874	wheat0130Contig5572	2177.76	2	2160.79	2	15961.8	2	16435	2	7.4672	0.000284766	0.0012042	Dihydroneopterin aldolase	GO:0005739; GO:0009536; GO:0003723; GO:0004150; GO:0046654; GO:0046656	mitochondrion; plastid; RNA binding; dihydroneopterin aldolase activity; tetrahydrofolate biosynthetic process; folic acid biosynthetic process	EC:4.1.2.25
4888	MUGEST2003_23lib_Contig17164_589	7.21516	0	7.70324	0	109.907	2	95.6009	2	13.7755	0.00559393	0.00986359	hypothetical protein F775_05585	-	-	-
4923	wheat0130Contig2396	192.855	2	197.732	2	703.187	2	733.679	2	3.67873	0.00086994	0.00282874	hypothetical protein F775_19106	-	-	-
4985	wheat0130Contig7331	333.928	2	360.08	2	1658.83	2	1824.15	2	5.01865	0.00358211	0.0075768	hypothetical protein F775_26437	-	-	-
4989	MUGEST2003_23lib_Contig3620_1258	30.5618	1	29.1199	1	144.753	2	168.184	2	5.24342	0.00848319	0.0123605	U-box domain-containing 33	GO:0004674; GO:0004842; GO:0005524; GO:0006468; GO:0006950; GO:0016567	protein serine/threonine kinase activity; ubiquitin-protein transferase activity; ATP binding; protein phosphorylation; response to stress; protein ubiquitination	EC:2.7.11
5057	rwhok17f04_522	49.7552	2	65.1286	2	223.141	2	232.954	2	3.97006	0.00284494	0.0065603	unnamed protein product	GO:0044267	cellular protein metabolic process	-
5113	whfl3n03	266.656	2	264.956	2	923.38	2	1053.54	2	3.71872	0.00801415	0.012038	pyridoxal kinase isoform X1 [Zea mays]	GO:0005829; GO:0008478; GO:0009443; GO:0016310; GO:0042816	cytosol; pyridoxal kinase activity; pyridoxal 5'-phosphate salvage; phosphorylation; vitamin B6 metabolic process	EC:2.7.1.35
5166	rwhe21i13	6.90647	0	7.29096	0	584.505	2	461.319	2	73.6629	0.0139607	0.015763	gibberellin 20-oxidase [Oryza sativa Japonica Group]	GO:0005506; GO:0051213; GO:0055114	iron ion binding; dioxygenase activity; oxidation-reduction process	-
5183	rwhsl15n10	126.266	2	117.73	2	526.915	2	433.201	2	3.93495	0.0168326	0.0170941	---NA---	-	-	-
5193	rwhf7a18	151.907	2	152.36	2	533.289	2	573.019	2	3.63598	0.00244519	0.00591524	diphthine--ammonia ligase isoform X2	-	-	-
5213	MUGEST2003_23lib_Contig5115_601	7.58868	0	7.9797	0	61.88	2	68.2821	2	8.36067	0.00311814	0.00696611	O-methyltransferase ZRP4 [Oryza sativa Japonica Group]	GO:0016021; GO:0008171; GO:0008757; GO:0046983; GO:0019438; GO:0032259	integral component of membrane; O-methyltransferase activity; S-adenosylmethionine-dependent methyltransferase activity; protein dimerization activity; aromatic compound biosynthetic process; methylation	EC:2.1.1
5214	whsh_allContig830	3008.79	2	2836.04	2	11294.1	2	10090.7	2	3.65876	0.00606509	0.0103632	E3 ubiquitin- ligase RGLG2-like [Brachypodium distachyon]	GO:0008270; GO:0016874; GO:0008152	zinc ion binding; ligase activity; metabolic process	-
5217	rwhh13d16	336.986	2	325.976	2	1343.51	2	1521.13	2	4.32097	0.00647002	0.0107545	ABSCISIC ACID-INSENSITIVE 5 2	GO:0003700; GO:0043565; GO:0006355	transcription factor activity, sequence-specific DNA binding; sequence-specific DNA binding; regulation of transcription, DNA-templated	-
5233	wheat0130Contig713	1991.55	2	2124.35	2	8245.4	2	8940.52	2	4.1755	0.00291897	0.00666737	Os01g0739500 [Oryza sativa Japonica Group]	-	-	-
5238	rwhem2f18_4	6.95338	0	7.42202	0	117.707	2	144.053	2	18.2089	0.0111559	0.0141477	zinc finger BED domain-containing RICESLEEPER 2-like	GO:0003676; GO:0046983	nucleic acid binding; protein dimerization activity	-
5280	wheat0130Contig12164	1426.84	2	1420.08	2	4566.68	2	5229.19	2	3.44088	0.00896848	0.012687	Soluble inorganic pyrophosphatase	GO:0005737; GO:0016020; GO:0000287; GO:0004427; GO:0006796	cytoplasm; membrane; magnesium ion binding; inorganic diphosphatase activity; phosphate-containing compound metabolic process	EC:3.6.1.1
5286	whfl15g16	19.837	1	13.4814	1	90.7136	2	101.229	2	5.76083	0.00594616	0.010239	---NA---	-	-	-
5317	rwhhg3a21_275	43.0871	2	55.2487	2	1615.34	2	1257.91	2	29.2188	0.0162077	0.0168244	hypothetical protein F775_19120	GO:0016020	membrane	-
5323	MUGEST2003_23lib_Contig17478_429	311.422	2	306.292	2	933.025	2	1099.83	2	3.29094	0.0136239	0.0155872	chloroplastic mitochondrial	GO:0005524; GO:0032542; GO:0055114; GO:0098869	ATP binding; sulfiredoxin activity; oxidation-reduction process; cellular oxidant detoxification	EC:1.8.98.2
5342	whvs20d02_616	11.9926	1	7.35127	1	46.6203	2	41.2455	2	4.54231	0.0105706	0.0137591	---NA---	-	-	-
5366	wheat0130Contig6499	183.909	2	199.127	2	743.13	2	892.14	2	4.26924	0.0140078	0.0157881	MEI2-like 2 isoform X2	GO:0000166; GO:0003723	nucleotide binding; RNA binding	-
5372	whsh_allContig1029	9206.58	2	9614.46	2	48246.2	2	58528.4	2	5.67315	0.0134133	0.0154629	---NA---	-	-	-
5380	ncbi_gi_21913312_2378	7.64235	0	35.4402	1	1929.23	2	1865.84	2	88.0884	0.000340106	0.00137075	AF522460_1cs 5	GO:0016020	membrane	-
5389	rwhva12c21_261	5423.35	2	5405.01	2	17722.2	2	17248.9	2	3.22958	0.000384786	0.00151087	Vesicle-associated 4-2	GO:0005789; GO:0009536; GO:0009739	endoplasmic reticulum membrane; plastid; response to gibberellin	-
5441	rwhyd21k11	7.65115	0	8.07703	0	66.4027	2	76.0049	2	9.0543	0.00570751	0.00997991	Tetratricopeptide repeat 28	GO:0005515; GO:0016301; GO:0016310	protein binding; kinase activity; phosphorylation	-
5442	wheat0130Contig11551	49.3002	2	57.0408	2	19239.5	2	18711.8	2	356.884	0.000194427	0.000896209	Germin 8-5	GO:0005576; GO:0005618; GO:0030145; GO:0045735; GO:0046564; GO:0033609	extracellular region; cell wall; manganese ion binding; nutrient reservoir activity; oxalate decarboxylase activity; oxalate metabolic process	EC:4.1.1.2
5450	wheat0130Contig6662	2237.8	2	2293.78	2	7943.71	2	8652.92	2	3.66245	0.00345884	0.00741818	deoxymugineic acid synthase1	GO:0005623; GO:0016021; GO:0016491; GO:0050660; GO:0006826; GO:0010087; GO:0032875; GO:0045454; GO:0055114	cell; integral component of membrane; oxidoreductase activity; flavin adenine dinucleotide binding; iron ion transport; phloem or xylem histogenesis; regulation of DNA endoreduplication; cell redox homeostasis; oxidation-reduction process	-
5463	MUGEST2003_23lib_Contig4688_498	378.619	2	380.556	2	5199.06	2	4886.8	2	13.2853	0.00111912	0.00343811	trinucleotide repeat-containing gene 18 [Oryza sativa Japonica Group]	GO:0008171; GO:0032259	O-methyltransferase activity; methylation	EC:2.1.1
5472	wheat0130Contig12081	6729.36	2	6457.04	2	61400.4	2	54741.5	2	8.8077	0.00416405	0.00829588	L-Ala-D L-amino acid epimerase	GO:0009536; GO:0016853; GO:0008152	plastid; isomerase activity; metabolic process	-
5484	MUGEST2003_23lib_Contig15608_285	90.9909	2	106.435	2	843.228	2	847.723	2	8.56497	0.000115975	0.000565748	predicted protein	-	-	-
5510	whr3a06	799.004	2	916.478	2	3548.9	2	4258.16	2	4.55094	0.0136444	0.0155991	trithorax group osa [Brachypodium distachyon]	-	-	-
5530	whfl45k06	468.531	2	500.369	2	1409.69	2	1528.2	2	3.03219	0.00386177	0.00790858	hypothetical protein TRIUR3_11527	-	-	-
5566	wheat0130Contig16080	48294.6	2	50529.9	2	153889	2	149902	2	3.07404	0.00049686	0.00182414	APx1 - Cytosolic Ascorbate Peroxidase [Zea mays]	GO:0005737; GO:0016688; GO:0020037; GO:0046872; GO:0006979; GO:0042744; GO:0055114; GO:0098869	cytoplasm; L-ascorbate peroxidase activity; heme binding; metal ion binding; response to oxidative stress; hydrogen peroxide catabolic process; oxidation-reduction process; cellular oxidant detoxification	EC:1.11.1.11
5587	rwhr4m12	1435.07	2	1391.23	2	4603.16	2	4962.82	2	3.38463	0.00287752	0.00661582	Arginyl-tRNA-- transferase 1	GO:0005737; GO:0004057; GO:0004814; GO:0005524; GO:2001070; GO:0006420; GO:0016598	cytoplasm; arginyltransferase activity; arginine-tRNA ligase activity; ATP binding; starch binding; arginyl-tRNA aminoacylation; protein arginylation	EC:2.3.2.8; EC:6.1.1.19
5606	wheat0130Contig6359	1692.3	2	1760.73	2	9410.59	2	8276.36	2	5.12216	0.00631249	0.0106091	D-3-phosphoglycerate dehydrogenase chloroplastic-like	GO:0009536; GO:0004617; GO:0016597; GO:0051287; GO:0006564; GO:0055114	plastid; phosphoglycerate dehydrogenase activity; amino acid binding; NAD binding; L-serine biosynthetic process; oxidation-reduction process	EC:1.1.1.95
5624	MUGEST2003_23lib_Contig7604_423	7.8267	0	8.10786	0	55.6135	2	61.6715	2	7.36042	0.00356137	0.00755433	---NA---	-	-	-
5658	MUGEST2003_23lib_Contig3890_221	257.261	2	262.775	2	1032.85	2	928.599	2	3.77177	0.00520513	0.00946307	---NA---	-	-	-
5669	whf22h06	57.7509	2	62.6284	2	682.325	2	784.247	2	12.1829	0.00569635	0.00996537	ABC transporter C family member 14-like [Phoenix dactylifera]	GO:0016021; GO:0005524; GO:0042626; GO:0008152; GO:0055085	integral component of membrane; ATP binding; ATPase activity, coupled to transmembrane movement of substances; metabolic process; transmembrane transport	-
5671	MUGEST2003_23lib_Contig1575_694	451.502	2	456.312	2	1911	2	1798.15	2	4.08581	0.0016218	0.00446783	[Hordeum vulgare vulgare]	GO:0016023	cytoplasmic, membrane-bounded vesicle	-
5677	wheat0130Contig13421	462.565	2	501.305	2	3638.48	2	3865.74	2	7.78552	0.00124014	0.00369719	Malate glyoxysomal	GO:0000015; GO:0009514; GO:0000287; GO:0004634; GO:0030060; GO:0006096; GO:0006097; GO:0006099; GO:0006108	phosphopyruvate hydratase complex; glyoxysome; magnesium ion binding; phosphopyruvate hydratase activity; L-malate dehydrogenase activity; glycolytic process; glyoxylate cycle; tricarboxylic acid cycle; malate metabolic process	EC:4.2.1.11; EC:1.1.1.37
5723	whsh_allContig811	7.48014	0	7.8638	0	75.8508	2	63.6232	2	9.08984	0.00957365	0.0130796	receptor kinase	GO:0016021; GO:0004674; GO:0005524; GO:0030247; GO:0006468	integral component of membrane; protein serine/threonine kinase activity; ATP binding; polysaccharide binding; protein phosphorylation	EC:2.7.11
5738	MUGEST2003_23lib_Contig7048_526	463.294	2	449.397	2	4152	2	4609.38	2	9.5995	0.0033817	0.00732697	glucan endo-1,3-beta-glucosidase 8 [Oryza sativa Japonica Group]	GO:0016021; GO:0016023; GO:0046658; GO:0004553; GO:0030247; GO:0005975	integral component of membrane; cytoplasmic, membrane-bounded vesicle; anchored component of plasma membrane; hydrolase activity, hydrolyzing O-glycosyl compounds; polysaccharide binding; carbohydrate metabolic process	-
5742	whr7c08	47.2057	2	58.0067	2	1387.58	2	1215.99	2	24.7458	0.00470215	0.00895019	Os08g0404500 [Oryza sativa Japonica Group]	-	-	-
5761	MUGEST2003_23lib_Contig1267_119	7527.02	2	7265.38	2	23691.7	2	25272.4	2	3.31009	0.00219122	0.00552398	---NA---	-	-	-
5768	whrd19h18_230	1280.8	2	1253.39	2	12896	2	12111.2	2	9.86791	0.0012188	0.00365622	Anthocyanidin 5,3-O-glucosyltransferase	GO:0016021; GO:0043231; GO:0080043; GO:0080044; GO:0009813; GO:0052696	integral component of membrane; intracellular membrane-bounded organelle; quercetin 3-O-glucosyltransferase activity; quercetin 7-O-glucosyltransferase activity; flavonoid biosynthetic process; flavonoid glucuronidation	-
5791	MUGEST2003_23lib_Contig4390_1184	74.3423	2	81.3162	2	292.461	2	307.689	2	3.85556	0.0014168	0.00405541	---NA---	-	-	-
5797	wheat0130Contig7007	137.805	2	144.172	2	617.599	2	630.841	2	4.42745	0.000231052	0.00103897	(+)-neomenthol dehydrogenase-like [Setaria italica]	GO:0009536; GO:0016491; GO:0055114	plastid; oxidoreductase activity; oxidation-reduction process	-
5867	wheat0130Contig3110	59.7026	2	66.7641	2	424.428	2	373.06	2	6.30592	0.0059179	0.010198	probable sucrose-phosphatase 3 isoform X1 [Setaria italica]	GO:0009536; GO:0000287; GO:0050307; GO:0005986; GO:0016311	plastid; magnesium ion binding; sucrose-phosphate phosphatase activity; sucrose biosynthetic process; dephosphorylation	EC:3.1.3.24
5886	rwhr1j14	5758.87	2	5653.36	2	17171.2	2	18109.8	2	3.09151	0.00156215	0.004333	Os11g0323860 [Oryza sativa Japonica Group]	GO:0016023	cytoplasmic, membrane-bounded vesicle	-
5893	wheat0130Contig5309	32.3288	1	24.8352	1	502.785	2	533.168	2	18.1225	0.00102061	0.00322794	---NA---	-	-	-
5903	rwhms14j06_336	3711.83	2	3853.18	2	32281.3	2	33974.2	2	8.75816	0.000836767	0.00274018	glycoside family 28	GO:0005576; GO:0004650; GO:0005975; GO:0071555	extracellular region; polygalacturonase activity; carbohydrate metabolic process; cell wall organization	EC:3.2.1.15
5925	rwhsh7n20	636.442	2	582.825	2	6608.91	2	6978.96	2	11.1443	0.000912626	0.00292524	---NA---	-	-	-
5937	rwhva12b20_305	1371.79	2	1389.55	2	7901.13	2	8058.02	2	5.7795	0.000143084	0.000676783	short-chain dehydrogenase reductase SDR [Zea mays]	GO:0016491; GO:0036459; GO:0016579; GO:0055114	oxidoreductase activity; thiol-dependent ubiquitinyl hydrolase activity; protein deubiquitination; oxidation-reduction process	EC:3.4.19.12
5939	whsh_allContig1015	4287.69	2	4261.75	2	25420.9	2	25725.4	2	5.98241	5.14581e-05	0.000270978	Os01g0222600 [Oryza sativa Japonica Group]	-	-	-
5963	wheat0130Contig1111	606.677	2	666.306	2	3426.99	2	3730.14	2	5.62233	0.00274569	0.00640697	[Hordeum vulgare vulgare]	GO:0016787; GO:0008152	hydrolase activity; metabolic process	-
6042	MUGEST2003_23lib_Contig4573_433	14.8443	1	26.7352	1	565.419	2	519.569	2	26.0943	0.00205453	0.00525432	Elicitor-responsive 3	-	-	-
6065	wheat0130Contig7960	7164.66	2	7447.84	2	57661.1	2	54391.8	2	7.66829	0.00113226	0.00346323	legumin [Zea mays]	GO:0045735	nutrient reservoir activity	-
6109	wheat0130Contig7643	2362.72	2	2293.74	2	6569.1	2	7849.39	2	3.09645	0.0168163	0.0170901	nicotianamine aminotransferase A [Oryza sativa Japonica Group]	GO:0009536; GO:0004838; GO:0030170; GO:0033855; GO:0006520; GO:0006826; GO:0010189	plastid; L-tyrosine:2-oxoglutarate aminotransferase activity; pyridoxal phosphate binding; nicotianamine aminotransferase activity; cellular amino acid metabolic process; iron ion transport; vitamin E biosynthetic process	EC:2.6.1.5; EC:2.6.1.80
6121	rwhr24h20	35.4327	1	36.7595	1	151.264	2	140.486	2	4.0413	0.00243729	0.00589674	serine carboxypeptidase-like 18 isoform X2	GO:0005739; GO:0004185; GO:0016747; GO:0019748; GO:0051603	mitochondrion; serine-type carboxypeptidase activity; transferase activity, transferring acyl groups other than amino-acyl groups; secondary metabolic process; proteolysis involved in cellular protein catabolic process	EC:3.4.16
6151	MUGEST2003_23lib_Contig11785_460	291.833	2	295.388	2	1877.14	2	1786.86	2	6.23955	0.000861156	0.00280495	---NA---	-	-	-
6206	whsc7g09_256	8.5824	1	29.3393	1	600.603	2	465.634	2	28.1168	0.0171813	0.0172395	---NA---	-	-	-
6209	MUGEST2003_23lib_Contig5123_104	1752.16	2	1933.92	2	65660.5	2	68715.4	2	36.455	0.000547873	0.00198805	benzyl alcohol O-benzoyltransferase-like [Setaria italica]	GO:0016747; GO:0008152	transferase activity, transferring acyl groups other than amino-acyl groups; metabolic process	-
6212	whfl_allContig1675	22.1651	1	30.8017	1	102.32	2	117.951	2	4.15865	0.0112027	0.0141688	UBX domain-containing 4	-	-	-
6217	wheat0130Contig1636	326.615	2	384.875	2	12879.4	2	16099.8	2	40.7303	0.0127352	0.0150637	glutathione S-transferase GST 34 [Zea mays]	GO:0005737; GO:0004364; GO:0006749; GO:0009407	cytoplasm; glutathione transferase activity; glutathione metabolic process; toxin catabolic process	EC:2.5.1.18
6241	wheat0130Contig14816	122.446	2	142.477	2	579.789	2	677.171	2	4.74463	0.00989492	0.0133057	Glutamine synthetase cytosolic isozyme 1-3	GO:0005737; GO:0004356; GO:0005524; GO:0006542; GO:0009399	cytoplasm; glutamate-ammonia ligase activity; ATP binding; glutamine biosynthetic process; nitrogen fixation	EC:6.3.1.2
6246	rwhdl6m04	315.718	2	311.869	2	2390.25	2	2595.4	2	7.94415	0.00220925	0.00555042	NAC domain-containing 68 [Zea mays]	GO:0005634; GO:0003700; GO:0044212; GO:0006355	nucleus; transcription factor activity, sequence-specific DNA binding; transcription regulatory region DNA binding; regulation of transcription, DNA-templated	-
6253	wheat0130Contig11425	2883.11	2	3145.44	2	9993.29	2	9827.3	2	3.28778	0.000506239	0.00185587	probable 6-phosphogluconolactonase chloroplastic	GO:0009507; GO:0017057; GO:0005975; GO:0006098	chloroplast; 6-phosphogluconolactonase activity; carbohydrate metabolic process; pentose-phosphate shunt	EC:3.1.1.31
6285	wheat0130Contig10778	58.9184	2	77.0784	2	2357.7	2	2688.72	2	37.1069	0.00452716	0.00873605	Metallothionein 1B	GO:0009536; GO:0046872	plastid; metal ion binding	-
6304	rwhf21p11	255.886	2	255.301	2	943.434	2	1003.11	2	3.80788	0.00172407	0.00467932	---NA---	-	-	-
6307	MUGEST2003_23lib_Contig11415_724	248.517	2	226.226	2	944.831	2	985.851	2	4.06679	0.00102659	0.00323851	Malate glyoxysomal	GO:0030060; GO:0005975; GO:0006099; GO:0006108	L-malate dehydrogenase activity; carbohydrate metabolic process; tricarboxylic acid cycle; malate metabolic process	EC:1.1.1.37
6318	MUGEST2003_23lib_Contig16933_517	7.37266	0	7.74258	0	312.65	2	317.851	2	41.7129	7.17845e-05	0.000367472	---NA---	-	-	-
6319	rwhyf14f04	1071.19	2	1120.01	2	3466.19	2	3579.51	2	3.21545	0.000645466	0.00222466	Dynamin-related 1E	GO:0003924; GO:0005525; GO:0008152	GTPase activity; GTP binding; metabolic process	-
6327	whr9d08	1429.33	2	1495.39	2	5520.71	2	6574.55	2	4.13553	0.0129997	0.0152118	[Hordeum vulgare vulgare]	GO:0016021	integral component of membrane	-
6330	whoh8f22	12.6041	1	23.8484	1	145.46	2	182.271	2	8.99066	0.0170168	0.0171668	vacuolar proton-inorganic pyrophosphatase	GO:0005739; GO:0005794; GO:0009705; GO:0009941; GO:0016021; GO:0016023; GO:0004427; GO:0009678; GO:0008152; GO:0009414; GO:0009651; GO:0009926; GO:0010248; GO:0015992; GO:0048366	mitochondrion; Golgi apparatus; plant-type vacuole membrane; chloroplast envelope; integral component of membrane; cytoplasmic, membrane-bounded vesicle; inorganic diphosphatase activity; hydrogen-translocating pyrophosphatase activity; metabolic process; response to water deprivation; response to salt stress; auxin polar transport; establishment or maintenance of transmembrane electrochemical gr…	EC:3.6.1.1
6338	MUGEST2003_23lib_Contig601_p_221	53.5217	2	59.555	2	171.686	2	199.502	2	3.28262	0.0119427	0.0146275	hypothetical protein OsI_00297	-	-	-
6351	rwhcs15g22_501	6.71226	0	13.6318	1	128.988	2	148.336	2	13.6317	0.00633344	0.0106355	CUP-SHAPED COTYLEDON 2	GO:0005634; GO:0003677; GO:0003700; GO:0006355; GO:0010089; GO:0044036	nucleus; DNA binding; transcription factor activity, sequence-specific DNA binding; regulation of transcription, DNA-templated; xylem development; cell wall macromolecule metabolic process	-
6365	rwhsh8c01	295.764	2	294.335	2	1739.25	2	1851.59	2	6.08515	0.00139886	0.00401708	3-hydroxyisobutyryl- hydrolase 5	GO:0003860; GO:0016836; GO:0016853; GO:0008152	3-hydroxyisobutyryl-CoA hydrolase activity; hydro-lyase activity; isomerase activity; metabolic process	-
6369	MUGEST2003_23lib_Contig16174_1048	655.557	2	637.94	2	2061.71	2	2333.44	2	3.39788	0.00761931	0.0117274	Carotenoid chloroplastic	GO:0016491; GO:0046608; GO:0009662; GO:0016117; GO:0055114	oxidoreductase activity; carotenoid isomerase activity; etioplast organization; carotenoid biosynthetic process; oxidation-reduction process	-
6389	wheat0130Contig1637	7.67441	0	7.95546	0	1143.7	2	1438.53	2	165.211	0.0129394	0.0151787	---NA---	-	-	-
6419	MUGEST2003_23lib_Contig5356_332	711.572	2	764.442	2	2836.1	2	2439.64	2	3.57431	0.0108999	0.0139679	---NA---	-	-	-
6420	wheat0130Contig3676	14.9428	1	16.7665	1	57.1077	2	47.9689	2	3.31374	0.0157535	0.0166142	E3 ubiquitin- ligase At4g11680 [Gossypium raimondii]	GO:0016021; GO:0008270; GO:0016874; GO:0061630; GO:0016567; GO:0043161	integral component of membrane; zinc ion binding; ligase activity; ubiquitin protein ligase activity; protein ubiquitination; proteasome-mediated ubiquitin-dependent protein catabolic process	-
6448	wheat0130Contig7510	1841.94	2	1813.91	2	6319.2	2	6943.26	2	3.62774	0.00420192	0.00833289	transparent testa 12 [Zea mays]	GO:0016021; GO:0015238; GO:0015297; GO:0006855	integral component of membrane; drug transmembrane transporter activity; antiporter activity; drug transmembrane transport	-
6450	wheat0130Contig12300	314.584	2	321.994	2	1525.41	2	1750.7	2	5.14644	0.00721436	0.0113996	WRKY DNA binding domain containing expressed [Oryza sativa Japonica Group]	GO:0009536; GO:0003700; GO:0043565; GO:0006355	plastid; transcription factor activity, sequence-specific DNA binding; sequence-specific DNA binding; regulation of transcription, DNA-templated	-
6459	MUGEST2003_23lib_Contig2406_665	699.021	2	746.329	2	12668.3	2	10324.4	2	15.9081	0.0116311	0.0144358	Reticuline oxidase	GO:0016614; GO:0050660; GO:0055114	oxidoreductase activity, acting on CH-OH group of donors; flavin adenine dinucleotide binding; oxidation-reduction process	-
6468	whyf5b11	59.8857	2	75.2913	2	212.104	2	246.05	2	3.38929	0.0130614	0.0152448	lipase-like isoform X1	GO:0016787; GO:0006629	hydrolase activity; lipid metabolic process	-
6482	wheat0130Contig9964	1389.39	2	1280.78	2	3889.66	2	4135.71	2	3.00556	0.0025128	0.00604082	---NA---	-	-	-
6498	MUGEST2003_23lib_Contig2083_682	7.04142	0	7.4758	0	4116.01	2	4941.43	2	623.91	0.00822903	0.01219	Os09g0549600 [Oryza sativa Japonica Group]	GO:0005737; GO:0046914; GO:0030001; GO:0046916	cytoplasm; transition metal ion binding; metal ion transport; cellular transition metal ion homeostasis	-
6513	whsh_allContig105	214.433	2	232.089	2	4580.56	2	4855.56	2	21.1325	0.00093835	0.00301116	polyol transporter 1	GO:0005887; GO:0016023; GO:0005351; GO:0005355; GO:0015992; GO:0046323; GO:1904659	integral component of plasma membrane; cytoplasmic, membrane-bounded vesicle; sugar:proton symporter activity; glucose transmembrane transporter activity; proton transport; glucose import; glucose transmembrane transport	-
6518	wheat0130Contig7047	142.453	2	146.44	2	830.842	2	764.106	2	5.52089	0.00260998	0.0061968	ubiquitin domain-containing 1-like	GO:0043130	ubiquitin binding	-
6578	wheat0130Contig12343	221.663	2	226.831	2	1192.87	2	1319.86	2	5.6026	0.00376937	0.00780548	[Hordeum vulgare vulgare]	GO:0005739; GO:0016021	mitochondrion; integral component of membrane	-
6587	wheat0130Contig7181	107.638	2	103.609	2	6808.94	2	6179.08	2	61.4826	0.00242145	0.00587294	WIR1 [Triticum aestivum]	GO:0016021	integral component of membrane	-
6609	rwhr8b24	846.535	2	853.565	2	4903.26	2	4914.51	2	5.77482	2.6702e-06	2.24713e-05	muscle M-line assembly unc-89-like [Musa acuminata malaccensis]	GO:0005516	calmodulin binding	-
6610	MUGEST2003_23lib_Contig3992_913	212.157	2	206.086	2	726.335	2	663.067	2	3.322	0.00425583	0.00840427	Os02g0100700 [Oryza sativa Japonica Group]	GO:0005634; GO:0012505; GO:0016020; GO:0016023; GO:0003700; GO:0043565; GO:0044212; GO:0006355	nucleus; endomembrane system; membrane; cytoplasmic, membrane-bounded vesicle; transcription factor activity, sequence-specific DNA binding; sequence-specific DNA binding; transcription regulatory region DNA binding; regulation of transcription, DNA-templated	-
6611	wheat0130Contig10653	8.77101	1	19.4952	1	234.949	2	276.873	2	18.1072	0.00791339	0.0119746	NOD26 major intrinsic [Oryza sativa Japonica Group]	GO:0005887; GO:0048226; GO:0015115; GO:0015250; GO:0015254; GO:0006833; GO:0009992; GO:0015708; GO:0015793; GO:0034220	integral component of plasma membrane; Casparian strip; silicate transmembrane transporter activity; water channel activity; glycerol channel activity; water transport; cellular water homeostasis; silicate transport; glycerol transport; ion transmembrane transport	-
6652	wheat0130Contig5235	79.1383	2	92.5671	2	374.959	2	386.165	2	4.43274	0.00087933	0.00284989	PHD- [Oryza sativa Japonica Group]	GO:0008270	zinc ion binding	-
6653	MUGEST2003_23lib_Contig20141_1799	1126.02	2	1058.65	2	3826.37	2	3377.13	2	3.29731	0.00809314	0.0120909	ABC transporter C family member 10-like [Setaria italica]	GO:0016021; GO:0016023; GO:0005524; GO:0042626; GO:0008152; GO:0055085	integral component of membrane; cytoplasmic, membrane-bounded vesicle; ATP binding; ATPase activity, coupled to transmembrane movement of substances; metabolic process; transmembrane transport	-
6654	rwhf5f02	16.695	1	11.5865	1	2883.1	2	2418.18	2	187.447	0.00768549	0.0117882	glucan endo-1,3-beta-D-glucosidase	GO:0004553; GO:0005975	hydrolase activity, hydrolyzing O-glycosyl compounds; carbohydrate metabolic process	-
6657	wheat0130Contig6900	15.922	1	19.5969	1	246.328	2	281.246	2	14.8534	0.00505312	0.00932427	---NA---	-	-	-
6671	MUGEST2003_23lib_Contig20500_326	6.93001	0	7.3725	0	77.6841	2	71.8033	2	10.4518	0.00189772	0.00493576	Os04g0479800 [Oryza sativa Japonica Group]	GO:0005739	mitochondrion	-
6692	whem20a15_182	159.658	2	177.755	2	507.982	2	562.752	2	3.17336	0.00613058	0.0104201	---NA---	-	-	-
6700	MUGEST2003_23lib_Contig16475_609	14186	2	13515.9	2	47212.9	2	55017.4	2	3.69036	0.0108671	0.0139349	[Hordeum vulgare vulgare]	-	-	-
6703	rwhv16n12k21_118	143.245	2	175.576	2	627.924	2	683.933	2	4.11472	0.00421438	0.00834479	Squamosa promoter-binding 1	GO:0005634; GO:0003677	nucleus; DNA binding	-
6708	wheat0130Contig7454	117.33	2	133.533	2	886.533	2	883.605	2	7.05619	0.000117439	0.000571036	uncharacterized membrane At1g06890-like [Setaria italica]	GO:0016021	integral component of membrane	-
6713	MUGEST2003_23lib_Contig17091_1467	31.1701	1	32.7288	1	394.447	2	394.504	2	12.3469	4.62778e-06	3.30461e-05	SRG1-like [Setaria italica]	GO:0005506; GO:0008168; GO:0051213; GO:0032259; GO:0055114	iron ion binding; methyltransferase activity; dioxygenase activity; methylation; oxidation-reduction process	-
6718	MUGEST2003_23lib_Contig2797_75	92.7572	2	86.5111	2	298.076	2	290.369	2	3.28248	0.00058735	0.00207794	CTD small phosphatase 2	GO:0016021; GO:0004721; GO:0006470	integral component of membrane; phosphoprotein phosphatase activity; protein dephosphorylation	EC:3.1.3.16
6720	MUGEST2003_23lib_Contig1139_p_202	164.364	2	161.16	2	862.856	2	1024.46	2	5.79777	0.0105414	0.0137366	---NA---	-	-	-
6724	rwhr20c22	7.63849	0	7.93196	0	626.335	2	716.048	2	86.2135	0.0045407	0.00875588	Subtilisin-like protease	GO:0005618; GO:0004252; GO:0006508	cell wall; serine-type endopeptidase activity; proteolysis	EC:3.4.21
6841	MUGEST2003_23lib_Contig8768_461	20.2709	1	29.9883	1	243.993	2	243.704	2	9.70365	0.000493544	0.00181357	hypothetical protein TRIUR3_34348	-	-	-
6891	MUGEST2003_23lib_Contig20041_612	96.0229	2	93.9113	2	1865.96	2	1677.5	2	18.6563	0.00314385	0.00701237	Wall-associated receptor kinase 3	GO:0005886; GO:0016021; GO:0016023; GO:0004674; GO:0005509; GO:0005524; GO:0030247; GO:0006468; GO:0007166	plasma membrane; integral component of membrane; cytoplasmic, membrane-bounded vesicle; protein serine/threonine kinase activity; calcium ion binding; ATP binding; polysaccharide binding; protein phosphorylation; cell surface receptor signaling pathway	EC:2.7.11
6926	MUGEST2003_23lib_Contig7706_584	1061.65	2	1074.15	2	4873.85	2	4558.41	2	4.41627	0.00186667	0.00489346	3-ketoacyl- synthase 4	GO:0016021; GO:0016747; GO:0006633	integral component of membrane; transferase activity, transferring acyl groups other than amino-acyl groups; fatty acid biosynthetic process	-
6993	wheat0130Contig5040	82.6915	2	81.2438	2	263.762	2	312.405	2	3.5146	0.0136517	0.0156017	E3 ubiquitin- ligase RING1 [Oryza sativa Japonica Group]	GO:0005515; GO:0008270; GO:0016874; GO:0006511; GO:0016567	protein binding; zinc ion binding; ligase activity; ubiquitin-dependent protein catabolic process; protein ubiquitination	-
6997	rwhsh4n13	380.839	2	386.218	2	1163.4	2	1286.43	2	3.19381	0.00531304	0.00957146	nitroreductase family [Oryza sativa Japonica Group]	GO:0005739; GO:0009507; GO:0016491; GO:0046872; GO:0055114	mitochondrion; chloroplast; oxidoreductase activity; metal ion binding; oxidation-reduction process	-
7020	whfl_allContig237	322.805	2	331.737	2	1873.89	2	2334.96	2	6.43022	0.0164203	0.0169262	probable phosphatase 2C 12	GO:0003676; GO:0004722; GO:0008270; GO:0006470	nucleic acid binding; protein serine/threonine phosphatase activity; zinc ion binding; protein dephosphorylation	-
7042	rwhsp12i01_120	6.68643	0	7.04374	0	875.522	2	719.106	2	116.14	0.00964802	0.0131193	heat shock 70kDa isoform partial [Gasterosteus aculeatus]	-	-	-
7044	MUGEST2003_23lib_Contig3954_202	7154.01	2	7087.1	2	22839.5	2	23545.9	2	3.25715	0.000486912	0.00178977	---NA---	-	-	-
7132	rwhcs6n12_375	20.2691	1	25.9023	1	95.7556	2	103.871	2	4.3236	0.00411882	0.00822979	peptidyl-prolyl cis-trans isomerase FKBP17- chloroplastic	GO:0005789; GO:0009536; GO:0003755; GO:0005528; GO:0000413; GO:0061077	endoplasmic reticulum membrane; plastid; peptidyl-prolyl cis-trans isomerase activity; FK506 binding; protein peptidyl-prolyl isomerization; chaperone-mediated protein folding	EC:5.2.1.8
7138	rwhe21n17	291.455	2	325.485	2	1363.42	2	1406.88	2	4.49039	0.000656294	0.00225374	hypothetical protein TRIUR3_10251	-	-	-
7176	whsc6l01_429	6.96851	0	7.3781	0	292.301	2	349.582	2	44.7411	0.00822941	0.0121913	Glutathione chloroplastic	GO:0005739; GO:0009536; GO:0000287; GO:0004363; GO:0005524; GO:0042803; GO:0043295; GO:0006750	mitochondrion; plastid; magnesium ion binding; glutathione synthase activity; ATP binding; protein homodimerization activity; glutathione binding; glutathione biosynthetic process	EC:6.3.2.3
7188	MUGEST2003_23lib_Contig16199_1147	6.6892	0	7.13054	0	6762.5	2	7280.71	2	1016.17	0.00136156	0.00394041	---NA---	-	-	-
7232	wheat0130Contig10779	136.352	2	137.505	2	820.965	2	940.006	2	6.43026	0.00634747	0.0106488	Nuclease S1	GO:0003676; GO:0004519; GO:0006308; GO:0090305	nucleic acid binding; endonuclease activity; DNA catabolic process; nucleic acid phosphodiester bond hydrolysis	-
7247	rwhr6h03	101.822	2	125.745	2	1035.47	2	832.177	2	8.20704	0.0152228	0.0163631	NADP-dependent oxidoreductase P1	GO:0016021; GO:0008270; GO:0032440; GO:0055114	integral component of membrane; zinc ion binding; 2-alkenal reductase [NAD(P)] activity; oxidation-reduction process	EC:1.3.1.74
7248	wheat0130Contig1102	357.982	2	407.791	2	7134.88	2	8331.01	2	20.1965	0.00656708	0.0108378	[Hordeum vulgare vulgare]	GO:0016021; GO:0005215; GO:0006857	integral component of membrane; transporter activity; oligopeptide transport	-
7252	wheat0130Contig13004	3985.74	2	4049.51	2	12817.9	2	12987.7	2	3.21155	0.000104163	0.000534024	[Hordeum vulgare vulgare]	GO:0019825; GO:0020037	oxygen binding; heme binding	-
7257	whsh_allContig1010	7.05488	0	7.43961	0	6741.12	2	8186.39	2	1029.88	0.00926194	0.0128668	unnamed protein product	-	-	-
7263	MUGEST2003_23lib_Contig8487_168	46.1819	2	55.9093	2	7965.63	2	7695.34	2	153.402	0.000302049	0.00124385	WIR1B_WHEAT ame: Full= WIR1B	-	-	-
7292	wheat0130Contig1443	245.619	2	262.036	2	2419.56	2	2932.93	2	10.5436	0.0110534	0.0140644	Nuclease S1	GO:0003676; GO:0004519; GO:0006308; GO:0090305	nucleic acid binding; endonuclease activity; DNA catabolic process; nucleic acid phosphodiester bond hydrolysis	-
7307	wheat0130Contig5358	142.5	2	146.945	2	1141.6	2	1407.98	2	8.80849	0.0136116	0.0155753	Peroxidase 2	GO:0005576; GO:0009505; GO:0016023; GO:0004601; GO:0020037; GO:0046872; GO:0006979; GO:0009664; GO:0042744; GO:0055114; GO:0098869	extracellular region; plant-type cell wall; cytoplasmic, membrane-bounded vesicle; peroxidase activity; heme binding; metal ion binding; response to oxidative stress; plant-type cell wall organization; hydrogen peroxide catabolic process; oxidation-reduction process; cellular oxidant detoxification	EC:1.11.1.7
7311	wheat0130Contig4904	93.7865	2	115.853	2	574.592	2	568.222	2	5.45132	0.000605219	0.00211891	hypothetical protein TRIUR3_10107	-	-	-
7314	wheat0130Contig3115	1626.88	2	1776.86	2	14090.1	2	16159.6	2	8.88719	0.00592111	0.0102059	NRT1 PTR FAMILY -like	GO:0016021; GO:0015112; GO:0006598; GO:0006826; GO:0009698; GO:0009734; GO:0010106; GO:0015706; GO:0042398	integral component of membrane; nitrate transmembrane transporter activity; polyamine catabolic process; iron ion transport; phenylpropanoid metabolic process; auxin-activated signaling pathway; cellular response to iron ion starvation; nitrate transport; cellular modified amino acid biosynthetic process	-
7338	wheat0130Contig14526	6629.08	2	7027.24	2	24779.4	2	26541.2	2	3.75802	0.00229188	0.00570243	probable nucleoredoxin 1-2 [Brachypodium distachyon]	GO:0005829; GO:0047134; GO:0010183; GO:0045454; GO:0055114; GO:0080092	cytosol; protein-disulfide reductase activity; pollen tube guidance; cell redox homeostasis; oxidation-reduction process; regulation of pollen tube growth	EC:1.8.1.8
7380	wheat0130Contig11390	1924.46	2	1921.27	2	7924.65	2	9656.57	2	4.57162	0.0155297	0.0165032	[Hordeum vulgare vulgare]	-	-	-
7428	wheat0130Contig10092	3473.25	2	3356.59	2	11466.9	2	10547.5	2	3.22327	0.00370418	0.00772088	MEI2-like 2 isoform X2	GO:0000166; GO:0003723	nucleotide binding; RNA binding	-
7437	whsh1m03	1726.14	2	1748.99	2	5643.73	2	6752.91	2	3.56725	0.015114	0.0163102	[Hordeum vulgare vulgare]	GO:0009507	chloroplast	-
7457	MUGEST2003_23lib_Contig9527_890	31.25	1	43.0975	2	1600.86	2	1300.63	2	39.026	0.0111076	0.014112	Cysteine-rich receptor kinase 10	GO:0016020; GO:0000166; GO:0004674; GO:0016310	membrane; nucleotide binding; protein serine/threonine kinase activity; phosphorylation	-
7482	rwhms5k16_445	7.40226	0	7.81802	0	77.0752	2	70.3496	2	9.68608	0.00258781	0.00615846	hypothetical protein F775_13496	-	-	-
7495	rwhv3n19m06_504	640.764	2	598.124	2	8186.85	2	9315.71	2	14.1276	0.00478999	0.0090533	GDSL esterase lipase	GO:0016023; GO:0016788; GO:0008152	cytoplasmic, membrane-bounded vesicle; hydrolase activity, acting on ester bonds; metabolic process	-
7500	MUGEST2003_23lib_Contig13920_116	757.709	2	699.424	2	3323.35	2	3584.93	2	4.74101	0.00240834	0.00585047	---NA---	-	-	-
7511	MUGEST2003_23lib_Contig7419_p_374	34.7074	1	37.6758	2	146.201	2	132.857	2	3.85528	0.00434643	0.00849944	---NA---	-	-	-
7514	rwhr23n11	7939.46	2	7975.05	2	73919.6	2	69716.2	2	9.02546	0.00108145	0.0033403	Os08g0498100 [Oryza sativa Japonica Group]	GO:0005634; GO:0008171; GO:0008757; GO:0046872; GO:0032259	nucleus; O-methyltransferase activity; S-adenosylmethionine-dependent methyltransferase activity; metal ion binding; methylation	EC:2.1.1
7518	rwhok6d21_m_100	23.7712	1	26.3547	1	94.8407	2	111.951	2	4.12545	0.0119816	0.0146526	---NA---	-	-	-
7526	wheat0130Contig280	13.1165	1	8.47468	1	65.332	2	62.7207	2	5.93079	0.00249333	0.00600249	FIP1 [Zea mays]	-	-	-
7530	wheat0130Contig3329	246.741	2	275.129	2	734.108	2	843.367	2	3.02274	0.0112438	0.0141926	sucrose nonfermenting 4 isoform X1 [Oryza sativa Japonica Group]	GO:0005739	mitochondrion	-
7543	wheat0130Contig7426	250.202	2	290.923	2	1558.69	2	1646.02	2	5.92231	0.0013059	0.00382805	serine carboxypeptidase-like 51	GO:0016023; GO:0004185; GO:0051603	cytoplasmic, membrane-bounded vesicle; serine-type carboxypeptidase activity; proteolysis involved in cellular protein catabolic process	EC:3.4.16
7552	MUGEST2003_23lib_Contig2919_p_643	37.8599	2	42.0621	2	160.045	2	151.592	2	3.89926	0.00165539	0.00454317	EH domain-containing 1-like	-	-	-
7576	rwhgc2e08_702	22.6671	1	24.721	1	206.208	2	207.571	2	8.73172	4.52758e-05	0.000240575	hypothetical protein TRIUR3_08542	-	-	-
7590	rwhh19n24	280.023	2	259.541	2	1194.89	2	1159.82	2	4.36409	0.000500129	0.00183868	---NA---	-	-	-
7595	MUGEST2003_23lib_Contig17775_179	201.029	2	207.731	2	1365.48	2	1553.77	2	7.14174	0.00558519	0.00984905	Os12g0179700 [Oryza sativa Japonica Group]	-	-	-
7604	whsh_allContig675	1011.1	2	997.692	2	3328.14	2	3232.8	2	3.26612	0.000447008	0.00167081	iron-sulfur assembly [Zea mays]	GO:0005759; GO:0009536; GO:0005198; GO:0008198; GO:0051537; GO:0051539; GO:0016226; GO:0097428	mitochondrial matrix; plastid; structural molecule activity; ferrous iron binding; 2 iron, 2 sulfur cluster binding; 4 iron, 4 sulfur cluster binding; iron-sulfur cluster assembly; protein maturation by iron-sulfur cluster transfer	-
7611	wheat0130Contig3992	249.177	2	254.633	2	993.992	2	1182.69	2	4.32044	0.0124959	0.0149355	Os07g0159500 [Oryza sativa Japonica Group]	-	-	-
7614	wheat0130Contig8150	1650.54	2	1622.61	2	6637.98	2	7658.09	2	4.36768	0.00846224	0.0123486	transcription initiation factor TFIID subunit 7-like isoform X1 [Oryza sativa Japonica Group]	GO:0005666; GO:0009536; GO:0001056; GO:0003677; GO:0006383	DNA-directed RNA polymerase III complex; plastid; RNA polymerase III activity; DNA binding; transcription from RNA polymerase III promoter	-
7631	rwhem15j10_275	6.54549	0	9.30078	1	213.307	2	248.968	2	29.1725	0.00635779	0.0106686	hypothetical protein F775_23922	GO:0005886; GO:0016021	plasma membrane; integral component of membrane	-
7638	whr22m15	6.63416	0	6.98992	0	94.6915	2	101.125	2	14.3728	0.0012483	0.00371702	aldehyde oxidase 2	GO:0005829; GO:0004854; GO:0005506; GO:0009055; GO:0016614; GO:0016903; GO:0050660; GO:0051537; GO:0009115; GO:0055114	cytosol; xanthine dehydrogenase activity; iron ion binding; electron carrier activity; oxidoreductase activity, acting on CH-OH group of donors; oxidoreductase activity, acting on the aldehyde or oxo group of donors; flavin adenine dinucleotide binding; 2 iron, 2 sulfur cluster binding; xanthine catabolic process; oxidation-reduction process	EC:1.17.1.4
7641	wheat0130Contig5371	39.9735	2	20.0554	1	11543	2	10272.8	2	363.422	0.003392	0.00734019	[Hordeum vulgare vulgare]	GO:0016023; GO:0004568; GO:0008061; GO:0005975; GO:0006032; GO:0016998	cytoplasmic, membrane-bounded vesicle; chitinase activity; chitin binding; carbohydrate metabolic process; chitin catabolic process; cell wall macromolecule catabolic process	EC:3.2.1.14
7659	wheat0130Contig4522	2303.29	2	2337.83	2	10168.7	2	10344.7	2	4.41992	0.000127716	0.000608047	---NA---	-	-	-
7667	MUGEST2003_23lib_Contig5049_122	11.6947	1	14.6736	1	55.64	2	58.0085	2	4.31005	0.00189587	0.00493047	Insulin-degrading enzyme	-	-	-
7670	rwhms17h23_144	38.2168	2	38.6163	2	120.126	2	114.398	2	3.05238	0.00132289	0.00386903	Os07g0507500 [Oryza sativa Japonica Group]	-	-	-
7678	wheat0130Contig14832	269.971	2	256.535	2	1817.23	2	1731.05	2	6.7393	0.000832122	0.00272167	predicted protein	-	-	-
7709	rwhrd19d08_324	159.007	2	169.491	2	1059.79	2	1232.01	2	6.9766	0.00763513	0.0117499	phospholipid-transporting ATPase 1-like	GO:0005886; GO:0016021; GO:0016023; GO:0000287; GO:0004012; GO:0005524; GO:0008152; GO:0045332	plasma membrane; integral component of membrane; cytoplasmic, membrane-bounded vesicle; magnesium ion binding; phospholipid-translocating ATPase activity; ATP binding; metabolic process; phospholipid translocation	EC:3.6.3.1
7734	wheat0130Contig10164	3304.44	2	3331.49	2	10609.1	2	12634.4	2	3.50268	0.0145508	0.0160604	Sucrose synthase 1	GO:0016157; GO:0005985; GO:0009058; GO:0010037	sucrose synthase activity; sucrose metabolic process; biosynthetic process; response to carbon dioxide	EC:2.4.1.13
7753	wheat0130Contig14180	4837.56	2	4581.13	2	18811	2	21672.5	2	4.29821	0.00844499	0.0123381	plasma membrane intrinsic	GO:0005773; GO:0005887; GO:0009506; GO:0015250; GO:0015254; GO:0006833; GO:0009992; GO:0015793; GO:0034220	vacuole; integral component of plasma membrane; plasmodesma; water channel activity; glycerol channel activity; water transport; cellular water homeostasis; glycerol transport; ion transmembrane transport	-
7814	wheat0130Contig11615	1057.01	2	1095.54	2	4653.13	2	5018.36	2	4.49303	0.00237721	0.00581611	glycerol kinase	GO:0005739; GO:0004370; GO:0006071; GO:0006635; GO:0006641; GO:0016310; GO:0042742; GO:0046167	mitochondrion; glycerol kinase activity; glycerol metabolic process; fatty acid beta-oxidation; triglyceride metabolic process; phosphorylation; defense response to bacterium; glycerol-3-phosphate biosynthetic process	EC:2.7.1.30
7817	MUGEST2003_23lib_Contig24983_442	9.65528	1	17.606	1	86.4752	2	84.3445	2	6.26601	0.00327149	0.0071895	Os12g0198700 [Oryza sativa Japonica Group]	-	-	-
7820	wheat0130Contig2143	31.0532	1	29.9957	1	120.752	2	142.76	2	4.3164	0.0116368	0.0144424	CBL-interacting kinase 24	GO:0005634; GO:0005739; GO:0009705; GO:0004674; GO:0005524; GO:0006468; GO:0009651; GO:0035556	nucleus; mitochondrion; plant-type vacuole membrane; protein serine/threonine kinase activity; ATP binding; protein phosphorylation; response to salt stress; intracellular signal transduction	EC:2.7.11
7823	wheat0130Contig8299	6275.13	2	6633.59	2	33825.3	2	36411.1	2	5.44101	0.00206723	0.00528076	Os01g0233000 [Oryza sativa Japonica Group]	GO:0046658; GO:0051716	anchored component of plasma membrane; cellular response to stimulus	-
7846	wheat0130Contig10385	9.48069	1	20.1924	1	1966.27	2	1833.38	2	128.051	0.0012483	0.00371834	endo-1,3-beta-glucanase [Oryza sativa Japonica Group]	GO:0016023; GO:0046658; GO:0030247; GO:0042973; GO:0005975; GO:0006952	cytoplasmic, membrane-bounded vesicle; anchored component of plasma membrane; polysaccharide binding; glucan endo-1,3-beta-D-glucosidase activity; carbohydrate metabolic process; defense response	EC:3.2.1.39
7847	wheat0130Contig8719	392.544	2	435.206	2	3102.83	2	3479.56	2	7.95214	0.00431259	0.00845979	3-hydroxyisobutyryl- hydrolase 5	GO:0003860; GO:0016836; GO:0016853; GO:0008152	3-hydroxyisobutyryl-CoA hydrolase activity; hydro-lyase activity; isomerase activity; metabolic process	-
7864	whsh_allContig965	18080.2	2	18339.9	2	79520.5	2	89432.9	2	4.63902	0.00555104	0.00980807	---NA---	-	-	-
7887	rwhvs9h03_680	155.185	2	172.835	2	505.087	2	505.045	2	3.07948	0.000668863	0.0022934	ROOT PRIMORDIUM DEFECTIVE 1	GO:0005739; GO:0009536	mitochondrion; plastid	-
7904	rwhh11n08	13.8899	1	19.4994	1	58.3295	2	61.8277	2	3.59867	0.00575495	0.0100262	Y3643_ORYSJ ame: Full=B3 domain-containing Os03g0164300	-	-	-
7926	whsd1i20_601	26.8371	1	35.2515	1	95.7177	2	103.101	2	3.20217	0.00663617	0.0109078	---NA---	-	-	-
7979	wheat0130Contig11117	6.61006	0	6.9668	0	683.61	2	568.6	2	92.2312	0.00851168	0.0123843	40S ribosomal S28 [Zea mays]	GO:0022627; GO:0003735; GO:0006407; GO:0006412	cytosolic small ribosomal subunit; structural constituent of ribosome; rRNA export from nucleus; translation	-
7987	wheat0130Contig9143	156.664	2	161.948	2	2259.08	2	2235.97	2	14.1082	3.22095e-05	0.000179771	Os07g0271000 [Oryza sativa Japonica Group]	GO:0005093; GO:0016491; GO:0007264; GO:0015031; GO:0050790; GO:0055114	Rab GDP-dissociation inhibitor activity; oxidoreductase activity; small GTPase mediated signal transduction; protein transport; regulation of catalytic activity; oxidation-reduction process	-
7990	wheat0130Contig11447	6.85373	0	7.31986	0	49.0473	2	48.0452	2	6.85024	0.000177609	0.000830117	vignain [Oryza sativa Japonica Group]	GO:0005615; GO:0005764; GO:0016023; GO:0004197; GO:0051603	extracellular space; lysosome; cytoplasmic, membrane-bounded vesicle; cysteine-type endopeptidase activity; proteolysis involved in cellular protein catabolic process	EC:3.4.22
7993	MUGEST2003_23lib_Contig2308_p_569	7.35959	0	7.75154	0	595.149	2	700.789	2	85.7605	0.00673401	0.0109911	---NA---	-	-	-
8019	rwhyd9g07	4699.89	2	4766.53	2	19898.3	2	18301	2	4.03524	0.00308138	0.00689869	[Hordeum vulgare vulgare]	GO:0016020	membrane	-
8024	rwhe25b24	6.87122	0	7.24893	0	206.294	2	215.356	2	29.8616	0.000494987	0.00181753	hypothetical protein F775_17525	-	-	-
8028	MUGEST2003_23lib_Contig16807_1241	2848.92	2	2793.11	2	8858.03	2	8424.61	2	3.06319	0.00140638	0.00403823	Uridine kinase chloroplastic	GO:0005829; GO:0009507; GO:0004849; GO:0005524; GO:0016757; GO:0006206; GO:0016310; GO:0044206; GO:0044211	cytosol; chloroplast; uridine kinase activity; ATP binding; transferase activity, transferring glycosyl groups; pyrimidine nucleobase metabolic process; phosphorylation; UMP salvage; CTP salvage	EC:2.7.1.48
8054	wheat0130Contig2951	222.076	2	202.081	2	796.057	2	776.638	2	3.70782	0.000588402	0.0020819	mitochondrial chaperone BCS1-B	GO:0016021; GO:0016023; GO:0005524; GO:0051301	integral component of membrane; cytoplasmic, membrane-bounded vesicle; ATP binding; cell division	-
8067	whec5l02_233	24.3696	1	33.3962	1	86.2157	2	89.1313	2	3.03548	0.00644554	0.010732	---NA---	-	-	-
8104	MUGEST2003_23lib_Contig2389_921	6.9891	0	7.33451	0	140.356	2	143.29	2	19.8026	0.000120302	0.000584254	zinc finger BED domain-containing RICESLEEPER 2-like	GO:0005634; GO:0000977; GO:0003700; GO:0008146; GO:0046983; GO:0006357	nucleus; RNA polymerase II regulatory region sequence-specific DNA binding; transcription factor activity, sequence-specific DNA binding; sulfotransferase activity; protein dimerization activity; regulation of transcription from RNA polymerase II promoter	-
8131	wheat0130Contig4419	6.45145	0	6.85155	0	85.1315	2	80.662	2	12.4629	0.000864822	0.00281288	hypothetical protein TRIUR3_31532	-	-	-
8147	whgc8f21_309	20.0217	1	31.3693	1	80.9892	2	78.006	2	3.09383	0.0116817	0.0144715	F-box At5g07610-like [Setaria italica]	-	-	-
8149	MUGEST2003_23lib_Contig3656_882	6.58983	0	13.7503	1	47.0202	2	53.9178	2	4.96252	0.014878	0.016219	Os07g0501700 [Oryza sativa Japonica Group]	-	-	-
8215	MUGEST2003_23lib_Contig9449_780	6.44686	0	6.85022	0	152.849	2	152.138	2	22.9364	7.84662e-06	5.68392e-05	disease resistance RGA3	GO:0043531	ADP binding	-
8230	MUGEST2003_23lib_Contig7038_p_671	6.50743	0	6.86257	0	98.4229	2	86.2234	2	13.8105	0.00503921	0.00930709	---NA---	-	-	-
8242	MUGEST2003_23lib_Contig15791_774	382.496	2	332.632	2	1275.67	2	1228.36	2	3.50152	0.00147318	0.00417041	hypothetical protein F775_04800	GO:0005634; GO:0005737; GO:0016021	nucleus; cytoplasm; integral component of membrane	-
8251	wheat0130Contig1986	20.4552	1	16.3263	1	99.5124	2	101.601	2	5.46778	0.000791813	0.00262914	hypothetical protein TRIUR3_15018	-	-	-
8257	whr8h16	424.153	2	390.4	2	2516.06	2	2458.29	2	6.10685	0.0002586	0.00112753	leucine-rich repeat receptor-like serine threonine tyrosine- kinase SOBIR1	GO:0005886; GO:0016021; GO:0016023; GO:0004674; GO:0004713; GO:0005524; GO:0010942; GO:0018108; GO:0031349; GO:0060862	plasma membrane; integral component of membrane; cytoplasmic, membrane-bounded vesicle; protein serine/threonine kinase activity; protein tyrosine kinase activity; ATP binding; positive regulation of cell death; peptidyl-tyrosine phosphorylation; positive regulation of defense response; negative regulation of floral organ abscission	EC:2.7.10; EC:2.7.11
8265	wheat0130Contig13680	24.6736	1	24.3935	1	131.847	2	156.01	2	5.86659	0.0100861	0.0134339	probable phosphatase 2C 58	GO:0004722; GO:0006470	protein serine/threonine phosphatase activity; protein dephosphorylation	-
8326	wheat0130Contig10681	57.5025	2	63.8525	2	330.15	2	300.858	2	5.19969	0.00344064	0.00739571	cell Division AAA ATPase family	GO:0016021; GO:0005524; GO:0051301	integral component of membrane; ATP binding; cell division	-
8334	wheat0130Contig10676	2105.75	2	2208	2	7524.31	2	8370.14	2	3.68461	0.00536904	0.0096283	caleosin related [Zea mays]	GO:0005739; GO:0016021; GO:0005509	mitochondrion; integral component of membrane; calcium ion binding	-
8389	MUGEST2003_23lib_Contig13285_406	319.356	2	331.291	2	3355.8	2	3393.18	2	10.3727	4.14009e-05	0.000218104	Light-sensor kinase	GO:0004674; GO:0004713; GO:0005524; GO:0006468	protein serine/threonine kinase activity; protein tyrosine kinase activity; ATP binding; protein phosphorylation	EC:2.7.10; EC:2.7.11
8397	whyf20n20	310.365	2	376.241	2	1015.35	2	1206.86	2	3.23651	0.0169533	0.0171416	eyes absent partial	GO:0004497; GO:0005506; GO:0016705; GO:0020037; GO:0030946; GO:0007275; GO:0035335; GO:0055114	monooxygenase activity; iron ion binding; oxidoreductase activity, acting on paired donors, with incorporation or reduction of molecular oxygen; heme binding; protein tyrosine phosphatase activity, metal-dependent; multicellular organism development; peptidyl-tyrosine dephosphorylation; oxidation-reduction process	-
8414	whsh_allContig785	5822.49	2	6171.02	2	19760.9	2	18318.2	2	3.17498	0.00322131	0.00711548	kDa class VI heat shock [Brachypodium distachyon]	GO:0009408; GO:0009644; GO:0042542	response to heat; response to high light intensity; response to hydrogen peroxide	-
8422	rwhsc2d15_92	90.1612	2	96.4453	2	418.249	2	461.899	2	4.7166	0.004019	0.00810818	NRT1 PTR FAMILY -like isoform X1 [Setaria italica]	GO:0016021; GO:0016023; GO:0005215; GO:0006810	integral component of membrane; cytoplasmic, membrane-bounded vesicle; transporter activity; transport	-
8424	MUGEST2003_23lib_Contig1750_49	127.853	2	140.827	2	1588.53	2	1710.52	2	12.2787	0.00163461	0.00449426	carboxylesterase 2	GO:0016787; GO:0008152	hydrolase activity; metabolic process	-
8428	whec5j02_281	13.0914	1	7.95844	1	71.3336	2	87.933	2	7.56616	0.0154374	0.0164649	scarecrow 34 [Brachypodium distachyon]	GO:0005634; GO:0003700; GO:0043565; GO:0006355	nucleus; transcription factor activity, sequence-specific DNA binding; sequence-specific DNA binding; regulation of transcription, DNA-templated	-
8430	wh34b11	82.5753	2	96.7378	2	321.218	2	283.219	2	3.37084	0.0089769	0.012695	dehydration-responsive element-binding [Medicago truncatula]	GO:0005634; GO:0003700; GO:0043565; GO:0044212; GO:0045893	nucleus; transcription factor activity, sequence-specific DNA binding; sequence-specific DNA binding; transcription regulatory region DNA binding; positive regulation of transcription, DNA-templated	-
8483	whsh_allContig873	29.5045	1	24.5749	1	194.685	2	217.326	2	7.61863	0.00416476	0.00829852	Regulatory opaque-2	GO:0005634; GO:0003700; GO:0005524; GO:0008134; GO:0043565; GO:0006355	nucleus; transcription factor activity, sequence-specific DNA binding; ATP binding; transcription factor binding; sequence-specific DNA binding; regulation of transcription, DNA-templated	-
8491	wheat0130Contig1748	825.199	2	780.161	2	4747.91	2	4930.89	2	6.02905	0.000544346	0.00198144	Os12g0179700 [Oryza sativa Japonica Group]	-	-	-
8543	rwhsl2m23	154.001	2	144.407	2	683.986	2	796.227	2	4.96036	0.00896397	0.0126831	[Hordeum vulgare vulgare]	GO:0005739; GO:0009536	mitochondrion; plastid	-
8552	rwhcs14n21_490	228.645	2	237.965	2	7562.3	2	9574.34	2	36.7259	0.0142576	0.0159282	WRKY transcription factor 50	GO:0003700; GO:0043565; GO:0006355	transcription factor activity, sequence-specific DNA binding; sequence-specific DNA binding; regulation of transcription, DNA-templated	-
8578	whem2b02_52	46.3816	2	50.8747	2	193.083	2	165.29	2	3.68484	0.0114265	0.0143129	jacalin-related lectin 3-like	GO:0005615; GO:0005764; GO:0005783; GO:0005887; GO:0016023; GO:0004197; GO:0005249; GO:0042391; GO:0051603; GO:0071805	extracellular space; lysosome; endoplasmic reticulum; integral component of plasma membrane; cytoplasmic, membrane-bounded vesicle; cysteine-type endopeptidase activity; voltage-gated potassium channel activity; regulation of membrane potential; proteolysis involved in cellular protein catabolic process; potassium ion transmembrane transport	EC:3.4.22
8582	whdp13h20_212	49.4161	2	50.2717	2	922.166	2	989.084	2	19.1723	0.00136194	0.00394173	cyanidin 3-O-rutinoside 5-O-glucosyltransferase-like	GO:0043231; GO:0080043; GO:0080044; GO:0009813; GO:0052696	intracellular membrane-bounded organelle; quercetin 3-O-glucosyltransferase activity; quercetin 7-O-glucosyltransferase activity; flavonoid biosynthetic process; flavonoid glucuronidation	-
8625	wheat0130Contig6456	229.239	2	214.21	2	694.519	2	756.085	2	3.27118	0.00393603	0.00799582	Aspartic ase Asp1	GO:0016023; GO:0004190; GO:0006508; GO:0030163	cytoplasmic, membrane-bounded vesicle; aspartic-type endopeptidase activity; proteolysis; protein catabolic process	EC:3.4.23
8642	wheat0130Contig6210	7732.76	2	7423.84	2	40922.7	2	47972.7	2	5.86512	0.00903437	0.0127241	alanine--glyoxylate aminotransferase 2 homolog mitochondrial	GO:0005739; GO:0005774; GO:0008270; GO:0008453; GO:0030170; GO:0042802; GO:0019544	mitochondrion; vacuolar membrane; zinc ion binding; alanine-glyoxylate transaminase activity; pyridoxal phosphate binding; identical protein binding; arginine catabolic process to glutamate	EC:2.6.1.44
8656	MUGEST2003_23lib_Contig14421_656	19.2785	1	19.265	1	3091.44	2	3042.59	2	159.146	6.42106e-05	0.000333104	---NA---	-	-	-
8662	wheat0130Contig11470	64.8865	2	69.9545	2	1092.16	2	1131.53	2	16.4912	0.000361046	0.00142627	F-box domain containing -like [Oryza sativa Japonica Group]	-	-	-
8664	rwhdl16i14	2190.91	2	2157.3	2	7797.86	2	8167.6	2	3.67173	0.00101977	0.00322265	HGA- ,expressed	GO:0016021; GO:0016757; GO:0008152	integral component of membrane; transferase activity, transferring glycosyl groups; metabolic process	-
8670	whdp12m15_198	73.2204	2	84.0099	2	449.28	2	543.845	2	6.31638	0.0127182	0.0150545	hexose carrier HEX6 [Oryza sativa Japonica Group]	GO:0005887; GO:0005351; GO:0005355; GO:0015992; GO:0046323; GO:1904659	integral component of plasma membrane; sugar:proton symporter activity; glucose transmembrane transporter activity; proton transport; glucose import; glucose transmembrane transport	-
8680	wheat0130Contig10966	590.31	2	599.957	2	2890.22	2	2951.28	2	4.90773	0.000176548	0.000819542	Mitochondrial carnitine acylcarnitine carrier	GO:0009507; GO:0016021; GO:0003735; GO:0006412; GO:0006839; GO:0015822	chloroplast; integral component of membrane; structural constituent of ribosome; translation; mitochondrial transport; ornithine transport	-
8684	wheat0130Contig11227	3206.76	2	3137.51	2	11476.2	2	12238	2	3.73789	0.00193348	0.0050111	[Hordeum vulgare vulgare]	GO:0005618; GO:0016023; GO:0048046; GO:0030145; GO:0045735; GO:0046564; GO:0033609	cell wall; cytoplasmic, membrane-bounded vesicle; apoplast; manganese ion binding; nutrient reservoir activity; oxalate decarboxylase activity; oxalate metabolic process	EC:4.1.1.2
8700	wheat0130Contig5079	123.183	2	119.892	2	778.947	2	909.897	2	6.94782	0.00810932	0.0121107	Two-component response regulator ARR12	GO:0005634; GO:0003700; GO:0043565; GO:0000160; GO:0009736; GO:0045893	nucleus; transcription factor activity, sequence-specific DNA binding; sequence-specific DNA binding; phosphorelay signal transduction system; cytokinin-activated signaling pathway; positive regulation of transcription, DNA-templated	-
8702	whr19c22	14.045	1	13.5274	1	146.336	2	169.233	2	11.4451	0.00626474	0.0105589	Subtilisin-like protease	GO:0005618; GO:0016021; GO:0016023; GO:0004252; GO:0006508	cell wall; integral component of membrane; cytoplasmic, membrane-bounded vesicle; serine-type endopeptidase activity; proteolysis	EC:3.4.21
8722	wheat0130Contig4853	140.122	2	134.704	2	765.137	2	712.292	2	5.37588	0.00194549	0.00503357	Os09g0307300 [Oryza sativa Japonica Group]	GO:0005819; GO:0005874; GO:0009536; GO:0016021; GO:0032147; GO:0060236	spindle; microtubule; plastid; integral component of membrane; activation of protein kinase activity; regulation of mitotic spindle organization	-
8724	MUGEST2003_23lib_Contig3170_315	809.626	2	764.994	2	5637.32	2	4711.89	2	6.57251	0.010966	0.0139996	L-allo-threonine aldolase	GO:0005829; GO:0008732; GO:0006545; GO:0006567	cytosol; L-allo-threonine aldolase activity; glycine biosynthetic process; threonine catabolic process	EC:4.1.2
8767	wheat0130Contig7145	7.28406	0	7.55467	0	2532.91	2	2296.76	2	325.477	0.00239688	0.00583461	Os01g0967800 [Oryza sativa Japonica Group]	-	-	-
8769	MUGEST2003_23lib_Contig6116_234	7.25514	0	7.52086	0	37.6367	2	34.2667	2	4.86622	0.00348335	0.00745519	NAC domain-containing 7	GO:0005634; GO:0003677; GO:0006355	nucleus; DNA binding; regulation of transcription, DNA-templated	-
8798	MUGEST2003_23lib_Contig1177_708	44.4407	2	57.747	2	6554.52	2	7229.71	2	134.891	0.00242738	0.0058822	BURP domain-containing 11-like isoform X2	-	-	-
8803	wheat0130Contig13621	594.451	2	663.557	2	2296.3	2	2801.43	2	4.05222	0.0171778	0.0172355	UBA and UBX domain-containing At4g15410-like	GO:0005634; GO:0005829; GO:0043130; GO:0007030; GO:0031468; GO:0043161; GO:0061025	nucleus; cytosol; ubiquitin binding; Golgi organization; nuclear envelope reassembly; proteasome-mediated ubiquitin-dependent protein catabolic process; membrane fusion	-
8804	MUGEST2003_23lib_Contig5420_323	93.6097	2	91.1945	2	842.698	2	885.937	2	9.35387	0.000785948	0.00261196	Cysteine ase 15A	GO:0005615; GO:0005764; GO:0016023; GO:0004197; GO:0051603	extracellular space; lysosome; cytoplasmic, membrane-bounded vesicle; cysteine-type endopeptidase activity; proteolysis involved in cellular protein catabolic process	EC:3.4.22
8817	MUGEST2003_23lib_Contig1662_1437	183.016	2	189.079	2	639.375	2	651.556	2	3.46936	0.000219208	0.00100063	Peptide transporter PTR2	-	-	-
8857	whv3n7h19_34	21.2411	1	25.3395	1	104.714	2	116.242	2	4.74354	0.00488687	0.00916037	probable phosphatase 2C 12	GO:0016021; GO:0003676; GO:0004722; GO:0008270; GO:0006470	integral component of membrane; nucleic acid binding; protein serine/threonine phosphatase activity; zinc ion binding; protein dephosphorylation	-
8872	MUGEST2003_23lib_Contig6570_155	26.6959	1	29.4807	1	131.108	2	126.509	2	4.58583	0.00071161	0.00241633	---NA---	-	-	-
8925	MUGEST2003_23lib_Contig2624_p_722	81.271	2	92.271	2	935.277	2	869.528	2	10.3998	0.00166583	0.00455771	---NA---	-	-	-
8926	wheat0130Contig2809	2308.82	2	2400.27	2	7314.85	2	7735.47	2	3.19601	0.00172816	0.00468857	stomatal closure-related actin-binding 1 [Oryza sativa Japonica Group]	GO:0005634; GO:0003779	nucleus; actin binding	-
8930	wheat0130Contig10702	90.6435	2	90.6524	2	467.875	2	481.524	2	5.23673	0.000315616	0.00128351	---NA---	-	-	-
8933	MUGEST2003_23lib_Contig14688_p_521	189.169	2	175.698	2	597.753	2	657.155	2	3.43936	0.00465073	0.00888674	---NA---	-	-	-
8953	MUGEST2003_23lib_Contig14318_31	27.3703	1	22.9183	1	756.672	2	875.32	2	32.4525	0.00558767	0.00985301	regulatory [Oryza sativa Japonica Group]	GO:0016021; GO:0016023	integral component of membrane; cytoplasmic, membrane-bounded vesicle	-
8966	wheat0130Contig5816	451.85	2	452.982	2	2423.64	2	2694.65	2	5.65662	0.00411167	0.0082245	cold acclimation COR413-PM1 [Zea mays]	GO:0016021	integral component of membrane	-
9013	rwhh17a09	94.1086	2	93.6914	2	1185.89	2	1088.45	2	12.1104	0.00217369	0.00549093	XH domain family isoform X1 [Zea mays]	GO:0005655; GO:0004526; GO:0031047; GO:0090502	nucleolar ribonuclease P complex; ribonuclease P activity; gene silencing by RNA; RNA phosphodiester bond hydrolysis, endonucleolytic	EC:3.1.26.5
9062	wheat0130Contig6808	22.4706	1	20.0937	1	73.8608	2	64.5295	2	3.25133	0.00994714	0.0133427	ACT domain-containing chloroplastic isoform X1	GO:0009535; GO:0009570; GO:0009941; GO:0010319; GO:0016597; GO:0006833; GO:0009651; GO:0009735; GO:0009750; GO:0019684; GO:0042742; GO:0070838	chloroplast thylakoid membrane; chloroplast stroma; chloroplast envelope; stromule; amino acid binding; water transport; response to salt stress; response to cytokinin; response to fructose; photosynthesis, light reaction; defense response to bacterium; divalent metal ion transport	-
9065	whfl21c01	33.6953	2	19.2612	1	133.042	2	155.629	2	5.45111	0.0126864	0.0150333	---NA---	-	-	-
9073	wheat0130Contig8740	1568.59	2	1686.7	2	4886.68	2	5592.89	2	3.21924	0.00968089	0.0131404	Os02g0100700 [Oryza sativa Japonica Group]	GO:0005634; GO:0005774; GO:0005783; GO:0005794; GO:0016021; GO:0016023; GO:0003700; GO:0043531; GO:0043565; GO:0044212; GO:0046872; GO:0006355; GO:0006486	nucleus; vacuolar membrane; endoplasmic reticulum; Golgi apparatus; integral component of membrane; cytoplasmic, membrane-bounded vesicle; transcription factor activity, sequence-specific DNA binding; ADP binding; sequence-specific DNA binding; transcription regulatory region DNA binding; metal ion binding; regulation of transcription, DNA-templated; protein glycosylation	-
9077	MUGEST2003_23lib_Contig13362_702	90.5741	2	108.008	2	1143.65	2	1037.06	2	10.9814	0.0029559	0.00671628	L-type lectin-domain containing receptor kinase -like	GO:0016021; GO:0016023; GO:0004672; GO:0005524; GO:0030246; GO:0006468	integral component of membrane; cytoplasmic, membrane-bounded vesicle; protein kinase activity; ATP binding; carbohydrate binding; protein phosphorylation	-
9144	rwhhg15n01_763	6.35915	0	6.74785	0	125.376	2	123.231	2	18.9675	8.56323e-05	0.000438852	Disease resistance RPM1	GO:0032550; GO:0032559; GO:0043168	purine ribonucleoside binding; adenyl ribonucleotide binding; anion binding	-
9148	rwhf2o09	1204.93	2	1219.27	2	6976.57	2	7920.15	2	6.145	0.00567598	0.00994686	---NA---	-	-	-
9175	whfl_allContig1201	690.672	2	700.947	2	5716.65	2	5445.7	2	8.02112	0.000769241	0.00257363	---NA---	-	-	-
9239	rwhr13f16	14.6344	1	13.4973	1	266.467	2	211.926	2	17.0054	0.014364	0.0159864	Wall-associated receptor kinase 1	GO:0016021; GO:0004674; GO:0005509; GO:0005524; GO:0030247; GO:0006468	integral component of membrane; protein serine/threonine kinase activity; calcium ion binding; ATP binding; polysaccharide binding; protein phosphorylation	EC:2.7.11
9271	wheat0130Contig4878	33.719	1	30.9954	1	405.778	2	400.141	2	12.4535	7.13338e-05	0.000363507	peroxidase 2 [Oryza sativa Japonica Group]	GO:0005576; GO:0009505; GO:0016021; GO:0016023; GO:0004601; GO:0020037; GO:0046872; GO:0006979; GO:0009664; GO:0042744; GO:0055114; GO:0098869	extracellular region; plant-type cell wall; integral component of membrane; cytoplasmic, membrane-bounded vesicle; peroxidase activity; heme binding; metal ion binding; response to oxidative stress; plant-type cell wall organization; hydrogen peroxide catabolic process; oxidation-reduction process; cellular oxidant detoxification	EC:1.11.1.7
9283	MUGEST2003_23lib_Contig4391_503	285.898	2	278.42	2	834.104	2	896.481	2	3.06668	0.00288907	0.00662639	mitogen-activated kinase kinase 2-like isoform X1 [Phoenix dactylifera]	GO:0005737; GO:0004702; GO:0005524; GO:0023014	cytoplasm; receptor signaling protein serine/threonine kinase activity; ATP binding; signal transduction by protein phosphorylation	EC:2.7.11
9309	MUGEST2003_23lib_Contig22075_1190	89.4736	2	81.2827	2	11666.6	2	13235	2	145.831	0.00399834	0.0080791	Polyol transporter 5	GO:0005887; GO:0005351; GO:0005355; GO:0015992; GO:0046323; GO:1904659	integral component of plasma membrane; sugar:proton symporter activity; glucose transmembrane transporter activity; proton transport; glucose import; glucose transmembrane transport	-
9317	wheat0130Contig12442	463.4	2	430.71	2	2171.83	2	2664.47	2	5.40906	0.0153257	0.0164133	haloacid dehalogenase-like hydrolase domain-containing 3 isoform X3 [Phoenix dactylifera]	GO:0016787; GO:0008152	hydrolase activity; metabolic process	-
9319	MUGEST2003_23lib_Contig8569_4	2104.08	2	2202.91	2	7899.7	2	8684.17	2	3.85046	0.00412215	0.0082364	[Hordeum vulgare vulgare]	GO:0005634	nucleus	-
9325	whfl_allContig1155	646.369	2	708.374	2	2012.83	2	2276.01	2	3.16579	0.00838531	0.0122852	[Hordeum vulgare vulgare]	GO:0016021; GO:0016023; GO:0016811; GO:0006672	integral component of membrane; cytoplasmic, membrane-bounded vesicle; hydrolase activity, acting on carbon-nitrogen (but not peptide) bonds, in linear amides; ceramide metabolic process	-
9330	rwhsh1o05	2122.6	2	2221.18	2	63664.1	2	67466.2	2	30.188	0.000898697	0.00288823	---NA---	-	-	-
9362	wheat0130Contig15520	9.56012	1	7.46427	0	1949.73	2	1572.22	2	206.876	0.0114033	0.0142984	SAG12 [Oryza sativa Japonica Group]	GO:0005615; GO:0005764; GO:0016023; GO:0004197; GO:0022900; GO:0051603	extracellular space; lysosome; cytoplasmic, membrane-bounded vesicle; cysteine-type endopeptidase activity; electron transport chain; proteolysis involved in cellular protein catabolic process	EC:3.4.22
9366	rwhgc16b16_317	14.4109	1	18.6929	1	103.499	2	106.453	2	6.34225	0.000864151	0.00281024	---NA---	-	-	-
9393	MUGEST2003_23lib_Contig4022_9	136.215	2	122.716	2	658.8	2	687.197	2	5.19829	0.000835568	0.00273621	hypothetical protein TRIUR3_24051	-	-	-
9403	whgc20l09_493	99.7397	2	96.9111	2	302.327	2	328.472	2	3.20771	0.00364896	0.00766272	isoaspartyl peptidase L-asparaginase 3	GO:0016787; GO:0008152	hydrolase activity; metabolic process	-
9413	MUGEST2003_23lib_Contig1833_154	201.313	2	189.817	2	765.222	2	803.473	2	4.01067	0.00114845	0.00350949	---NA---	-	-	-
9420	rwhrd3k02_171	165.524	2	185.725	2	519.568	2	579.464	2	3.12893	0.00706974	0.011278	endonuclease V isoform X2 [Oryza sativa Japonica Group]	GO:0016021; GO:0004519; GO:0006281; GO:0090305	integral component of membrane; endonuclease activity; DNA repair; nucleic acid phosphodiester bond hydrolysis	-
9442	whem18f10_247	1441.88	2	1550.77	2	5536.89	2	5946.09	2	3.83706	0.00247808	0.00596812	DELLA [Triticum aestivum]	GO:0005634; GO:0000989; GO:0006355; GO:0009740	nucleus; transcription factor activity, transcription factor binding; regulation of transcription, DNA-templated; gibberellic acid mediated signaling pathway	-
9455	MUGEST2003_23lib_Contig2258_p_543	110.225	2	111.944	2	432.339	2	437.757	2	3.91636	7.6966e-05	0.00040184	---NA---	-	-	-
9513	rwhsd18o11_431	35.425	2	38.8246	2	381.643	2	450.187	2	11.2032	0.00810667	0.0121041	Anthranilate N-benzoyltransferase 2	GO:0016747; GO:0008152	transferase activity, transferring acyl groups other than amino-acyl groups; metabolic process	-
9518	wheat0130Contig1371	692.432	2	662.012	2	4048.45	2	3756.63	2	5.76257	0.00206234	0.00527415	Os02g0829500 [Oryza sativa Japonica Group]	GO:0009536; GO:0016787; GO:0008152	plastid; hydrolase activity; metabolic process	-
9522	wheat0130Contig11747	786.512	2	829.16	2	12191.1	2	15418.6	2	17.0887	0.0150714	0.0162891	phenylalanine ammonia-lyase [Oryza sativa Japonica Group]	GO:0005737; GO:0045548; GO:0006559; GO:0009800	cytoplasm; phenylalanine ammonia-lyase activity; L-phenylalanine catabolic process; cinnamic acid biosynthetic process	EC:4.3.1.24; EC:4.3.1.25
9536	wheat0130Contig8515	53.5162	2	45.0769	2	229.402	2	257.402	2	4.93751	0.00562671	0.00988738	alcohol dehydrogenase [Oryza sativa Japonica Group]	GO:0008270; GO:0016491; GO:0055114	zinc ion binding; oxidoreductase activity; oxidation-reduction process	-
9561	whh1g13	314.67	2	351.182	2	1528.66	2	1774.43	2	4.96071	0.00875974	0.0125469	transcription factor MYB1R1-like	GO:0005634; GO:0003677; GO:0003700; GO:0008270; GO:0006355; GO:0009723	nucleus; DNA binding; transcription factor activity, sequence-specific DNA binding; zinc ion binding; regulation of transcription, DNA-templated; response to ethylene	-
9569	whfl38c19	432.231	2	459.282	2	1253.84	2	1496.06	2	3.08453	0.0167683	0.0170663	Os04g0534400 [Oryza sativa Japonica Group]	GO:0005615; GO:0005789; GO:0016021; GO:0004867; GO:0010951	extracellular space; endoplasmic reticulum membrane; integral component of membrane; serine-type endopeptidase inhibitor activity; negative regulation of endopeptidase activity	-
9624	whf24o08	64.3238	2	67.6957	2	305.109	2	360.378	2	5.04083	0.0106024	0.0137762	Beta-galactosidase 11	GO:0005618; GO:0005773; GO:0016023; GO:0048046; GO:0004565; GO:0030246; GO:0005975	cell wall; vacuole; cytoplasmic, membrane-bounded vesicle; apoplast; beta-galactosidase activity; carbohydrate binding; carbohydrate metabolic process	EC:3.2.1.23
9638	rwhyf4l21	84.0786	2	77.5371	2	304.7	2	285.336	2	3.65086	0.00226834	0.00565748	---NA---	-	-	-
9643	whva17k04_439	136.145	2	166.05	2	1194.98	2	1491.87	2	8.89111	0.0152992	0.0163988	hypothetical protein F775_42524	-	-	-
9653	rwhdl5p05	1056.02	2	1107.39	2	4119.58	2	4267.75	2	3.87689	0.000634247	0.00219822	Cytochrome P450 89A2	GO:0016020; GO:0005506; GO:0016709; GO:0020037; GO:0044550; GO:0055114	membrane; iron ion binding; oxidoreductase activity, acting on paired donors, with incorporation or reduction of molecular oxygen, NAD(P)H as one donor, and incorporation of one atom of oxygen; heme binding; secondary metabolite biosynthetic process; oxidation-reduction process	EC:1.14.13
9707	whfl_allContig591	22.4823	1	23.1093	1	209.397	2	229.228	2	9.62074	0.00253862	0.00607651	probable sucrose-phosphatase 3 isoform X1 [Setaria italica]	GO:0000287; GO:0050307; GO:0005986; GO:0016311	magnesium ion binding; sucrose-phosphate phosphatase activity; sucrose biosynthetic process; dephosphorylation	EC:3.1.3.24
9708	wheat0130Contig4791	7.03444	0	7.29167	0	3377.02	2	4405.21	2	543.22	0.0170729	0.0171945	O-methyltransferase ZRP4	GO:0008171; GO:0046983; GO:0032259	O-methyltransferase activity; protein dimerization activity; methylation	EC:2.1.1
9730	rwhcs8n12_699	266.585	2	259.835	2	733.995	2	848.675	2	3.00648	0.011623	0.0144292	heat shock partial [Pocillopora damicornis]	GO:0005524	ATP binding	-
9734	rwhec3m16_636	105.364	2	99.2987	2	328.495	2	365.954	2	3.39313	0.00594926	0.0102443	selenium-binding -like [Oryza sativa Japonica Group]	GO:0005634; GO:0005694; GO:0005737; GO:0003677; GO:0009378; GO:0043140; GO:0000724; GO:0032508	nucleus; chromosome; cytoplasm; DNA binding; four-way junction helicase activity; ATP-dependent 3'-5' DNA helicase activity; double-strand break repair via homologous recombination; DNA duplex unwinding	-
9739	rwhhg8e03_63	9.24615	1	16.1434	1	64.9534	2	79.0968	2	5.6736	0.0171347	0.0172117	disease resistance RGA3 [Brachypodium distachyon]	GO:0005524; GO:0043531	ATP binding; ADP binding	-
9809	MUGEST2003_23lib_Contig789_802	38.2255	2	34.3603	1	261.874	2	220.33	2	6.64324	0.0102167	0.0135132	Os03g0837800 [Oryza sativa Japonica Group]	-	-	-
9814	MUGEST2003_23lib_Contig13363_633	365.431	2	341.612	2	1165.23	2	1168.69	2	3.30097	0.000218796	0.000996669	hypothetical protein F775_05904	-	-	-
9818	wheat0130Contig10852	299.392	2	311.713	2	1613.04	2	1954.33	2	5.83757	0.0130843	0.0152646	inositol transporter 1	GO:0009705; GO:0016021; GO:0016023; GO:0005366; GO:0032440; GO:0008643; GO:0015798; GO:0015992; GO:0055085; GO:0055114	plant-type vacuole membrane; integral component of membrane; cytoplasmic, membrane-bounded vesicle; myo-inositol:proton symporter activity; 2-alkenal reductase [NAD(P)] activity; carbohydrate transport; myo-inositol transport; proton transport; transmembrane transport; oxidation-reduction process	EC:1.3.1.74
9827	MUGEST2003_23lib_Contig17865_491	1142.97	2	1253.04	2	4211.03	2	4243.83	2	3.52873	0.000359143	0.00141834	ELF4 isoform X1 [Solanum tuberosum]	-	-	-
9838	wheat0130Contig3093	4881.91	2	4655.5	2	17734.3	2	18869.1	2	3.83788	0.00182285	0.0048234	---NA---	-	-	-
9902	whsd6e13_224	8.65541	1	8.6609	1	79.9546	2	97.1091	2	10.2253	0.0113359	0.01426	mechanosensitive ion channel chloroplastic-like isoform X2	GO:0009536; GO:0016021; GO:0055085	plastid; integral component of membrane; transmembrane transport	-
9938	wheat0130Contig6083	11.8408	1	14.0657	1	204.278	2	228.989	2	16.7242	0.00368913	0.00771031	Deoxyuridine 5 -triphosphate nucleotidohydrolase	GO:0005737; GO:0046540; GO:0000287; GO:0004170; GO:0017070; GO:0030621; GO:0000398; GO:0006226; GO:0046081	cytoplasm; U4/U6 x U5 tri-snRNP complex; magnesium ion binding; dUTP diphosphatase activity; U6 snRNA binding; U4 snRNA binding; mRNA splicing, via spliceosome; dUMP biosynthetic process; dUTP catabolic process	EC:3.6.1.23
9943	wheat0130Contig14326	2614.86	2	3074.26	2	11852.3	2	13557.9	2	4.46645	0.007927	0.0119891	Os05g0103400 [Oryza sativa Japonica Group]	GO:0016021; GO:0016023	integral component of membrane; cytoplasmic, membrane-bounded vesicle	-
9949	wheat0130Contig4706	7.12507	0	7.48004	0	377.902	2	426.171	2	55.0542	0.00371767	0.00773806	proline-rich -like [Oryza sativa Japonica Group]	-	-	-
10009	MUGEST2003_23lib_Contig3862_2	420.812	2	415.918	2	2984.51	2	3399.94	2	7.63024	0.00556135	0.00982261	[Hordeum vulgare vulgare]	-	-	-
10017	MUGEST2003_23lib_Contig828_439	6.34545	0	6.68539	0	522.801	2	563.234	2	83.3434	0.00141705	0.00405673	elicitor-responsive 3 [Zea mays]	GO:0005515	protein binding	-
10021	wheat0130Contig13836	111.584	2	155.041	2	4786.76	2	5985.13	2	40.4009	0.0127805	0.0150928	Metallothionein 1B	GO:0046872	metal ion binding	-
10026	rwhrd12p20_274	2952.66	2	2926.85	2	8773.13	2	9434.53	2	3.0968	0.00287022	0.00660921	tetraspanin-6 isoform X1 [Brachypodium distachyon]	GO:0016021	integral component of membrane	-
10079	wheat0130Contig13911	283.381	2	291.964	2	1032.23	2	1200.33	2	3.88038	0.0101586	0.0134815	CHK1 checkpoint partial [Dichomitus squalens LYAD-421 SS1]	GO:0016021	integral component of membrane	-
10082	wheat0130Contig6768	40.5076	2	42.3225	2	281.796	2	290.461	2	6.9088	0.000327068	0.00132449	---NA---	-	-	-
10113	MUGEST2003_23lib_Contig9601_768	465.983	2	471.31	2	2398.32	2	2178.69	2	4.88322	0.00362353	0.00762703	F-box LRR-repeat At3g59190-like isoform X1 [Brachypodium distachyon]	-	-	-
10129	rwhem20e04_406	8.83164	1	10.7097	1	111.168	2	135.267	2	12.6109	0.0111595	0.0141503	---NA---	-	-	-
10135	wheat0130Contig6677	1448.95	2	1398.44	2	7168.28	2	7587.13	2	5.18207	0.00125279	0.00373024	Os07g0569100 [Oryza sativa Japonica Group]	-	-	-
10163	whsh_allContig101	43.7842	2	40.3601	2	140.849	2	156.732	2	3.53656	0.00574471	0.0100169	---NA---	-	-	-
10180	whfl_allContig538	12806.8	2	12997.7	2	40454.8	2	45410.1	2	3.32752	0.00674846	0.0110083	sorbitol dehydrogenase	GO:0005737; GO:0009506; GO:0003939; GO:0008270; GO:0055114	cytoplasm; plasmodesma; L-iditol 2-dehydrogenase activity; zinc ion binding; oxidation-reduction process	EC:1.1.1.14
10201	MUGEST2003_23lib_Contig9666_1005	24.2417	1	37.0256	1	124.198	2	121.528	2	4.01073	0.00497521	0.00923968	F-box LRR-repeat At3g28410 [Oryza sativa Japonica Group]	-	-	-
10215	wheat0130Contig5261	703.671	2	662.282	2	2400.81	2	2906.53	2	3.88544	0.016173	0.0168059	[Hordeum vulgare vulgare]	GO:0016021	integral component of membrane	-
10221	rwhr5n04	67.238	2	56.5505	2	182.918	2	199.863	2	3.09222	0.00593009	0.0102192	UDP-glycosyltransferase 90A1-like	GO:0043231; GO:0008194; GO:0016758; GO:0009813; GO:0052696	intracellular membrane-bounded organelle; UDP-glycosyltransferase activity; transferase activity, transferring hexosyl groups; flavonoid biosynthetic process; flavonoid glucuronidation	-
10236	MUGEST2003_23lib_Contig10699_326	517.277	2	634.933	2	6623.98	2	6707.21	2	11.5701	0.000140002	0.000660921	Os05g0142100 [Oryza sativa Japonica Group]	-	-	-
10249	rwhoh13b05	878.054	2	914.067	2	6194.02	2	5907.97	2	6.75289	0.000781052	0.00260271	---NA---	-	-	-
10280	wheat0130Contig5546	11.1651	1	10.9671	1	47.6086	2	40.7716	2	3.99328	0.0104923	0.013693	VAN3-binding [Oryza sativa Japonica Group]	GO:0009507; GO:0009793	chloroplast; embryo development ending in seed dormancy	-
10287	wheat0130Contig2450	467.97	2	434.184	2	2447.02	2	2548.39	2	5.5372	0.000680731	0.00233173	[Hordeum vulgare vulgare]	GO:0016023; GO:0048046; GO:0005507; GO:0016722; GO:0052716; GO:0046274; GO:0055114	cytoplasmic, membrane-bounded vesicle; apoplast; copper ion binding; oxidoreductase activity, oxidizing metal ions; hydroquinone:oxygen oxidoreductase activity; lignin catabolic process; oxidation-reduction process	EC:1.10.3.2
10304	rwhdp12m15_579	13.7306	1	7.15798	0	770.221	2	834.463	2	76.8212	0.00165839	0.00454978	hexose carrier HEX6 [Oryza sativa Japonica Group]	GO:0005887; GO:0016023; GO:0005351; GO:0005355; GO:0015992; GO:0046323; GO:1904659	integral component of plasma membrane; cytoplasmic, membrane-bounded vesicle; sugar:proton symporter activity; glucose transmembrane transporter activity; proton transport; glucose import; glucose transmembrane transport	-
10307	wheat0130Contig16149	9844.24	2	10039.5	2	38985.4	2	43429.6	2	4.14484	0.00502285	0.00929123	5-methyltetrahydropteroyltriglutamate-homocysteine expressed [Oryza sativa Japonica Group]	GO:0005576; GO:0005829; GO:0003871; GO:0008270; GO:0008705; GO:0009086; GO:0032259; GO:0050667	extracellular region; cytosol; 5-methyltetrahydropteroyltriglutamate-homocysteine S-methyltransferase activity; zinc ion binding; methionine synthase activity; methionine biosynthetic process; methylation; homocysteine metabolic process	EC:2.1.1.13; EC:2.1.1.14
10313	whh22k23	6.6518	0	14.3728	1	47.3704	2	44.0163	2	4.34665	0.0140133	0.0157907	probable serine threonine- kinase At1g18390	GO:0030247	polysaccharide binding	-
10339	MUGEST2003_23lib_Contig9782_538	6.16029	0	6.50909	0	437.494	2	483.588	2	72.7014	0.00256492	0.00612409	F-box domain containing [Triticum aestivum]	-	-	-
10364	wheat0130Contig5228	617.602	2	631.276	2	3935.4	2	4893.98	2	7.06985	0.0156198	0.0165495	zinc-binding [Oryza sativa Japonica Group]	-	-	-
10388	whe12i13	306.835	2	331.117	2	1327.2	2	1549.01	2	4.5085	0.00979245	0.0132211	Os01g0175500 [Oryza sativa Japonica Group]	-	-	-
10414	wheat0130Contig4183	402.078	2	399.217	2	1435.35	2	1530.82	2	3.70172	0.00194048	0.005023	partial [Hordeum vulgare vulgare]	GO:0009536; GO:0016021; GO:0005515	plastid; integral component of membrane; protein binding	-
10416	MUGEST2003_23lib_Contig9113_470	207.081	2	230.024	2	2436.48	2	2934.36	2	12.2873	0.0100515	0.0134193	Reticuline oxidase	GO:0016614; GO:0050660; GO:0055114	oxidoreductase activity, acting on CH-OH group of donors; flavin adenine dinucleotide binding; oxidation-reduction process	-
10438	whec6j05_577	40.7258	2	42.7572	2	186.232	2	192.232	2	4.53342	0.000460834	0.00171179	Phospholipid-transporting ATPase 10	GO:0000139; GO:0005802; GO:0005886; GO:0016021; GO:0000287; GO:0004012; GO:0005524; GO:0006812; GO:0008152; GO:0045332; GO:0048194	Golgi membrane; trans-Golgi network; plasma membrane; integral component of membrane; magnesium ion binding; phospholipid-translocating ATPase activity; ATP binding; cation transport; metabolic process; phospholipid translocation; Golgi vesicle budding	EC:3.6.3.1
10446	wheat0130Contig260	8639.17	2	8766.24	2	61750.4	2	73546.1	2	7.77324	0.00986446	0.0132819	plasma membrane intrinsic	GO:0005773; GO:0005887; GO:0009506; GO:0015250; GO:0015254; GO:0006833; GO:0009992; GO:0015793; GO:0034220	vacuole; integral component of plasma membrane; plasmodesma; water channel activity; glycerol channel activity; water transport; cellular water homeostasis; glycerol transport; ion transmembrane transport	-
10472	MUGEST2003_23lib_Contig8821_p_352	74.6323	2	72.8517	2	314.519	2	311.889	2	4.24729	4.39804e-05	0.000230001	---NA---	-	-	-
10481	whsc16h17_p_456	101.773	2	108.144	2	1336.58	2	1499.54	2	13.5106	0.00383411	0.00787421	unnamed protein product	-	-	-
10516	MUGEST2003_23lib_Contig12871_228	33741.8	2	34369.6	2	100147	2	108216	2	3.05916	0.0033135	0.00723973	---NA---	-	-	-
10549	whyf5n04	802.308	2	940.689	2	2820.01	2	3099.74	2	3.3963	0.00553685	0.00979617	Os10g0533600 [Oryza sativa Japonica Group]	GO:0005622; GO:0004707; GO:0005524; GO:0000165	intracellular; MAP kinase activity; ATP binding; MAPK cascade	EC:2.7.11.24
10560	rwhoh27f12	21.85	1	29.2272	1	1992.06	2	1877.34	2	75.7559	0.000905238	0.00290541	Disease resistance RPP13	GO:0043531	ADP binding	-
10582	wheat0130Contig4886	124.18	2	120.631	2	2147.77	2	2310.8	2	18.2122	0.00149424	0.00421403	WRKY transcription factor 70	GO:0003700; GO:0043565; GO:0006355	transcription factor activity, sequence-specific DNA binding; sequence-specific DNA binding; regulation of transcription, DNA-templated	-
10588	MUGEST2003_23lib_Contig2251_218	201.108	2	225.712	2	2827.7	2	3173.81	2	14.061	0.00385179	0.00789801	alpha- partial	GO:0009505; GO:0016023; GO:0052692; GO:0005975	plant-type cell wall; cytoplasmic, membrane-bounded vesicle; raffinose alpha-galactosidase activity; carbohydrate metabolic process	EC:3.2.1.22
10642	wheat0130Contig2872	103.778	2	95.6351	2	2255.02	2	2305.49	2	22.8697	0.00013739	0.000647703	---NA---	-	-	-
10669	rwhoh14d09	117.623	2	118.193	2	543.148	2	565.827	2	4.70271	0.000674359	0.00230926	predicted protein	-	-	-
10671	whem2k06_245	454.706	2	574.103	2	2220.74	2	2705.25	2	4.78805	0.0160025	0.0167332	Os01g0175500 [Oryza sativa Japonica Group]	-	-	-
10692	MUGEST2003_23lib_Contig15092_635	1316.15	2	1341.12	2	4301.2	2	4798.4	2	3.42441	0.00591849	0.0101993	Os12g0506500 [Oryza sativa Japonica Group]	GO:0009536; GO:0016021; GO:0005516	plastid; integral component of membrane; calmodulin binding	-
10704	MUGEST2003_23lib_Contig873_676	155.384	2	158.741	2	1087.21	2	1078.8	2	6.89538	2.39544e-05	0.000145403	Anthocyanidin 5,3-O-glucosyltransferase	GO:0016023; GO:0080043; GO:0080044; GO:0009813; GO:0052696	cytoplasmic, membrane-bounded vesicle; quercetin 3-O-glucosyltransferase activity; quercetin 7-O-glucosyltransferase activity; flavonoid biosynthetic process; flavonoid glucuronidation	-
10717	MUGEST2003_23lib_Contig6614_250	1308.5	2	1247.85	2	25426.8	2	22912.6	2	18.9095	0.0030039	0.00678766	cytochrome P450	GO:0004497; GO:0005506; GO:0016705; GO:0020037; GO:0055114	monooxygenase activity; iron ion binding; oxidoreductase activity, acting on paired donors, with incorporation or reduction of molecular oxygen; heme binding; oxidation-reduction process	-
10736	MUGEST2003_23lib_Contig9593_643	1524.05	2	1495.28	2	7457.61	2	6776.38	2	4.71429	0.00367608	0.00769048	phosphate import ATP-binding pstB 1 [Zea mays]	GO:0005774; GO:0005886; GO:0012506; GO:0005460; GO:0005515; GO:0005524; GO:0016887; GO:0008152; GO:0010044; GO:0015786	vacuolar membrane; plasma membrane; vesicle membrane; UDP-glucose transmembrane transporter activity; protein binding; ATP binding; ATPase activity; metabolic process; response to aluminum ion; UDP-glucose transport	EC:3.6.1.3
10783	rwhf4a03	206.271	2	192.696	2	1170.69	2	1120.43	2	5.74263	0.000756016	0.00254322	---NA---	-	-	-
10790	whsh_allContig162	1766.99	2	1669.67	2	5902.65	2	6605.08	2	3.6395	0.00605597	0.0103553	---NA---	-	-	-
10791	wheat0130Contig11377	1350.27	2	1316.42	2	4135.65	2	4773.4	2	3.34086	0.0103054	0.0135647	2-oxoglutarate (2OG) and Fe(II)-dependent oxygenase superfamily	GO:0016020; GO:0051213; GO:0055114	membrane; dioxygenase activity; oxidation-reduction process	-
10795	wheat0130Contig760	6.58943	0	7.08478	0	289.295	2	250.958	2	39.5089	0.00525935	0.00950933	peptidyl-prolyl cis-trans isomerase 1 [Zea mays]	GO:0003755; GO:0000413	peptidyl-prolyl cis-trans isomerase activity; protein peptidyl-prolyl isomerization	EC:5.2.1.8
10797	MUGEST2003_23lib_Contig23931_901	52.4387	2	39.5187	2	241.838	2	222.09	2	5.04503	0.00400102	0.00808306	stress DDR48-like	-	-	-
10804	wheat0130Contig4505	24.8255	1	20.2688	1	2186.14	2	1873.26	2	90.0204	0.00602133	0.0103196	Os11g0649600 [Oryza sativa Japonica Group]	GO:0005886; GO:0016021	plasma membrane; integral component of membrane	-
10809	wheat0130Contig10660	6.94515	0	7.1892	0	34.6525	2	29.3668	1	4.52935	0.0110645	0.0140737	MPI [Zea diploperennis]	GO:0004867; GO:0009611; GO:0010951	serine-type endopeptidase inhibitor activity; response to wounding; negative regulation of endopeptidase activity	-
10843	MUGEST2003_23lib_Contig5019_529	1822.24	2	2025.38	2	10096.5	2	11592.4	2	5.63698	0.00708394	0.0112951	Os06g0656500 [Oryza sativa Japonica Group]	GO:0005524; GO:0016207; GO:0009698	ATP binding; 4-coumarate-CoA ligase activity; phenylpropanoid metabolic process	EC:6.2.1.12
10898	MUGEST2003_23lib_Contig4100_238	296.758	2	317.749	2	1704.39	2	1742.36	2	5.60895	0.000234582	0.00105219	Os09g0361300 [Oryza sativa Japonica Group]	GO:0005515	protein binding	-
10932	rwhr20n22	9374.55	2	8866.69	2	29813	2	34006.9	2	3.49866	0.00848175	0.0123592	Mlo [Hordeum vulgare vulgare]	GO:0005886; GO:0016021; GO:0005516; GO:0006952; GO:0008219; GO:0009607	plasma membrane; integral component of membrane; calmodulin binding; defense response; cell death; response to biotic stimulus	-
10935	MUGEST2003_23lib_Contig3829_906	454.656	2	435.52	2	2153.73	2	1828.1	2	4.47308	0.0109488	0.0139917	nudix hydrolase 13 [Zea mays]	GO:0016787; GO:0008152	hydrolase activity; metabolic process	-
10944	rwhsl24h12	476.083	2	448.966	2	2014.41	2	2127.4	2	4.4774	0.00130226	0.00382277	Cell division cycle 5	GO:0003677; GO:0051301	DNA binding; cell division	-
10990	whoh27m17	138.241	2	136.063	2	544.362	2	651.548	2	4.35979	0.0132635	0.0153664	probable cyclic nucleotide-gated ion channel 17	GO:0005887; GO:0005249; GO:0042391; GO:0071805	integral component of plasma membrane; voltage-gated potassium channel activity; regulation of membrane potential; potassium ion transmembrane transport	-
10992	rwhe23i23	1405.94	2	1384.07	2	9013.22	2	8956.88	2	6.44087	1.58519e-05	0.000112357	Aldose 1-epimerase	GO:0016021; GO:0016023; GO:0004034; GO:0030246; GO:0019318	integral component of membrane; cytoplasmic, membrane-bounded vesicle; aldose 1-epimerase activity; carbohydrate binding; hexose metabolic process	EC:5.1.3.3
10999	MUGEST2003_23lib_Contig4212_538	10.5921	1	11.8557	1	542.214	2	501.143	2	46.4793	0.00161601	0.00445461	Os06g0717300 [Oryza sativa Japonica Group]	-	-	-
11001	rwhkv17k16_767	6.33606	0	6.65062	0	1580.79	2	1816.15	2	261.571	0.00480278	0.00906255	hypothetical protein TRIUR3_24016	GO:0019005; GO:0004842; GO:0006952; GO:0016567; GO:0031146; GO:0051704	SCF ubiquitin ligase complex; ubiquitin-protein transferase activity; defense response; protein ubiquitination; SCF-dependent proteasomal ubiquitin-dependent protein catabolic process; multi-organism process	-
11004	wheat0130Contig9189	998.852	2	1064.16	2	4818.28	2	5241.98	2	4.8765	0.00286123	0.00659203	microsomal glutathione S-transferase 3-like	GO:0005635; GO:0005773; GO:0005783; GO:0005794; GO:0016021; GO:0016023; GO:0004364; GO:0004602; GO:0008152; GO:0098869	nuclear envelope; vacuole; endoplasmic reticulum; Golgi apparatus; integral component of membrane; cytoplasmic, membrane-bounded vesicle; glutathione transferase activity; glutathione peroxidase activity; metabolic process; cellular oxidant detoxification	EC:2.5.1.18; EC:1.11.1.9
11056	wheat0130Contig9288	160.321	2	126.332	2	1476.41	2	1602.71	2	10.7416	0.0021867	0.00551208	SRG1	GO:0005506; GO:0051213; GO:0055114	iron ion binding; dioxygenase activity; oxidation-reduction process	-
11060	wheat0130Contig4442	44.5922	2	42.0237	2	177.048	2	178.345	2	4.10309	0.000114602	0.000560461	B3 domain-containing	GO:0005634; GO:0003677; GO:0006355	nucleus; DNA binding; regulation of transcription, DNA-templated	-
11074	wheat0130Contig9640	621.581	2	589.351	2	1878.55	2	1927.6	2	3.14316	0.000511022	0.00187702	SFT2 [Zea mays]	GO:0016021; GO:0016192	integral component of membrane; vesicle-mediated transport	-
11080	MUGEST2003_23lib_Contig5352_82	6.49681	0	6.78055	0	542.679	2	652.401	2	90.0088	0.00851001	0.012383	clathrin interactor EPSIN 1-like isoform X1	-	-	-
11096	wheat0130Contig458	773.678	2	752.125	2	2423.31	2	2712.82	2	3.36618	0.00640392	0.0106977	Universal stress A	GO:0002238; GO:0006950	response to molecule of fungal origin; response to stress	-
11116	MUGEST2003_23lib_Contig14342_312	92.8825	2	87.0894	2	461.308	2	434.139	2	4.97548	0.00150412	0.0042365	beta-1,3-galactosyltransferase 15-like [Zea mays]	-	-	-
11138	rwhei6h01_663	37.0279	2	26.6353	1	147.998	2	123.687	2	4.26753	0.0157727	0.0166288	---NA---	-	-	-
11143	MUGEST2003_23lib_Contig9238_107	6.9792	0	7.26153	0	1506.96	2	1893.37	2	238.775	0.0127734	0.0150875	glutathione S-transferase T3 isoform X2 [Oryza sativa Japonica Group]	-	-	-
11160	rwhvd7c20_243	100.758	2	103.19	2	526.317	2	649.503	2	5.76529	0.0156947	0.0165838	Os01g0590200 [Oryza sativa Japonica Group]	-	-	-
11170	MUGEST2003_23lib_Contig1663_186	17.2721	1	20.3638	1	61.0701	2	59.88	2	3.21368	0.00157735	0.00436472	hypothetical protein F775_23407	-	-	-
11180	rwhdl12h08	279.668	2	270.021	2	3352.01	2	3821.61	2	13.0503	0.0049904	0.00925422	chloride channel CLC-g	GO:0016021; GO:0005247; GO:0006821; GO:1903959	integral component of membrane; voltage-gated chloride channel activity; chloride transport; regulation of anion transmembrane transport	-
11189	MUGEST2003_23lib_Contig5900_1134	74.9429	2	66.349	2	508.85	2	441.315	2	6.72484	0.00700955	0.011229	Os07g0646300 [Oryza sativa Japonica Group]	GO:0005739	mitochondrion	-
11224	wheat0130Contig10272	231.765	2	221.901	2	1248.73	2	1131.93	2	5.24761	0.00367977	0.00769709	---NA---	-	-	-
11234	whyd23d15	57.9862	2	76.8786	2	269.727	1	227.287	2	3.68528	0.0160596	0.0167557	hypothetical protein F775_03677	GO:0019005; GO:0004842; GO:0016567; GO:0031146	SCF ubiquitin ligase complex; ubiquitin-protein transferase activity; protein ubiquitination; SCF-dependent proteasomal ubiquitin-dependent protein catabolic process	-
11277	whr22j05	270.727	2	286.918	2	1301.1	2	1360.49	2	4.77291	0.00085504	0.00279173	L-allo-threonine aldolase [Zea mays]	GO:0005829; GO:0008732; GO:0006545; GO:0006567	cytosol; L-allo-threonine aldolase activity; glycine biosynthetic process; threonine catabolic process	EC:4.1.2
11279	rwhr23g08	5834.94	2	6054.03	2	37204.2	2	36093.6	2	6.1652	0.000339627	0.00136546	TPA: cytochrome P450 superfamily [Zea mays]	GO:0016021; GO:0005506; GO:0016709; GO:0020037; GO:0044550; GO:0055114	integral component of membrane; iron ion binding; oxidoreductase activity, acting on paired donors, with incorporation or reduction of molecular oxygen, NAD(P)H as one donor, and incorporation of one atom of oxygen; heme binding; secondary metabolite biosynthetic process; oxidation-reduction process	EC:1.14.13
11317	wheat0130Contig5165	6.9109	0	7.15665	0	79.868	2	94.108	2	12.3672	0.00783935	0.0119124	Os10g0364900 [Oryza sativa Japonica Group]	-	-	-
11348	rwh22k11	363.226	2	392.905	2	1340.99	2	1495.19	2	3.75092	0.00565082	0.00992307	vascular plant one zinc finger [Zea mays]	GO:0005739	mitochondrion	-
11356	whvd9p17_319	26.8799	1	29.5295	1	169.962	2	177.746	2	6.16401	0.000795743	0.0026384	methyl- -binding domain-containing 13-like isoform X1 [Setaria italica]	GO:0005634; GO:0009536; GO:0003677	nucleus; plastid; DNA binding	-
11361	wheat0130Contig1205	25340.3	2	25033.1	2	103004	2	103236	2	4.09422	6.11174e-06	4.22989e-05	[Hordeum vulgare vulgare]	GO:0005829; GO:0004478; GO:0005524; GO:0046872; GO:0006556; GO:0006730	cytosol; methionine adenosyltransferase activity; ATP binding; metal ion binding; S-adenosylmethionine biosynthetic process; one-carbon metabolic process	EC:2.5.1.6
11422	MUGEST2003_23lib_Contig3092_454	59.761	2	59.6191	2	204.486	2	214.306	2	3.50805	0.00107414	0.00332443	Serine threonine- kinase SMG1	-	-	-
11429	MUGEST2003_23lib_Contig8779_261	57.8648	2	66.0397	2	1323.65	2	1124.74	2	19.7604	0.00725504	0.0114234	unnamed protein product	-	-	-
11440	rwhv16n8p22_781	175.421	2	165.797	2	553.238	2	564.823	2	3.27667	0.000375638	0.00148707	kinase superfamily	GO:0004672; GO:0005524; GO:0006468	protein kinase activity; ATP binding; protein phosphorylation	-
11443	wheat0130Contig1230	24.8173	1	38.1387	2	1323.06	2	1238.66	2	40.6908	0.00116726	0.00355179	Thioredoxin 4A	GO:0005681; GO:0005682; GO:0046540; GO:0000245	spliceosomal complex; U5 snRNP; U4/U6 x U5 tri-snRNP complex; spliceosomal complex assembly	-
11450	whyf9k24	134.695	2	194.024	2	1053.02	2	1147.47	2	6.69417	0.00353203	0.00751203	Myb family transcription factor APL	GO:0005634; GO:0005739; GO:0003677; GO:0006355	nucleus; mitochondrion; DNA binding; regulation of transcription, DNA-templated	-
11465	wheat0130Contig642	6.26501	0	8.60718	1	508.057	2	598.23	2	74.3863	0.00676143	0.0110255	hypothetical protein [Oryza sativa Japonica Group]	-	-	-
11479	MUGEST2003_23lib_Contig5867_984	1526.45	2	1468.06	2	4433.85	2	5276.32	2	3.24266	0.0154475	0.0164715	hypothetical protein TRIUR3_23325	-	-	-
11482	rwhms16i24_514	3674.07	2	3536.43	2	13359	2	13384.8	2	3.70901	5.13884e-05	0.000269656	probable 3-hydroxyisobutyrate dehydrogenase-like mitochondrial	GO:0005829; GO:0004616; GO:0051287; GO:0055114	cytosol; phosphogluconate dehydrogenase (decarboxylating) activity; NAD binding; oxidation-reduction process	EC:1.1.1.44
11484	rwhyf28n03	38.1183	2	40.0376	2	254.894	2	225.05	2	6.14085	0.00549451	0.00975123	---NA---	-	-	-
11485	whfl_allContig1819	21.1251	1	19.5713	1	194.094	2	211.328	2	9.96208	0.0022433	0.00561386	---NA---	-	-	-
11494	MUGEST2003_23lib_Contig7386_39	29.8109	1	21.727	1	107.821	2	113.352	2	4.29146	0.00331735	0.00724766	beta-glucosidase 32-like isoform X1	GO:0016023; GO:0008422; GO:0005975; GO:1901657	cytoplasmic, membrane-bounded vesicle; beta-glucosidase activity; carbohydrate metabolic process; glycosyl compound metabolic process	EC:3.2.1.21
11498	wheat0130Contig5647	9.52401	1	7.11061	1	80.3901	2	71.6643	2	9.14084	0.00443972	0.00860916	F-box At3g07870-like [Brachypodium distachyon]	-	-	-
11512	wheat0130Contig11279	6.24431	0	6.55019	0	68.6904	2	58.3638	2	9.93038	0.0080765	0.0120684	RPM1-interacting 4	GO:0016020	membrane	-
11526	wheat0130Contig14421	1224.46	2	1312	2	6664.98	2	8264.94	2	5.88613	0.0163081	0.0168839	metallothionein [Triticum aestivum]	GO:0046872	metal ion binding	-
11575	wheat0130Contig8592	6.83132	0	7.06418	0	37.2838	2	43.8392	2	5.83808	0.00938643	0.0129303	---NA---	-	-	-
11591	MUG004G04R990608	4342.99	2	4369.46	2	14306.4	2	16293.4	2	3.5122	0.00814247	0.0121345	monoglyceride lipase	GO:0016021; GO:0016298; GO:0006629; GO:0010200	integral component of membrane; lipase activity; lipid metabolic process; response to chitin	EC:3.1.1
11612	MUG016B10R990620	12025	2	12267.6	2	37856.3	2	36596.5	2	3.06484	0.00065355	0.00224317	cytosolic Cu Zn superoxide dismutase	GO:0005739; GO:0004784; GO:0005507; GO:0008270; GO:0019430; GO:0055114	mitochondrion; superoxide dismutase activity; copper ion binding; zinc ion binding; removal of superoxide radicals; oxidation-reduction process	EC:1.15.1.1
11636	MUGEST2003_23lib_Contig13694_163	1199.08	2	1246.77	2	13378.3	2	10545.7	2	9.78149	0.0169573	0.017143	---NA---	-	-	-
11647	whsh11j09	267.981	2	356.127	2	3238.72	2	3605.75	2	10.9668	0.0036621	0.00768122	peroxidase 5-like	GO:0005576; GO:0009505; GO:0004601; GO:0020037; GO:0046872; GO:0006979; GO:0009664; GO:0042744; GO:0055114; GO:0098869	extracellular region; plant-type cell wall; peroxidase activity; heme binding; metal ion binding; response to oxidative stress; plant-type cell wall organization; hydrogen peroxide catabolic process; oxidation-reduction process; cellular oxidant detoxification	EC:1.11.1.7
11678	wheat0130Contig15504	723.335	2	680.735	2	2813.18	2	2742.28	2	3.95668	0.000396735	0.0015373	Serine threonine- phosphatase PP1	GO:0008287; GO:0004722; GO:0046872; GO:0006470	protein serine/threonine phosphatase complex; protein serine/threonine phosphatase activity; metal ion binding; protein dephosphorylation	-
11685	rwhyd21d05	301.904	2	295.428	2	950.417	2	945.724	2	3.17435	3.79145e-05	0.000204886	---NA---	-	-	-
11694	wheat0130Contig12554	1317.29	2	1283.41	2	11128.8	2	12938.3	2	9.25411	0.00703339	0.0112476	S-adenosylmethionine decarboxylase proenzyme	GO:0005829; GO:0004014; GO:0006557; GO:0006597; GO:0008295	cytosol; adenosylmethionine decarboxylase activity; S-adenosylmethioninamine biosynthetic process; spermine biosynthetic process; spermidine biosynthetic process	EC:4.1.1.50
11718	MUGEST2003_23lib_Contig22483_281	42.8181	2	31.012	1	255.615	2	317.016	2	7.75607	0.0153524	0.0164226	---NA---	-	-	-
11733	wheat0130Contig4817	44.676	2	48.5111	2	444.701	2	534.444	2	10.5073	0.0101236	0.0134564	potassium transporter 10-like [Vigna radiata radiata]	GO:0016021; GO:0015079; GO:0071805	integral component of membrane; potassium ion transmembrane transporter activity; potassium ion transmembrane transport	-
11748	rwhh14b15	6.73877	0	6.96687	0	53.9316	2	66.348	2	8.77592	0.0133075	0.0153981	fatty acid alpha-dioxygenase [Zea mays]	GO:0012511; GO:0004601; GO:0016702; GO:0020037; GO:0046872; GO:0001561; GO:0006826; GO:0006979; GO:0009627; GO:0009737; GO:0010106; GO:0010167; GO:0015706; GO:0050832; GO:0098869; GO:1902609	monolayer-surrounded lipid storage body; peroxidase activity; oxidoreductase activity, acting on single donors with incorporation of molecular oxygen, incorporation of two atoms of oxygen; heme binding; metal ion binding; fatty acid alpha-oxidation; iron ion transport; response to oxidative stress; systemic acquired resistance; response to abscisic acid; cellular response to iron ion starvation; …	EC:1.13.11; EC:1.11.1.7
11772	MUG016B03R990620	3915.99	2	3974.77	2	16313.4	2	17190.2	2	4.24593	0.00117485	0.00356369	cytosolic isocitrate dehydrogenase [NADP]	GO:0000287; GO:0004450; GO:0051287; GO:0006099; GO:0006102	magnesium ion binding; isocitrate dehydrogenase (NADP+) activity; NAD binding; tricarboxylic acid cycle; isocitrate metabolic process	EC:1.1.1.42
11785	whsd14p08_320	17.1059	1	10.346	1	95.4315	2	108.104	2	7.41424	0.00658757	0.0108536	Aldehyde dehydrogenase family 3 member F1	GO:0016021; GO:0004028; GO:0004029; GO:0004030; GO:0006081; GO:0055114	integral component of membrane; 3-chloroallyl aldehyde dehydrogenase activity; aldehyde dehydrogenase (NAD) activity; aldehyde dehydrogenase [NAD(P)+] activity; cellular aldehyde metabolic process; oxidation-reduction process	EC:1.2.1.5; EC:1.2.1.3; EC:1.2.1
11814	wheat0130Contig6433	70.6056	2	79.0533	2	3926.82	2	3743.48	2	51.2519	0.000594996	0.00209512	UPF0481 At3g02645	GO:0016021	integral component of membrane	-
11830	rwhok17o20_375	140.38	2	140.561	2	1101.09	2	1274.53	2	8.45592	0.0067858	0.0110546	unnamed protein product	GO:0044267	cellular protein metabolic process	-
11841	MUGEST2003_23lib_Contig10596_696	6.49116	0	6.74369	0	194.511	2	172.262	2	27.7126	0.00393753	0.00799979	nuclease HARBI1	GO:0016021	integral component of membrane	-
11847	whsh_allContig156	490.849	2	448.856	2	6072.07	2	6424.55	2	13.2985	0.000942134	0.00302041	---NA---	-	-	-
11849	whyf18e23	147.571	2	170.022	2	571.479	2	694.063	2	3.98478	0.0168477	0.017106	zinc finger CCHC domain-containing 8-like [Musa acuminata malaccensis]	GO:0003676; GO:0008270	nucleic acid binding; zinc ion binding	-
11863	MUG014C03R990512	752.288	2	719.166	2	2975.36	2	2965.35	2	4.0373	5.99361e-05	0.000310633	extensin-like [Brachypodium distachyon]	-	-	-
11866	rwh29m03	6.08114	1	9.77173	1	86.538	2	70.3649	2	9.89744	0.0135516	0.0155475	FBD-associated F-box At5g56700 [Brachypodium distachyon]	-	-	-
11871	wheat0130Contig10238	224.689	2	209.006	2	735.883	2	893.173	2	3.75623	0.0170406	0.0171787	Os01g0754500 [Oryza sativa Japonica Group]	-	-	-
11875	wheat0130Contig2410	3458.22	2	3308.47	2	13759.6	2	13120.4	2	3.97239	0.00106363	0.00330461	[Hordeum vulgare vulgare]	GO:0009536; GO:0008270; GO:0045551; GO:0052747; GO:0009809; GO:0055114	plastid; zinc ion binding; cinnamyl-alcohol dehydrogenase activity; sinapyl alcohol dehydrogenase activity; lignin biosynthetic process; oxidation-reduction process	EC:1.1.1.195
11881	MUGEST2003_23lib_Contig16290_1162	38.3962	2	40.7328	2	696.927	2	598.462	2	16.3706	0.00649404	0.010777	pre-mRNA-processing 40A-like [Zea mays]	GO:0005515	protein binding	-
11890	MUGEST2003_23lib_Contig9456_672	143.491	2	146.926	2	968.491	2	901.774	2	6.43993	0.00178333	0.00475863	glutathione S-transferase GSTU6	GO:0005737; GO:0004364; GO:0005515; GO:0006749; GO:0009407	cytoplasm; glutathione transferase activity; protein binding; glutathione metabolic process; toxin catabolic process	EC:2.5.1.18
11896	wheat0130Contig9291	9.52717	1	10.7816	1	38.1684	2	38.3994	2	3.77017	0.000513681	0.00189023	sarcosine oxidase	GO:0016491; GO:0055114	oxidoreductase activity; oxidation-reduction process	-
11900	wheat0130Contig9438	270.356	2	298.864	2	879.49	2	880.918	2	3.09267	0.000573729	0.0020515	pyridoxal biosynthesis PDX2	GO:0005829; GO:1903600; GO:0004359; GO:0016740; GO:0046982; GO:0006541; GO:0008614; GO:0042819; GO:0042823	cytosol; glutaminase complex; glutaminase activity; transferase activity; protein heterodimerization activity; glutamine metabolic process; pyridoxine metabolic process; vitamin B6 biosynthetic process; pyridoxal phosphate biosynthetic process	EC:3.5.1.2
11905	whei1k16_171	249.818	2	247.315	2	1342.82	2	1541.34	2	5.80157	0.0068465	0.0111074	[Oryza sativa Indica Group]	-	-	-
11939	wheat0130Contig7842	1183.39	2	1112.13	2	5290.8	2	4657.05	2	4.33358	0.00687404	0.0111326	hypothetical protein F775_31286	-	-	-
11985	whrd8g14_9	107.191	2	116.155	2	432.234	2	390.93	2	3.68559	0.00492842	0.00919738	Os04g0188500 [Oryza sativa Japonica Group]	-	-	-
12004	wheat0130Contig2627	1320.29	2	1232.56	2	6383.93	2	5899.76	2	4.81176	0.00254713	0.00609237	[Hordeum vulgare vulgare]	GO:0016023; GO:0004364; GO:0005515; GO:0006749	cytoplasmic, membrane-bounded vesicle; glutathione transferase activity; protein binding; glutathione metabolic process	EC:2.5.1.18
12018	rwhem8a20_535	4420.7	2	4328.32	2	15426.4	2	15592.7	2	3.54544	7.29191e-05	0.000379369	UPF0235 C15orf40 homolog	GO:0046872	metal ion binding	-
12051	wheat0130Contig15137	8400.99	2	8309.5	2	35796	2	42124.4	2	4.66296	0.010523	0.0137194	probable glutathione S-transferase GSTU6 [Brachypodium distachyon]	GO:0005737; GO:0004364; GO:0005515; GO:0006749; GO:0009407	cytoplasm; glutathione transferase activity; protein binding; glutathione metabolic process; toxin catabolic process	EC:2.5.1.18
12058	wheat0130Contig9953	842.775	2	906.657	2	4456.88	2	4956.33	2	5.38072	0.00428886	0.00842939	kDa class I heat shock	GO:0005634; GO:0009408	nucleus; response to heat	-
12067	rwhh24c08	37.568	2	49.0478	2	472.668	2	514.491	2	11.397	0.00231131	0.00572225	NRT1 PTR FAMILY -like isoform X1 [Setaria italica]	GO:0016020; GO:0005215; GO:0006810	membrane; transporter activity; transport	-
12069	MUGEST2003_23lib_Contig12124_379	1534.74	2	1542.68	2	15769.5	2	17377.6	2	10.7711	0.00284807	0.00656823	carbonyl reductase 1 [Zea mays]	GO:0016491; GO:0055114	oxidoreductase activity; oxidation-reduction process	-
12074	rwhms8i07_558	19.2575	1	71.3187	2	527.462	2	540.51	2	11.7909	0.00300185	0.00678369	pectinacetylesterase precursor [Oryza sativa Japonica Group]	GO:0016021; GO:0016023; GO:0016787; GO:0008152	integral component of membrane; cytoplasmic, membrane-bounded vesicle; hydrolase activity; metabolic process	-
12078	whkv4c23_96	13.4515	1	10.5383	1	76.6547	2	77.0976	2	6.40909	0.000515268	0.00189288	Os06g0656500 [Oryza sativa Japonica Group]	GO:0005524; GO:0016207; GO:0009698	ATP binding; 4-coumarate-CoA ligase activity; phenylpropanoid metabolic process	EC:6.2.1.12
12092	whfl_allContig732	2399.44	2	2418.95	2	15759.5	2	19356.2	2	7.28785	0.0138018	0.015681	Cysteine synthase	GO:0005739; GO:0004124; GO:0016740; GO:0030170; GO:0006535	mitochondrion; cysteine synthase activity; transferase activity; pyridoxal phosphate binding; cysteine biosynthetic process from serine	EC:2.5.1.47
12111	MUGEST2003_23lib_Contig7344_42	19.7909	1	29.1677	1	113.021	2	101.164	2	4.37481	0.0082674	0.0122191	infection-related [Oryza sativa Japonica Group]	-	-	-
12168	whsh_allContig125	201.11	2	210.984	2	1865.48	2	1807.86	2	8.91385	0.000321107	0.00130466	probable pyridoxal 5 -phosphate synthase subunit	GO:0003824; GO:0042819; GO:0042823	catalytic activity; vitamin B6 biosynthetic process; pyridoxal phosphate biosynthetic process	-
12188	wheat0130Contig8804	37.8547	2	19.8782	1	1729.45	2	1953.81	2	63.7984	0.00383186	0.00787289	root peroxidase	GO:0005576; GO:0004601; GO:0020037; GO:0046872; GO:0006979; GO:0042744; GO:0055114; GO:0098869	extracellular region; peroxidase activity; heme binding; metal ion binding; response to oxidative stress; hydrogen peroxide catabolic process; oxidation-reduction process; cellular oxidant detoxification	EC:1.11.1.7
12198	MUGEST2003_23lib_Contig9137_p_79	152.253	2	166.17	2	605.327	2	643.955	2	3.92334	0.00193983	0.00502168	unnamed protein product [Triticum aestivum]	-	-	-
12217	whsh_allContig297	1632.49	2	1518.2	2	4704.34	2	4951.18	2	3.06457	0.00174405	0.00471898	---NA---	-	-	-
12244	whrd3h23_614	27.66	1	15.9219	1	448.694	2	452.485	2	20.6779	0.000206815	0.000946439	L-type lectin-domain containing receptor kinase -like	GO:0016021; GO:0004674; GO:0005524; GO:0030246; GO:0006468	integral component of membrane; protein serine/threonine kinase activity; ATP binding; carbohydrate binding; protein phosphorylation	EC:2.7.11
12263	wheat0130Contig6646	11.7667	1	6.76778	0	48.0254	2	42.1089	2	4.86307	0.0115011	0.0143605	Secologanin synthase	GO:0004497; GO:0005506; GO:0016705; GO:0020037; GO:0055114	monooxygenase activity; iron ion binding; oxidoreductase activity, acting on paired donors, with incorporation or reduction of molecular oxygen; heme binding; oxidation-reduction process	-
12355	MUGEST2003_23lib_Contig14114_173	536.336	2	557.843	2	2030.09	2	1814.6	2	3.51377	0.00614186	0.0104359	Os01g0687700 [Oryza sativa Japonica Group]	GO:0015031; GO:0048573	protein transport; photoperiodism, flowering	-
12363	rwhva1b07_633	36.8457	2	24.153	1	486.04	2	406.809	2	14.6372	0.00917688	0.0128205	Os10g0343500 [Oryza sativa Japonica Group]	-	-	-
12387	MUG026C04R990620	444.502	2	521.618	2	2821.42	2	3289.63	2	6.32535	0.00839938	0.0122958	transketolase 1 [Oryza sativa Japonica Group]	GO:0009536; GO:0004802; GO:0008152	plastid; transketolase activity; metabolic process	EC:2.2.1.1
12405	MUGEST2003_23lib_Contig9092_175	3575.61	2	3204.76	2	36502.1	2	31421.5	2	10.0177	0.00686981	0.0111273	caffeoyl- O-methyltransferase 1 [Zea mays]	GO:0005634; GO:0008171; GO:0008757; GO:0046872; GO:0032259	nucleus; O-methyltransferase activity; S-adenosylmethionine-dependent methyltransferase activity; metal ion binding; methylation	EC:2.1.1
12410	wheat0130Contig8957	714.853	2	706.49	2	2514.48	2	2154.99	2	3.28526	0.0120348	0.014687	D-xylose-proton symporter-like 2	GO:0005887; GO:0005351; GO:0005355; GO:0015992; GO:0046323; GO:1904659	integral component of plasma membrane; sugar:proton symporter activity; glucose transmembrane transporter activity; proton transport; glucose import; glucose transmembrane transport	-
12416	wheat0130Contig6945	6.8402	0	10.4198	1	56.9592	2	70.6756	2	7.39481	0.0160978	0.0167755	Os03g0726500 [Oryza sativa Japonica Group]	GO:0005739; GO:0016021	mitochondrion; integral component of membrane	-
12455	whec3o17_411	329.182	2	341.956	2	1104.38	2	1281.86	2	3.55551	0.010593	0.0137749	Os11g0539600 [Oryza sativa Japonica Group]	-	-	-
12456	MUGEST2003_23lib_Contig18171_m_857	398.848	2	418.433	2	3274.05	2	3422	2	8.19309	0.00064387	0.00221937	hypothetical protein F775_04625	-	-	-
12462	wheat0130Contig12825	176.612	2	174.824	2	652.53	2	639.491	2	3.6764	0.000195739	0.000906784	ubiquitin-conjugating enzyme E2 [Zea mays]	GO:0005737; GO:0016021; GO:0031625; GO:0061630; GO:0016567	cytoplasm; integral component of membrane; ubiquitin protein ligase binding; ubiquitin protein ligase activity; protein ubiquitination	-
12466	MUGEST2003_23lib_Contig2903_462	382.152	2	359.066	2	1547.11	2	1655.7	2	4.321	0.00202781	0.00519484	CASP 4U1	GO:0005886; GO:0009536; GO:0016021	plasma membrane; plastid; integral component of membrane	-
12469	wheat0130Contig9392	1223.5	2	1297.48	2	6745.11	2	6712.28	2	5.33816	5.47731e-05	0.000289483	[Hordeum vulgare vulgare]	GO:0005737; GO:0005524; GO:0016874; GO:0031625; GO:0061630; GO:0006511; GO:0016567	cytoplasm; ATP binding; ligase activity; ubiquitin protein ligase binding; ubiquitin protein ligase activity; ubiquitin-dependent protein catabolic process; protein ubiquitination	-
12517	rwhvs10f11_331	187.454	2	209.98	2	892.426	2	835.422	2	4.3475	0.00211577	0.0053984	L-gulonolactone oxidase	GO:0016020; GO:0003885; GO:0050660; GO:0055114	membrane; D-arabinono-1,4-lactone oxidase activity; flavin adenine dinucleotide binding; oxidation-reduction process	EC:1.1.3.37
12535	rwhf22p05	17.5899	1	19.5794	1	620.864	2	649.874	2	34.1878	0.000555205	0.0020092	S-type anion channel SLAH2 [Oryza sativa Japonica Group]	GO:0016021; GO:0055085	integral component of membrane; transmembrane transport	-
12537	rwhfl46o20	21566.6	2	21098.7	2	95887.9	2	105062	2	4.70993	0.00335146	0.0072926	cysteine synthase [Setaria italica]	-	-	-
12590	rwhsd17k14_185	47.2471	2	35.8862	2	159.083	2	186.797	2	4.16055	0.0127475	0.0150743	Transcription factor HBP-1a	-	-	-
12595	wheat0130Contig1606	201.534	2	233.76	2	2455.84	2	2456.03	2	11.284	5.18191e-05	0.000276265	Lectin-domain containing receptor kinase	GO:0016021; GO:0016023; GO:0004674; GO:0005524; GO:0030246; GO:0006468	integral component of membrane; cytoplasmic, membrane-bounded vesicle; protein serine/threonine kinase activity; ATP binding; carbohydrate binding; protein phosphorylation	EC:2.7.11
12620	rwhyf5g20	830.579	2	876.584	2	3292.21	2	3075.66	2	3.73009	0.00224866	0.0056284	L-ascorbate oxidase-like	GO:0005576; GO:0016023; GO:0005507; GO:0008447; GO:0016722; GO:0055114	extracellular region; cytoplasmic, membrane-bounded vesicle; copper ion binding; L-ascorbate oxidase activity; oxidoreductase activity, oxidizing metal ions; oxidation-reduction process	EC:1.10.3.3
12631	wheat0130Contig3729	147.332	2	152.006	2	763.83	2	790.196	2	5.19154	0.000455143	0.00169592	F-box At3g16210 [Brachypodium distachyon]	GO:0044267	cellular protein metabolic process	-
12632	MUGEST2003_23lib_Contig930_123	429.502	2	415.369	2	5275.88	2	4612.95	2	11.7045	0.0053326	0.00958864	---NA---	-	-	-
12639	wheat0130Contig2047	89.735	2	80.3617	2	517.129	2	475.961	2	5.83838	0.00262155	0.00621266	syntaxin 132 [Zea mays]	GO:0005886; GO:0012505; GO:0016021; GO:0031201; GO:0000149; GO:0005484; GO:0006886; GO:0006887; GO:0006906; GO:0048278	plasma membrane; endomembrane system; integral component of membrane; SNARE complex; SNARE binding; SNAP receptor activity; intracellular protein transport; exocytosis; vesicle fusion; vesicle docking	-
12660	MUGEST2003_23lib_Contig5849_333	6.30544	0	6.68521	0	30.3189	2	37.4918	2	5.21996	0.0167385	0.0170557	---NA---	-	-	-
12685	whsh_allContig530	202.534	2	209.12	2	3833.5	2	3932.56	2	18.8655	0.000182165	0.000848623	hypothetical protein TRIUR3_20427	-	-	-
12749	wheat0130Contig2623	46.4983	2	50.6145	2	472.928	2	549.692	2	10.5302	0.00682858	0.0110942	Calmodulin 1	GO:0005634; GO:0005774; GO:0005829; GO:0005886; GO:0009536; GO:0005509; GO:0005515	nucleus; vacuolar membrane; cytosol; plasma membrane; plastid; calcium ion binding; protein binding	-
12752	whr2m08	619.485	2	576.435	2	3392.45	2	2965.14	2	5.31607	0.00685189	0.0111167	cinnamoyl- reductase [Zea mays]	GO:0016621; GO:0050662; GO:0055114	cinnamoyl-CoA reductase activity; coenzyme binding; oxidation-reduction process	EC:1.2.1.44
12792	wheat0130Contig7016	1127.06	2	1185.26	2	3511.85	2	4151.02	2	3.31394	0.0140856	0.0158277	succinate semialdehyde dehydrogenase [Zea mays]	GO:0005759; GO:0009570; GO:0004029; GO:0004030; GO:0004777; GO:0005507; GO:0009013; GO:0051287; GO:0006081; GO:0006540; GO:0009408; GO:0009416; GO:0009450; GO:0055114; GO:0072593	mitochondrial matrix; chloroplast stroma; aldehyde dehydrogenase (NAD) activity; aldehyde dehydrogenase [NAD(P)+] activity; succinate-semialdehyde dehydrogenase (NAD+) activity; copper ion binding; succinate-semialdehyde dehydrogenase [NAD(P)+] activity; NAD binding; cellular aldehyde metabolic process; glutamate decarboxylation to succinate; response to heat; response to light stimulus; gamma-am…	EC:1.2.1.16; EC:1.2.1.24; EC:1.2.1.5; EC:1.2.1.3
12794	wheat0130Contig7749	2043.68	2	2091.1	2	8314.6	2	9315.25	2	4.26379	0.0054654	0.00972347	zinc finger A20 and AN1 domain-containing stress-associated 8-like [Pyrus x bretschneideri]	GO:0003677; GO:0008270	DNA binding; zinc ion binding	-
12795	MUGEST2003_23lib_Contig4957_955	967.731	2	895.765	2	3545.3	2	3699.48	2	3.88774	0.000998143	0.00316052	myb X [Glycine max]	-	-	-
12800	wheat0130Contig5918	1300.81	2	1271.46	2	12693.6	2	13390.7	2	10.1406	0.000879464	0.00285121	Aquaporin PIP1-5	GO:0005773; GO:0005887; GO:0009506; GO:0015250; GO:0015254; GO:0006833; GO:0009992; GO:0015793; GO:0034220	vacuole; integral component of plasma membrane; plasmodesma; water channel activity; glycerol channel activity; water transport; cellular water homeostasis; glycerol transport; ion transmembrane transport	-
12809	wheat0130Contig9335	231.519	2	239.947	2	663.231	2	756.57	2	3.01146	0.00962545	0.0131114	tat pathway signal sequence family [Zea mays]	-	-	-
12819	wheat0130Contig879	669.419	2	681.422	2	2955.02	2	2896.43	2	4.33171	0.000176534	0.00081822	[Hordeum vulgare vulgare]	GO:0005739; GO:0016021; GO:0016023; GO:0022625; GO:0003735; GO:0016788; GO:0050313; GO:0006412; GO:0009793; GO:0009960; GO:0055114	mitochondrion; integral component of membrane; cytoplasmic, membrane-bounded vesicle; cytosolic large ribosomal subunit; structural constituent of ribosome; hydrolase activity, acting on ester bonds; sulfur dioxygenase activity; translation; embryo development ending in seed dormancy; endosperm development; oxidation-reduction process	EC:1.13.11.18
12822	whsh_allContig566	420.469	2	393.799	2	2390.29	2	2527.52	2	6.03955	0.00115861	0.00353196	---NA---	-	-	-
12823	rwhgc13n19_277	326.146	2	344.818	2	2160.14	2	2342.58	2	6.71082	0.00228285	0.00568392	probable LRR receptor-like serine threonine- kinase At1g63430 isoform X2	GO:0016021; GO:0016023; GO:0004672; GO:0005524; GO:0006468	integral component of membrane; cytoplasmic, membrane-bounded vesicle; protein kinase activity; ATP binding; protein phosphorylation	-
12825	whf7l21	840.191	2	857.843	2	3819.36	2	3188.21	2	4.12687	0.0138486	0.0157022	cell number regulator 6-like	GO:0016021	integral component of membrane	-
12833	whe16m04	108.701	2	100.879	2	380.475	2	460.368	2	4.01202	0.0157892	0.0166433	Os12g0276100 [Oryza sativa Japonica Group]	GO:0005739; GO:0009536; GO:0016021	mitochondrion; plastid; integral component of membrane	-
12834	MUGEST2003_23lib_Contig10260_400	27.7667	1	34.2115	1	751.689	2	903.78	2	26.7105	0.009003	0.0127055	aldehyde dehydrogenase family 2 member C4-like	GO:0004029; GO:0055114	aldehyde dehydrogenase (NAD) activity; oxidation-reduction process	EC:1.2.1.3
12869	whyf15o08	167.209	2	171.309	2	1150.31	2	1249.34	2	7.08872	0.00230425	0.00571432	phospholipase D family [Zea mays]	GO:0016020; GO:0004630; GO:0005509; GO:0070290; GO:0006643; GO:0016042; GO:0046470	membrane; phospholipase D activity; calcium ion binding; N-acylphosphatidylethanolamine-specific phospholipase D activity; membrane lipid metabolic process; lipid catabolic process; phosphatidylcholine metabolic process	EC:3.1.4.4
12871	MUGEST2003_23lib_Contig2076_876	170.637	2	212.585	2	2046.65	2	2019.36	2	10.6101	0.000184605	0.000857876	lactoylglutathione lyase isoform X2	GO:0005829; GO:0009507; GO:0004462; GO:0046872; GO:0008152	cytosol; chloroplast; lactoylglutathione lyase activity; metal ion binding; metabolic process	EC:4.4.1.5
12893	MUGEST2003_23lib_Contig4427_221	21.5868	1	26.0107	1	232.721	2	242.063	2	9.97497	0.000585023	0.00207133	hypothetical protein TRIUR3_09975	-	-	-
12915	rwhfl43f07	564.498	2	539.191	2	1830.59	2	1550.36	2	3.06332	0.0149259	0.0162269	Alcohol dehydrogenase-like 6	GO:0008270; GO:0016491; GO:0009611; GO:0009805; GO:0055114	zinc ion binding; oxidoreductase activity; response to wounding; coumarin biosynthetic process; oxidation-reduction process	-
12919	wheat0130Contig4650	1341.61	2	1405	2	13853.8	2	14566.5	2	10.3474	0.000775879	0.00258817	[Hordeum vulgare vulgare]	GO:0016023; GO:0004364; GO:0006749	cytoplasmic, membrane-bounded vesicle; glutathione transferase activity; glutathione metabolic process	EC:2.5.1.18
12938	MUGEST2003_23lib_Contig7979_790	6.58812	0	6.8001	0	60.2286	2	48.7191	2	8.13759	0.014203	0.0158991	CWF19 2	GO:0003824; GO:0008152	catalytic activity; metabolic process	-
12939	wheat0130Contig10919	1082	2	1189.96	2	3787.41	2	3469.58	2	3.19415	0.00450326	0.00871094	---NA---	-	-	-
12940	rwhdl1c24	679.626	2	680.875	2	4253.95	2	4353.14	2	6.32641	0.00018731	0.000869772	probable GABA transporter 2 [Setaria italica]	GO:0016021; GO:0005275; GO:0015171; GO:0003333	integral component of membrane; amine transmembrane transporter activity; amino acid transmembrane transporter activity; amino acid transmembrane transport	-
12945	rwhr23m19	63.2241	2	57.2724	2	168.068	2	194.14	2	3.00596	0.0120201	0.0146777	serine decarboxylase-like [Nelumbo nucifera]	GO:0016831	carboxy-lyase activity	-
12946	rwhr14j01	60.8544	2	64.8275	2	854.232	2	882.214	2	13.8162	0.000307714	0.00125707	UVB-resistance UVR8-like [Oryza sativa Japonica Group]	-	-	-
12982	rwhf9a15	3781.74	2	3605.98	2	17833.1	2	16729.7	2	4.67841	0.00168629	0.00459869	tubby-like F-box 8 [Vigna radiata radiata]	GO:0005929; GO:0035091; GO:0061512	cilium; phosphatidylinositol binding; protein localization to cilium	-
12989	MUGEST2003_23lib_Contig8774_240	10.6403	1	7.66935	1	130.869	2	114.23	2	13.3863	0.00550854	0.00976577	sugar carrier C-like	GO:0005887; GO:0005351; GO:0005355; GO:0015992; GO:0046323; GO:1904659	integral component of plasma membrane; sugar:proton symporter activity; glucose transmembrane transporter activity; proton transport; glucose import; glucose transmembrane transport	-
13004	whf9n13	24.8239	1	26.5671	1	252.917	2	292.922	2	10.6213	0.00649464	0.0107809	probable pectate lyase 4	-	-	-
13014	wheat0130Contig7039	6.74929	0	7.00246	0	694.777	2	621.096	2	95.6876	0.00318666	0.00707582	retrotransposon unclassified	GO:0003824; GO:0043167; GO:0097159; GO:1901363; GO:0043170; GO:0044237; GO:0044238	catalytic activity; ion binding; organic cyclic compound binding; heterocyclic compound binding; macromolecule metabolic process; cellular metabolic process; primary metabolic process	-
13019	wheat0130Contig12305	535.407	2	527.244	2	1948.75	2	1990.77	2	3.70726	0.00022138	0.00101121	Os07g0646600 [Oryza sativa Japonica Group]	-	-	-
13036	MUGEST2003_23lib_Contig15951_122	425.795	2	433.031	2	3236.06	2	3825.86	2	8.22277	0.00892104	0.0126553	RR4 - Corn type-A response regulator [Zea mays]	GO:0005634; GO:0000156; GO:0003677; GO:0000160; GO:0006355; GO:0009736	nucleus; phosphorelay response regulator activity; DNA binding; phosphorelay signal transduction system; regulation of transcription, DNA-templated; cytokinin-activated signaling pathway	-
13044	wheat0130Contig8412	53.131	2	44.4365	2	424.397	2	346.265	2	7.89876	0.0133682	0.0154378	---NA---	-	-	-
13048	whoh18b07	9.13985	1	6.22805	0	30.57	2	32.1497	2	4.08121	0.00485872	0.00912335	ultraviolet-B receptor UVR8	-	-	-
13056	whsh_allContig558	518.643	2	579.952	2	2243.27	2	2001.32	2	3.86366	0.00623597	0.0105324	Aquaporin NIP1-3	GO:0005887; GO:0015250; GO:0015254; GO:0006833; GO:0009992; GO:0015793; GO:0034220	integral component of plasma membrane; water channel activity; glycerol channel activity; water transport; cellular water homeostasis; glycerol transport; ion transmembrane transport	-
13140	MUGEST2003_23lib_Contig19648_532	698.937	2	768.244	2	21988.5	2	21207.9	2	29.4418	0.000352566	0.00139587	hypothetical protein F775_43762	-	-	-
13145	wheat0130Contig9484	1036.19	2	1096.23	2	3503.19	2	3716.29	2	3.38558	0.00188878	0.00492254	dehydration responsive factor 1 variant 3	GO:0005634; GO:0003677; GO:0003700; GO:0006355	nucleus; DNA binding; transcription factor activity, sequence-specific DNA binding; regulation of transcription, DNA-templated	-
13152	MUGEST2003_23lib_Contig5812_564	62.0677	2	53.4399	2	4019.27	2	3658.95	2	66.4737	0.00226364	0.0056522	Disease resistance RPM1	GO:0043531	ADP binding	-
13157	whf22p05	5.96158	0	6.22992	0	288.243	2	252.022	2	44.3149	0.00467218	0.00891979	S-type anion channel SLAH2 [Oryza sativa Japonica Group]	GO:0016021; GO:0055085	integral component of membrane; transmembrane transport	-
13172	whsh_allContig891	8.74721	1	11.0494	1	2877.63	2	2227.47	2	257.878	0.0159562	0.0167107	Glucan endo-1,3-beta-glucosidase GII	GO:0046658; GO:0030247; GO:0042973; GO:0005975; GO:0006952	anchored component of plasma membrane; polysaccharide binding; glucan endo-1,3-beta-D-glucosidase activity; carbohydrate metabolic process; defense response	EC:3.2.1.39
13176	whsp18d19_376	139.534	2	137.542	2	422.126	2	467.348	2	3.21021	0.00541919	0.00968382	Zinc finger Ran-binding domain-containing 3	GO:0003676; GO:0004519; GO:0005524; GO:0007126; GO:0010332; GO:0032204; GO:0043247; GO:0090305	nucleic acid binding; endonuclease activity; ATP binding; meiotic nuclear division; response to gamma radiation; regulation of telomere maintenance; telomere maintenance in response to DNA damage; nucleic acid phosphodiester bond hydrolysis	-
13193	wheat0130Contig3615	1002.08	2	946.45	2	4398.26	2	4224.79	2	4.42542	0.000744127	0.00251943	Os03g0846400 [Oryza sativa Japonica Group]	GO:0009536; GO:0016020	plastid; membrane	-
13218	wheat0130Contig9736	41.5528	2	44.3218	2	250.426	2	251.911	2	5.84966	5.69128e-05	0.000298736	compound inflorescence [Solanum lycopersicum]	GO:0005634; GO:0003677	nucleus; DNA binding	-
13219	rwhyd28c15	11.2326	1	15.3442	1	46.3348	2	51.7909	2	3.69215	0.00899439	0.0127016	[Hordeum vulgare vulgare]	-	-	-
13223	wheat0130Contig9432	869.013	2	864.606	2	2984.83	2	3187.17	2	3.56018	0.00207282	0.00529662	cinnamyl-alcohol dehydrogenase family isoform 1 isoform X1 [Zea mays]	GO:0005829; GO:0008270; GO:0045551; GO:0052747; GO:0006635; GO:0009627; GO:0009809; GO:0034976; GO:0046482	cytosol; zinc ion binding; cinnamyl-alcohol dehydrogenase activity; sinapyl alcohol dehydrogenase activity; fatty acid beta-oxidation; systemic acquired resistance; lignin biosynthetic process; response to endoplasmic reticulum stress; para-aminobenzoic acid metabolic process	EC:1.1.1.195
13229	wheat0130Contig15043	645.127	2	610.717	2	2016.33	2	1975.48	2	3.17858	0.000380899	0.00150161	Methylthioribose-1-phosphate isomerase	GO:0005634; GO:0005737; GO:0009506; GO:0003743; GO:0046523; GO:0000023; GO:0000394; GO:0006413; GO:0019252; GO:0019284; GO:0019509; GO:0043085	nucleus; cytoplasm; plasmodesma; translation initiation factor activity; S-methyl-5-thioribose-1-phosphate isomerase activity; maltose metabolic process; RNA splicing, via endonucleolytic cleavage and ligation; translational initiation; starch biosynthetic process; L-methionine biosynthetic process from S-adenosylmethionine; L-methionine biosynthetic process from methylthioadenosine; positive reg…	EC:5.3.1.23
13231	wheat0130Contig5489	21.0138	1	41.3303	2	170.948	2	165.332	2	5.39393	0.00586876	0.0101412	---NA---	-	-	-
13258	MUGEST2003_23lib_Contig9332_299	42.0774	2	33.8342	1	405.932	2	408.596	2	10.73	0.000137538	0.000650346	---NA---	-	-	-
13260	whsl29j21	41.8603	2	45.1298	2	306.047	2	350.693	2	7.54959	0.00611652	0.0104042	hypothetical protein F775_07485	-	-	-
13273	whyf16f23	10.7868	1	7.83089	1	40.5565	2	47.3622	2	4.72232	0.01127	0.0142058	partial [Oryza sativa Japonica Group]	GO:0006355; GO:0019538	regulation of transcription, DNA-templated; protein metabolic process	-
13284	MUGEST2003_23lib_Contig10785_421	37.1049	2	44.4027	2	1448.87	2	1632.61	2	37.806	0.0037359	0.00775657	Transcription factor bHLH19	-	-	-
13294	rwhr23l14	6.11157	0	6.36326	0	918.434	2	915.241	2	146.99	3.0939e-06	2.64368e-05	cysteine-rich receptor kinase 20	GO:0005886; GO:0009506; GO:0016021; GO:0004674; GO:0005524; GO:0006468; GO:0006952	plasma membrane; plasmodesma; integral component of membrane; protein serine/threonine kinase activity; ATP binding; protein phosphorylation; defense response	EC:2.7.11
13303	wheat0130Contig11130	4410.21	2	4356.76	2	104314	2	98027.7	2	23.08	0.0010531	0.0032742	Myb-related MYBAS2	GO:0003677	DNA binding	-
13343	whfl_allContig666	264.824	2	260.98	2	1125.53	2	1223.15	2	4.46683	0.00285967	0.0065907	hypothetical protein TRIUR3_22357	-	-	-
13370	wheat0130Contig11963	68.5919	2	73.8631	2	2562.94	2	2039.61	2	32.3088	0.0134915	0.0155211	Beta-fructofuranosidase 1	GO:0016021; GO:0004575; GO:0050306; GO:0005975	integral component of membrane; sucrose alpha-glucosidase activity; sucrose 1F-fructosyltransferase activity; carbohydrate metabolic process	EC:2.4.1.99; EC:3.2.1.26; EC:3.2.1.48
13385	wheat0130Contig4986	1239.32	2	1298.07	2	4520.32	2	5166.88	2	3.81779	0.00814443	0.0121358	heme oxygenase 1	GO:0009507; GO:0016021; GO:0003700; GO:0004392; GO:0046872; GO:0006788; GO:0010229; GO:0015979; GO:0048573	chloroplast; integral component of membrane; transcription factor activity, sequence-specific DNA binding; heme oxygenase (decyclizing) activity; metal ion binding; heme oxidation; inflorescence development; photosynthesis; photoperiodism, flowering	EC:1.14.99.3
13402	MUGEST2003_23lib_Contig8301_94	90.0694	2	89.0861	2	303.248	2	285.779	2	3.2878	0.00181725	0.00481151	geranylgeranyl diphosphate chloroplastic-like	GO:0009534; GO:0016020; GO:0016491; GO:0044710; GO:0051188	chloroplast thylakoid; membrane; oxidoreductase activity; single-organism metabolic process; cofactor biosynthetic process	-
13412	MUGEST2003_23lib_Contig4076_p_195	14.9261	1	11.6038	1	44550.8	2	56363.9	2	3803.82	0.0134346	0.0154801	---NA---	-	-	-
13418	MUGEST2003_23lib_Contig11928_1721	23.2853	1	29.8951	1	536.604	2	663.845	2	22.5731	0.0121103	0.0147372	Cysteine-rich receptor kinase 41	GO:0004672; GO:0005524; GO:0006468	protein kinase activity; ATP binding; protein phosphorylation	-
13458	MUG016B07R990620	52.9357	2	43.4143	2	164.487	2	179.722	2	3.57248	0.00521306	0.009471	sphingoid long-chain bases kinase 1-like	GO:0016301; GO:0016310	kinase activity; phosphorylation	-
13460	MUGEST2003_23lib_Contig16551_355	1553.1	2	1484.61	2	8121.64	2	8888.24	2	5.59957	0.00302059	0.00681277	F-box AFR [Brachypodium distachyon]	-	-	-
13534	wheat0130Contig703	302.547	2	298.248	2	1234.67	2	1096.64	2	3.88036	0.00630758	0.0106051	GDSL esterase lipase At5g45910-like [Setaria italica]	GO:0016023; GO:0016788; GO:0008152	cytoplasmic, membrane-bounded vesicle; hydrolase activity, acting on ester bonds; metabolic process	-
13593	wheat0130Contig9404	2391.25	2	2574.46	2	12513.3	2	14604.3	2	5.46098	0.00885949	0.012613	isoflavone reductase	GO:0005739	mitochondrion	-
13618	MUGEST2003_23lib_Contig11150_1161	9.22285	1	6.71329	0	84.6944	2	75.4174	2	10.0471	0.0044139	0.00857743	RNA-binding 40	-	-	-
13644	rwhvd1c01_204	983.465	2	852.485	2	4857.56	2	5343.01	2	5.55602	0.00359393	0.00759266	chaperone dnaJ chloroplastic-like	GO:0005634; GO:0009507; GO:0010322; GO:0061077; GO:1902395	nucleus; chloroplast; regulation of isopentenyl diphosphate biosynthetic process, methylerythritol 4-phosphate pathway; chaperone-mediated protein folding; regulation of 1-deoxy-D-xylulose-5-phosphate synthase activity	-
13695	rwhr25n11	330.696	2	304.533	2	4864.05	2	4988.87	2	15.5108	0.000191379	0.000886956	Cytokinin-O-glucosyltransferase 3	GO:0016020; GO:0043231; GO:0080043; GO:0080044; GO:0009813; GO:0052696	membrane; intracellular membrane-bounded organelle; quercetin 3-O-glucosyltransferase activity; quercetin 7-O-glucosyltransferase activity; flavonoid biosynthetic process; flavonoid glucuronidation	-
13706	MUGEST2003_23lib_Contig4942_222	965.534	2	869.182	2	8389.02	2	9330.36	2	9.65783	0.00352981	0.0075041	---NA---	-	-	-
13707	whr23n11	33.0474	2	30.3227	1	519.521	2	475.551	2	15.7026	0.00222827	0.00558743	caffeoyl- O-methyltransferase 1 [Zea mays]	GO:0005634; GO:0008171; GO:0008757; GO:0046872; GO:0032259	nucleus; O-methyltransferase activity; S-adenosylmethionine-dependent methyltransferase activity; metal ion binding; methylation	EC:2.1.1
13709	wheat0130Contig10097	453.157	2	462.263	2	6045.79	2	6854.06	2	14.0917	0.00451835	0.00872812	probable 2-oxoglutarate-dependent dioxygenase At3g49630	GO:0008422; GO:0046872; GO:0051213; GO:0009267; GO:1901657	beta-glucosidase activity; metal ion binding; dioxygenase activity; cellular response to starvation; glycosyl compound metabolic process	EC:3.2.1.21
13722	whhg12f06_406	25.0985	1	31.2331	2	180.11	2	217.353	2	7.05575	0.0120222	0.0146791	Os12g0127500 [Oryza sativa Japonica Group]	-	-	-
13791	MUGEST2003_23lib_Contig3289_1212	21.4432	1	18.548	1	79.7857	2	72.831	2	3.81626	0.00444413	0.0086237	eukaryotic translation initiation factor 3 subunit L-like	GO:0005852; GO:0016282; GO:0033290; GO:0003743; GO:0001731; GO:0006446	eukaryotic translation initiation factor 3 complex; eukaryotic 43S preinitiation complex; eukaryotic 48S preinitiation complex; translation initiation factor activity; formation of translation preinitiation complex; regulation of translational initiation	-
13800	wheat0130Contig15604	141486	2	130709	2	602742	2	681824	2	4.71928	0.00615798	0.0104505	Phenylalanine ammonia-lyase	GO:0005737; GO:0045548; GO:0006559; GO:0009800	cytoplasm; phenylalanine ammonia-lyase activity; L-phenylalanine catabolic process; cinnamic acid biosynthetic process	EC:4.3.1.24; EC:4.3.1.25
13810	MUGEST2003_23lib_Contig3251_476	2609.07	2	2557.77	2	10427.4	2	9929.87	2	3.93999	0.00108252	0.00334823	glyoxylate hydroxypyruvate reductase HPR3-like	GO:0016616; GO:0051287; GO:0055114	oxidoreductase activity, acting on the CH-OH group of donors, NAD or NADP as acceptor; NAD binding; oxidation-reduction process	-
13819	rwhyd16b24	5.81433	0	6.0744	0	1007.19	2	948.377	2	164.489	0.000914397	0.00293185	ubiquitin-like-specific protease 1B isoform X6 [Nelumbo nucifera]	GO:0003824; GO:0097159; GO:1901363; GO:0044238; GO:0071704	catalytic activity; organic cyclic compound binding; heterocyclic compound binding; primary metabolic process; organic substance metabolic process	-
13820	wheat0130Contig6637	468.377	2	445.564	2	2361.93	2	2073	2	4.85253	0.00670755	0.0109594	hydrolase [Zea mays]	GO:0005739; GO:0016787; GO:0006725	mitochondrion; hydrolase activity; cellular aromatic compound metabolic process	-
13839	MUGEST2003_23lib_Contig3834_178	2509.44	2	2768.26	2	9050.07	2	10563.3	2	3.71626	0.011274	0.0142085	LURP-one-related 5-like	GO:0006952	defense response	-
13869	wheat0130Contig909	354.12	2	322.727	2	1589.71	2	1599.94	2	4.71252	0.000172594	0.000805002	---NA---	-	-	-
13873	wheat0130Contig2185	32.0563	1	36.3279	2	309.573	2	281.761	2	8.64724	0.00288268	0.00661979	---NA---	-	-	-
13875	wheat0130Contig1717	90.3184	2	86.8521	2	988.16	2	893.41	2	10.6201	0.00308024	0.00689605	lysine histidine transporter 1-like	GO:0005886; GO:0009536; GO:0016021; GO:0015171; GO:0003333; GO:0043090	plasma membrane; plastid; integral component of membrane; amino acid transmembrane transporter activity; amino acid transmembrane transport; amino acid import	-
13889	wheat0130Contig6133	6.03552	0	6.27611	0	250.653	2	227.992	2	38.8775	0.00235329	0.00578042	probable aldo-keto reductase 2	GO:0016491; GO:0055114	oxidoreductase activity; oxidation-reduction process	-
13890	wheat0130Contig8902	458.287	2	462.971	2	1417.37	2	1617.96	2	3.29477	0.00888796	0.0126262	signal peptide peptidase-like 1 [Musa acuminata malaccensis]	GO:0005765; GO:0005802; GO:0010008; GO:0030660; GO:0071458; GO:0071556; GO:0042500; GO:0006465; GO:0033619	lysosomal membrane; trans-Golgi network; endosome membrane; Golgi-associated vesicle membrane; integral component of cytoplasmic side of endoplasmic reticulum membrane; integral component of lumenal side of endoplasmic reticulum membrane; aspartic endopeptidase activity, intramembrane cleaving; signal peptide processing; membrane protein proteolysis	EC:3.4.23
13898	MUGEST2003_23lib_Contig17267_1156	2237.17	2	2211.84	2	11439.7	2	10746.5	2	4.98676	0.00152584	0.00427484	GDSL esterase lipase	GO:0016021; GO:0016023; GO:0016788; GO:0008152	integral component of membrane; cytoplasmic, membrane-bounded vesicle; hydrolase activity, acting on ester bonds; metabolic process	-
13901	MUGEST2003_23lib_Contig11707_531	1326.36	2	1286.19	2	3952.44	2	4108.94	2	3.08563	0.000878202	0.00284725	beta-galactosidase [Setaria italica]	GO:0009341; GO:0043231; GO:0004565; GO:0030246; GO:0005975	beta-galactosidase complex; intracellular membrane-bounded organelle; beta-galactosidase activity; carbohydrate binding; carbohydrate metabolic process	EC:3.2.1.23
13906	wheat0130Contig5674	5.79338	0	6.05023	0	84.6823	2	105.331	2	16.0435	0.0131682	0.0153188	hypothetical protein TRIUR3_25701	-	-	-
13919	rwhgc7l10_636	130.54	2	116.18	2	398.322	2	413.178	2	3.28915	0.00133579	0.00389811	Pleiotropic drug resistance 4	GO:0005886; GO:0016021; GO:0005524; GO:0042626; GO:0008152; GO:0055085	plasma membrane; integral component of membrane; ATP binding; ATPase activity, coupled to transmembrane movement of substances; metabolic process; transmembrane transport	-
13945	MUGEST2003_23lib_Contig4097_148	66.5346	2	66.4411	2	420.213	2	437.9	2	6.45315	0.000594385	0.0020938	hypothetical protein TRIUR3_06169	-	-	-
13964	MUGEST2003_23lib_Contig14180_1138	2208.27	2	2074.68	2	6546.3	2	6899.73	2	3.13943	0.00169599	0.00461323	dihydropyrimidinase [Brachypodium distachyon]	GO:0005783; GO:0005794; GO:0016023; GO:0004157; GO:0006212	endoplasmic reticulum; Golgi apparatus; cytoplasmic, membrane-bounded vesicle; dihydropyrimidinase activity; uracil catabolic process	EC:3.5.2.2
13981	rwh33f08	4794.7	2	4841.86	2	16868.4	2	15960.9	2	3.40675	0.00153155	0.00428145	catalytic hydrolase [Zea mays]	GO:0016787; GO:0008152	hydrolase activity; metabolic process	-
13984	wheat0130Contig9590	230.921	2	218.855	2	731.93	2	769.846	2	3.33895	0.00142749	0.0040726	(+)-neomenthol dehydrogenase-like [Setaria italica]	GO:0009536; GO:0016491; GO:0055114	plastid; oxidoreductase activity; oxidation-reduction process	-
14002	MUGEST2003_23lib_Contig10167_17	72.0452	2	70.5548	2	390.036	2	376.68	2	5.37669	0.000463364	0.00171707	partial [Secale cereale]	GO:0005623; GO:0016021; GO:0004672; GO:0004722; GO:0005509; GO:0005524; GO:0008026; GO:0008146; GO:0008270; GO:0009378; GO:0016853; GO:0030247; GO:0036310; GO:0043138; GO:0000733; GO:0006310; GO:0006468; GO:0006470; GO:0006810; GO:0015074; GO:0032508; GO:0045454	cell; integral component of membrane; protein kinase activity; protein serine/threonine phosphatase activity; calcium ion binding; ATP binding; ATP-dependent helicase activity; sulfotransferase activity; zinc ion binding; four-way junction helicase activity; isomerase activity; polysaccharide binding; annealing helicase activity; 3'-5' DNA helicase activity; DNA strand renaturation; DNA recombina…	-
14014	wheat0130Contig8083	10.9852	1	8.14013	1	30.3112	2	34.4476	2	3.38602	0.011888	0.0145997	hypothetical protein F775_30293	GO:0016021	integral component of membrane	-
14015	whpc17a06_718	26.4487	1	27.0808	1	95.9127	2	112.766	2	3.89839	0.0116114	0.0144213	hypothetical protein SETIT_008282mg, partial	-	-	-
14025	wheat0130Contig7616	6.37906	0	6.86873	0	579.538	2	700.343	2	96.6109	0.0089743	0.0126923	B3 domain-containing	GO:0005634; GO:0003677; GO:0006355	nucleus; DNA binding; regulation of transcription, DNA-templated	-
14055	wheat0130Contig12047	74.456	2	63.7732	2	1104.3	2	997.146	2	15.2026	0.00299516	0.00677841	F-box At2g26160-like	-	-	-
14069	MUGEST2003_23lib_Contig4536_480	890.398	2	849.191	2	3190.52	2	2920.62	2	3.51298	0.00387793	0.00792312	ammonium transporter	GO:0005887; GO:0008519; GO:0015695; GO:0019740; GO:0072488	integral component of plasma membrane; ammonium transmembrane transporter activity; organic cation transport; nitrogen utilization; ammonium transmembrane transport	-
14078	wheat0130Contig3769	25.1141	1	25.5343	1	402.304	2	442.576	2	16.6813	0.00256145	0.00612013	---NA---	-	-	-
14096	wheat0130Contig247	52.2375	2	49.0036	2	198.921	2	194.036	2	3.8814	0.000403095	0.00155581	Tetratricopeptide repeat 28	GO:0016020; GO:0005515	membrane; protein binding	-
14109	MUGEST2003_23lib_Contig15471_605	893.111	2	914.087	2	3042.28	2	3225.96	2	3.46848	0.00171315	0.00465156	Os08g0494000 [Oryza sativa Japonica Group]	GO:0016021	integral component of membrane	-
14121	wheat0130Contig5039	515.062	2	507.369	2	1711.13	2	2033.21	2	3.66219	0.0137218	0.015644	---NA---	-	-	-
14124	whsh_allContig549	14.0173	1	10.2976	1	3019.2	2	3019.9	2	248.371	3.95766e-07	3.96553e-06	---NA---	-	-	-
14131	rwhh6g23	276.486	2	253.395	2	841.225	2	867.976	2	3.22563	0.000896705	0.00288162	---NA---	-	-	-
14168	wheat0130Contig2230	4686.47	2	4575.51	2	20900.6	2	23984.6	2	4.84617	0.00742111	0.0115661	monoglyceride lipase-like	GO:0016020; GO:0016298; GO:0006629	membrane; lipase activity; lipid metabolic process	EC:3.1.1
14176	MUGEST2003_23lib_Contig13988_453	1110.35	2	1110.94	2	29464.8	2	36274.1	2	29.5949	0.0112983	0.014223	Os05g0454500 [Oryza sativa Japonica Group]	-	-	-
14192	MUGEST2003_23lib_Contig5302_536	104.086	2	101.079	2	322.331	2	333.054	2	3.19442	0.000611362	0.00213345	---NA---	-	-	-
14195	ncbi_gi_32128608_723	7.9122	1	9.83394	1	75.9366	2	71.6336	2	8.31562	0.00131513	0.00385449	LOB domain-containing 16-like	-	-	-
14215	rwhe20e06	148.127	2	155.329	2	883.483	2	998.585	2	6.20211	0.00529479	0.0095556	hypothetical protein TRIUR3_04125	-	-	-
14232	rwhca4k01_361	219.106	2	206.73	2	837.519	2	754.47	2	3.73851	0.00514433	0.0094168	partial [Oryza sativa Japonica Group]	-	-	-
14266	rwhr17e14	210.382	2	208.685	2	1523.66	2	1670.35	2	7.62171	0.00278292	0.00646513	restin homolog [Oryza sativa Japonica Group]	GO:0018580; GO:0055114	nitronate monooxygenase activity; oxidation-reduction process	EC:1.13.12.16
14342	wheat0130Contig10771	5.80256	0	6.03945	0	56.4044	2	53.428	2	9.27481	0.000927115	0.00296886	[Hordeum vulgare vulgare]	GO:0005576; GO:0004568; GO:0008061; GO:0000272; GO:0006032; GO:0016998; GO:0031640; GO:0050832	extracellular region; chitinase activity; chitin binding; polysaccharide catabolic process; chitin catabolic process; cell wall macromolecule catabolic process; killing of cells of other organism; defense response to fungus	EC:3.2.1.14
14344	whdl9o22	11.7749	1	13.921	1	44.4913	2	47.4916	2	3.57966	0.0030825	0.00690134	NLP1-like [Brachypodium distachyon]	GO:0005634; GO:0003677; GO:0006355	nucleus; DNA binding; regulation of transcription, DNA-templated	-
14348	MUGEST2003_23lib_Contig7212_967	5.8958	0	6.13917	0	1626.07	2	1671.12	2	273.967	0.000188001	0.000872416	NBS-LRR class disease resistance [Oryza sativa Japonica Group]	GO:0043531	ADP binding	-
14354	rwhsc19a18_413	108.832	2	104.097	2	3405.93	2	3418.79	2	32.0517	4.29563e-06	3.17242e-05	4-hydroxyphenylacetaldehyde oxime isoform 2 [Theobroma cacao]	GO:0016021; GO:0005506; GO:0016709; GO:0020037; GO:0044550; GO:0055114	integral component of membrane; iron ion binding; oxidoreductase activity, acting on paired donors, with incorporation or reduction of molecular oxygen, NAD(P)H as one donor, and incorporation of one atom of oxygen; heme binding; secondary metabolite biosynthetic process; oxidation-reduction process	EC:1.14.13
14387	wheat0130Contig13287	2575.73	2	2449.89	2	7643.82	2	9024.2	2	3.31661	0.0138802	0.0157141	stearoyl-acyl-carrier desaturase	GO:0009507; GO:0045300; GO:0046872; GO:0006633; GO:0006952; GO:0055114	chloroplast; acyl-[acyl-carrier-protein] desaturase activity; metal ion binding; fatty acid biosynthetic process; defense response; oxidation-reduction process	EC:1.14.19.2
14392	wheat0130Contig2279	6.1635	0	6.37119	0	281.362	2	259.464	2	43.1463	0.00171397	0.00465288	UDP-glycosyltransferase 91C1	GO:0005739; GO:0080043; GO:0080044; GO:0009813; GO:0052696	mitochondrion; quercetin 3-O-glucosyltransferase activity; quercetin 7-O-glucosyltransferase activity; flavonoid biosynthetic process; flavonoid glucuronidation	-
14421	wh7i11	58.7666	2	53.7715	2	306.112	2	363.942	2	5.95402	0.0106665	0.0138172	Receptor kinase FERONIA	GO:0016021; GO:0016023; GO:0004674; GO:0005524; GO:0006468	integral component of membrane; cytoplasmic, membrane-bounded vesicle; protein serine/threonine kinase activity; ATP binding; protein phosphorylation	EC:2.7.11
14422	whvs15m15_637	143.717	2	155.91	2	5933.15	2	6714.77	2	42.2122	0.00398372	0.00806588	SRG1	GO:0005506; GO:0051213; GO:0055114	iron ion binding; dioxygenase activity; oxidation-reduction process	-
14428	whkv12g11_570	5.81583	0	22.8796	1	208.878	2	251.938	2	16.0589	0.0112947	0.0142217	[Hordeum vulgare vulgare]	GO:0005739; GO:0080043; GO:0080044; GO:0009813; GO:0052696	mitochondrion; quercetin 3-O-glucosyltransferase activity; quercetin 7-O-glucosyltransferase activity; flavonoid biosynthetic process; flavonoid glucuronidation	-
14436	whms8i07_364	14.4371	1	11.7704	1	81.8797	2	73.3439	2	5.92287	0.0047701	0.00903215	pectinacetylesterase precursor [Oryza sativa Japonica Group]	GO:0016021; GO:0016023; GO:0016787; GO:0008152	integral component of membrane; cytoplasmic, membrane-bounded vesicle; hydrolase activity; metabolic process	-
14489	wheat0130Contig1551	4206.28	2	4094.53	2	13385	2	12042.7	2	3.06328	0.00612833	0.0104174	nodule-specific [Oryza sativa Japonica Group]	GO:0016021; GO:0016023	integral component of membrane; cytoplasmic, membrane-bounded vesicle	-
14530	whyf25l21	1478.82	2	1665.4	2	9716.92	2	9775.29	2	6.19939	0.000142968	0.000674139	auxin-induced 6B-like	GO:0005739; GO:0005516; GO:0009734	mitochondrion; calmodulin binding; auxin-activated signaling pathway	-
14545	MUGEST2003_23lib_Contig11369_583	1160.57	2	1312.89	2	5467.92	2	6464.21	2	4.82407	0.0111641	0.0141543	NUCLEAR FUSION DEFECTIVE 4	GO:0016021; GO:0055085	integral component of membrane; transmembrane transport	-
14548	rwhe22i13	6.52001	0	6.7246	0	4861.31	2	4368.83	2	696.898	0.00284291	0.00655634	---NA---	-	-	-
14555	wheat0130Contig337	100.386	2	88.5316	2	303.233	2	358	2	3.50011	0.013785	0.0156665	Os01g0606050 [Oryza sativa Japonica Group]	-	-	-
14556	rwh8e06	13.4479	1	6.50657	0	147.143	2	129.612	2	13.8693	0.00534795	0.00960583	probable ADP-ribosylation factor GTPase-activating AGD11	-	-	-
14583	rwhei9j23_m_470	66.6908	2	51.2722	2	204.044	2	222.202	2	3.61339	0.00591749	0.0101967	---NA---	-	-	-
14643	MUGEST2003_23lib_Contig6586_p_304	2067.93	2	1963.28	2	18285.5	2	16675.3	2	8.67252	0.00271063	0.00635145	predicted protein	-	-	-
14645	wheat0130Contig10811	142.307	2	122.079	2	1367.68	2	1251.6	2	9.90704	0.0024943	0.00600513	conserved oligomeric Golgi complex subunit 3 isoform X1 [Elaeis guineensis]	GO:0005801; GO:0005829; GO:0016020; GO:0017119; GO:0008565; GO:0000301; GO:0006886; GO:0006888; GO:0006890	cis-Golgi network; cytosol; membrane; Golgi transport complex; protein transporter activity; retrograde transport, vesicle recycling within Golgi; intracellular protein transport; ER to Golgi vesicle-mediated transport; retrograde vesicle-mediated transport, Golgi to ER	-
14667	whyd22k23	75.4096	2	83.5565	2	260.416	2	308.224	2	3.57712	0.013726	0.0156453	EI24 homolog	GO:0016021	integral component of membrane	-
14668	rwhrd10k19_422	866.141	2	891.406	2	5398.45	2	5461.95	2	6.17929	5.636e-05	0.000296093	[Hordeum vulgare vulgare]	-	-	-
14681	whrd17c20_373	97.1484	2	105.593	2	723.019	2	836.075	2	7.69005	0.00691415	0.0111656	avr9 Cf-9 rapidly elicited 146	-	-	-
14696	wheat0130Contig3501	2831.12	2	2934.1	2	12803.6	2	13383.9	2	4.54232	0.000831695	0.00271903	stem-specific TSJT1-like	GO:0005829; GO:0005886; GO:0004066; GO:0042803; GO:0006529; GO:0006541	cytosol; plasma membrane; asparagine synthase (glutamine-hydrolyzing) activity; protein homodimerization activity; asparagine biosynthetic process; glutamine metabolic process	EC:6.3.5.4
14706	rwhoh27d11	361.535	2	373.988	2	1369.87	2	1505.31	2	3.90903	0.00401614	0.00810554	---NA---	-	-	-
14725	wheat0130Contig5889	662.913	2	738.052	2	11093.1	2	12637.2	2	16.9386	0.00475891	0.00902157	Phenylalanine ammonia-lyase	GO:0005737; GO:0045548; GO:0006559; GO:0009800	cytoplasm; phenylalanine ammonia-lyase activity; L-phenylalanine catabolic process; cinnamic acid biosynthetic process	EC:4.3.1.24; EC:4.3.1.25
14728	wh18a22	18.6872	1	14.438	1	88.0162	2	96.1038	2	5.55831	0.00364085	0.00764686	---NA---	-	-	-
14738	MUGEST2003_23lib_Contig11771_156	2375.57	2	2433.7	2	24540.2	2	24689.1	2	10.2363	1.29531e-05	9.38508e-05	[Hordeum vulgare vulgare]	GO:0005615; GO:0005764; GO:0016023; GO:0004197; GO:0051603	extracellular space; lysosome; cytoplasmic, membrane-bounded vesicle; cysteine-type endopeptidase activity; proteolysis involved in cellular protein catabolic process	EC:3.4.22
14756	MUGEST2003_23lib_Contig10208_849	280.865	2	269.952	2	924.288	2	948.315	2	3.39968	0.000398362	0.00154127	hypothetical protein TRIUR3_35307	-	-	-
14843	whem18c18_p_6	310.681	2	300.404	2	1057.32	2	1130.5	2	3.58021	0.0021895	0.00552001	---NA---	-	-	-
14901	whf4c15	1920.26	2	1992.81	2	10209.5	2	11785.2	2	5.62083	0.00752437	0.0116454	B2 [Brachypodium distachyon]	GO:0005622; GO:0000165; GO:0006499; GO:0006612; GO:0009409; GO:0009738; GO:0009867; GO:0010363; GO:0031348; GO:0043069; GO:0050832	intracellular; MAPK cascade; N-terminal protein myristoylation; protein targeting to membrane; response to cold; abscisic acid-activated signaling pathway; jasmonic acid mediated signaling pathway; regulation of plant-type hypersensitive response; negative regulation of defense response; negative regulation of programmed cell death; defense response to fungus	-
14926	wheat0130Contig5927	131.48	2	100.363	2	2944.01	2	2571.2	2	23.7886	0.00497639	0.009241	Os11g0487100 [Oryza sativa Japonica Group]	GO:0003824; GO:0008152	catalytic activity; metabolic process	-
14928	whkv20c22_593	31.4928	2	27.6956	1	458.405	2	551.444	2	17.0616	0.00945823	0.0129924	Disease resistance RGA2	GO:0043531	ADP binding	-
14939	whkv7m24_129	71.255	2	77.0749	2	303.911	2	284.646	2	3.96789	0.00208329	0.00532438	lectin receptor kinase [Oryza sativa Indica Group]	GO:0005886; GO:0016021; GO:0016023; GO:0004674; GO:0005524; GO:0030246; GO:0006468	plasma membrane; integral component of membrane; cytoplasmic, membrane-bounded vesicle; protein serine/threonine kinase activity; ATP binding; carbohydrate binding; protein phosphorylation	EC:2.7.11
14944	whoh22c09	293.589	2	306.949	2	1110.27	2	1263.04	2	3.95198	0.00740014	0.0115436	---NA---	-	-	-
14990	MUGEST2003_23lib_Contig1588_592	48.5218	2	48.5759	2	153.719	2	143.541	2	3.06145	0.00257564	0.00614128	hypothetical protein TRIUR3_03237	GO:0044267	cellular protein metabolic process	-
15050	rwhem1c22_651	11.1397	1	6.88635	0	381.437	2	402.868	2	43.5095	0.000812018	0.00266748	predicted protein	GO:0003676; GO:0046983	nucleic acid binding; protein dimerization activity	-
15054	MUGEST2003_23lib_Contig5953_107	99.3252	2	83.1701	2	369.67	2	348.006	2	3.93258	0.00254018	0.00607783	hypothetical protein TRIUR3_02770	-	-	-
15085	whsh_allContig102	612.863	2	591.364	2	3927.04	2	4718.86	2	7.17963	0.011141	0.0141358	fmdA [Gossypium arboreum]	GO:0016811; GO:0008152	hydrolase activity, acting on carbon-nitrogen (but not peptide) bonds, in linear amides; metabolic process	-
15100	rwhr22m15	974.655	2	1010.92	2	3953.82	2	3525.17	2	3.76667	0.00607636	0.0103778	aldehyde oxidase 2	GO:0005829; GO:0004854; GO:0005506; GO:0009055; GO:0016614; GO:0016903; GO:0050660; GO:0051537; GO:0009115; GO:0055114	cytosol; xanthine dehydrogenase activity; iron ion binding; electron carrier activity; oxidoreductase activity, acting on CH-OH group of donors; oxidoreductase activity, acting on the aldehyde or oxo group of donors; flavin adenine dinucleotide binding; 2 iron, 2 sulfur cluster binding; xanthine catabolic process; oxidation-reduction process	EC:1.17.1.4
15166	MUGEST2003_23lib_Contig9860_746	12.989	1	7.89202	1	245.122	2	253.902	2	23.8984	0.000450508	0.00168271	3beta-hydroxysteroid-dehydrogenase decarboxylase isoform 1	GO:0003854; GO:0006694; GO:0055114	3-beta-hydroxy-delta5-steroid dehydrogenase activity; steroid biosynthetic process; oxidation-reduction process	EC:1.1.1.145
15179	wheat0130Contig6265	1027.88	2	923.898	2	4781.91	2	4383.55	2	4.69596	0.00324157	0.00714588	Os08g0141000 [Oryza sativa Japonica Group]	-	-	-
15203	whdl23m22	5.96113	0	6.21168	0	46.7369	2	42.1135	2	7.29908	0.00362652	0.00763099	partial [Oryza sativa Japonica Group]	GO:0016021	integral component of membrane	-
15220	wheat0130Contig2971	57.8085	2	43.7992	2	233.524	2	197.611	2	4.24314	0.0134099	0.0154616	F-box At5g49610 [Oryza sativa Japonica Group]	GO:0005515	protein binding	-
15221	wh11p10	154.081	2	143.348	2	1069.69	2	1217.6	2	7.69021	0.00550866	0.00976709	amidase 1-like	GO:0016884; GO:0008152	carbon-nitrogen ligase activity, with glutamine as amido-N-donor; metabolic process	-
15272	wheat0130Contig13703	27.8529	1	22.75	1	505.432	2	531.123	2	20.4841	0.000705047	0.00239253	F-box FBD LRR-repeat At5g56810 [Brachypodium distachyon]	-	-	-
15319	whyd1c20	955.371	2	937.051	2	4130.47	2	3720.56	2	4.14867	0.00470845	0.00896209	Os12g0104300 [Oryza sativa Japonica Group]	GO:0005524; GO:0008233; GO:0006508	ATP binding; peptidase activity; proteolysis	-
15350	MUGEST2003_23lib_Contig10969_893	5.68378	0	7.67623	1	555.968	2	708.168	2	94.621	0.0144887	0.0160392	F-box FBD LRR-repeat At1g13570 [Oryza sativa Japonica Group]	GO:0043231; GO:0044444	intracellular membrane-bounded organelle; cytoplasmic part	-
15369	MUGEST2003_23lib_Contig4076_m_78	33.4542	2	30.5383	2	293.327	2	336.582	2	9.84348	0.00581758	0.010087	---NA---	-	-	-
15374	whf11a22	14.9548	1	10.0672	1	69.5432	2	83.8751	2	6.13135	0.0136251	0.0155885	Formin 18	GO:0016021; GO:0016023	integral component of membrane; cytoplasmic, membrane-bounded vesicle	-
15380	rwhdp6j04_118	30.4788	1	32.223	1	350.239	2	336.654	2	10.9549	0.000481163	0.0017673	LRR receptor-like serine threonine- kinase GSO1	GO:0016021; GO:0016301; GO:0016310	integral component of membrane; kinase activity; phosphorylation	-
15381	rwhr5g04	6.18821	0	6.55075	0	30.8043	2	27.7427	1	4.5959	0.00449901	0.00870169	Peroxidase 47	GO:0005576;GO:0004601;GO:0020037;GO:0046872;GO:0006979;GO:0042744;GO:0055114;GO:0098869	extracellular region;peroxidase activity;heme binding;metal ion binding;response to oxidative stress;hydrogen peroxide catabolic process;oxidation-reduction process;cellular oxidant detoxification	EC:1.11.1.7
15386	whvs14m01_7	6.57029	0	6.9566	0	73.9419	2	88.2971	2	11.9938	0.00919635	0.0128351	hypothetical protein TRIUR3_20709	-	-	-
15391	whvs12k17_363	403.157	2	454.317	2	1591.87	2	1806.29	2	3.96299	0.0074436	0.0115807	Alcohol dehydrogenase	GO:0008270; GO:0016491; GO:0050897; GO:0055114	zinc ion binding; oxidoreductase activity; cobalt ion binding; oxidation-reduction process	-
15400	rwhoh24j03	6709.31	2	6334.32	2	29587.5	2	30637.1	2	4.61717	0.000557537	0.00201581	hypothetical protein TRIUR3_14817	GO:0016020; GO:0016023	membrane; cytoplasmic, membrane-bounded vesicle	-
15423	rwhdl24p23	163.134	2	156.017	2	553.584	2	549.98	2	3.4578	0.000103407	0.000530059	---NA---	-	-	-
15429	wheat0130Contig10333	2557.93	2	2706.99	2	9378.37	2	9314.78	2	3.55051	0.000145608	0.000690002	---NA---	-	-	-
15467	wheat0130Contig7078	94069	2	93195.7	2	290482	2	299273	2	3.14931	0.000481361	0.00176995	abscisic stress ripening	GO:0006950	response to stress	-
15478	MUGEST2003_23lib_Contig11780_463	80.6981	2	61.0211	2	254.584	2	256.407	2	3.60566	0.00285152	0.00657484	predicted protein	GO:0016021; GO:0005488; GO:0007165	integral component of membrane; binding; signal transduction	-
15500	rwhe10e09	388.176	2	387.771	2	1409.13	2	1512.4	2	3.76512	0.00230831	0.00571829	tRNA-specific adenosine deaminase 1 isoform X2	GO:0009536; GO:0003723; GO:0004000; GO:0006396	plastid; RNA binding; adenosine deaminase activity; RNA processing	EC:3.5.4.4
15525	whsh_allContig144	808.185	2	791.842	2	2550.67	2	2381.35	2	3.08246	0.00259615	0.00617036	---NA---	-	-	-
15542	wheat0130Contig1263	59.3634	2	66.1315	2	665.82	2	804.017	2	11.7123	0.0104276	0.0136467	---NA---	-	-	-
15546	wheat0130Contig10090	662.399	2	652.085	2	2499.6	2	2986.59	2	4.17364	0.0133606	0.0154365	2-hydroxyacyl- lyase	GO:0005829; GO:0000287; GO:0016831; GO:0030976; GO:0008152	cytosol; magnesium ion binding; carboxy-lyase activity; thiamine pyrophosphate binding; metabolic process	-
15550	rwhyd27e03	1138.71	2	1198.28	2	5243.99	2	5881.46	2	4.76058	0.00526534	0.00951726	Sucrose-phosphate synthase 1	GO:0016157; GO:0046524; GO:0005986	sucrose synthase activity; sucrose-phosphate synthase activity; sucrose biosynthetic process	EC:2.4.1.14; EC:2.4.1.13
15575	whfl_allContig793	59.0371	2	61.4764	2	239.178	2	206.054	2	3.69445	0.0103006	0.0135608	Os05g0103500 [Oryza sativa Japonica Group]	GO:0005507	copper ion binding	-
15582	MUGEST2003_23lib_Contig14757_392	6101.49	2	5862.45	2	61317.8	2	77898.9	2	11.6364	0.0165612	0.0169764	[Hordeum vulgare vulgare]	GO:0045431; GO:0046872; GO:0051555; GO:0055114	flavonol synthase activity; metal ion binding; flavonol biosynthetic process; oxidation-reduction process	EC:1.14.11.23
15603	wheat0130Contig878	220.065	2	217.339	2	875.378	2	869.924	2	3.99014	2.17355e-05	0.000134828	Os01g0742766 [Oryza sativa Japonica Group]	GO:0009536; GO:0070876; GO:0006281	plastid; SOSS complex; DNA repair	-
15615	wheat0130Contig8136	430.883	2	433.952	2	1660.99	2	1754.58	2	3.9494	0.00134497	0.00391001	Pleiotropic drug resistance 4	GO:0005739; GO:0005886; GO:0016021; GO:0005524; GO:0042626; GO:0008152; GO:0055085	mitochondrion; plasma membrane; integral component of membrane; ATP binding; ATPase activity, coupled to transmembrane movement of substances; metabolic process; transmembrane transport	-
15619	wheat0130Contig2742	5.75798	0	5.96492	0	85.7944	2	87.955	2	14.8214	0.0001794	0.000842013	Anthocyanidin reductase	GO:0003824; GO:0050662; GO:0008152	catalytic activity; coenzyme binding; metabolic process	-
15666	wheat0130Contig13852	1177.83	2	1084.87	2	6854.65	2	5553.68	2	5.48387	0.016128	0.0167874	Os09g0433800 [Oryza sativa Japonica Group]	-	-	-
15681	wheat0130Contig8497	336.971	2	370.413	2	1181.44	2	1233.25	2	3.41356	0.00130195	0.0038188	kxDL motif-containing 1 [Nelumbo nucifera]	-	-	-
15702	wheat0130Contig9428	293.431	2	304.986	2	878.613	2	993.505	2	3.12845	0.00811901	0.0121226	arogenate dehydrogenase chloroplastic-like	GO:0009507; GO:0003676; GO:0004665; GO:0008270; GO:0008977; GO:0006571; GO:0055114	chloroplast; nucleic acid binding; prephenate dehydrogenase (NADP+) activity; zinc ion binding; prephenate dehydrogenase activity; tyrosine biosynthetic process; oxidation-reduction process	EC:1.3.1.12; EC:1.3.1.13
15721	MUGEST2003_23lib_Contig4488_1351	302.036	2	279.729	2	922.264	2	940.157	2	3.20132	0.00049824	0.00182811	zinc finger BED domain-containing RICESLEEPER 2-like [Beta vulgaris vulgaris]	GO:0005634; GO:0000977; GO:0003700; GO:0046983; GO:0006357	nucleus; RNA polymerase II regulatory region sequence-specific DNA binding; transcription factor activity, sequence-specific DNA binding; protein dimerization activity; regulation of transcription from RNA polymerase II promoter	-
15735	rwhsh12i14	273.629	2	261.422	2	2821.21	2	2429.09	2	9.81272	0.00685118	0.0111154	Sugar transporter ERD6 6	GO:0005887; GO:0005351; GO:0005355; GO:0015992; GO:0046323; GO:1904659	integral component of plasma membrane; sugar:proton symporter activity; glucose transmembrane transporter activity; proton transport; glucose import; glucose transmembrane transport	-
15744	wheat0130Contig8320	524.789	2	499.467	2	2653.75	2	3189.04	2	5.70443	0.0121438	0.0147623	pentatricopeptide repeat-containing chloroplastic	GO:0009536	plastid	-
15754	whrd2e22_481	334.486	2	339.949	2	3161.03	2	3197.85	2	9.42846	4.28807e-05	0.000224713	polyol transporter 5 [Oryza sativa Japonica Group]	GO:0005887; GO:0016023; GO:0005351; GO:0005355; GO:0015992; GO:0046323; GO:1904659	integral component of plasma membrane; cytoplasmic, membrane-bounded vesicle; sugar:proton symporter activity; glucose transmembrane transporter activity; proton transport; glucose import; glucose transmembrane transport	-
15758	wheat0130Contig12158	18.2039	1	15.5267	1	77.0466	2	78.91	2	4.62359	0.000711417	0.00241501	TPR Domain containing expressed [Oryza sativa Japonica Group]	GO:0005515	protein binding	-
15760	rwhvs1h22_254	328.313	2	310.658	2	1201.24	2	1203.4	2	3.76331	0.000101469	0.000520806	probable methyltransferase PMT11	GO:0016021; GO:0008168; GO:0032259	integral component of membrane; methyltransferase activity; methylation	-
15765	rwhem1j23_645	6.59242	1	6.02737	1	1944.53	2	2460.7	2	349.074	0.0135287	0.0155343	hypothetical protein TRIUR3_06336	GO:0016020	membrane	-
15766	whf12o07	5.73217	0	5.94542	0	58.168	2	53.8969	2	9.59658	0.00180977	0.00479961	esterase [Oryza sativa Japonica Group]	GO:0005739; GO:0016021; GO:0016023; GO:0016788; GO:0008152	mitochondrion; integral component of membrane; cytoplasmic, membrane-bounded vesicle; hydrolase activity, acting on ester bonds; metabolic process	-
15771	ncbi_gi_32128894_1308	291.625	2	299.972	2	1312.27	2	1303.81	2	4.42206	3.44524e-05	0.000189023	Phospholipase A1-II 5	GO:0009507; GO:0008970; GO:0006833; GO:0009650; GO:0009651; GO:0009750; GO:0016036; GO:0016042; GO:0016117; GO:0019344; GO:0019761	chloroplast; phosphatidylcholine 1-acylhydrolase activity; water transport; UV protection; response to salt stress; response to fructose; cellular response to phosphate starvation; lipid catabolic process; carotenoid biosynthetic process; cysteine biosynthetic process; glucosinolate biosynthetic process	EC:3.1.1.32
15772	whr13i19	289.192	2	273.813	2	2784.3	2	3054.71	2	10.3712	0.00262481	0.00621398	inactive purple acid phosphatase 27	GO:0016023; GO:0003993; GO:0046872; GO:0016311	cytoplasmic, membrane-bounded vesicle; acid phosphatase activity; metal ion binding; dephosphorylation	EC:3.1.3.2
15782	rwhyf26k04	169.196	2	172.051	2	629.265	2	658.605	2	3.77401	0.000968329	0.00308121	Cyclopropane-fatty-acyl-phospholipid synthase	-	-	-
15825	wheat0130Contig5498	598.448	2	599.839	2	2035.98	2	2368.14	2	3.67534	0.0105657	0.0137564	plastidic glucose transporter 4 [Zea mays]	GO:0016021; GO:0044464; GO:0051119; GO:0015758; GO:0035428	integral component of membrane; cell part; sugar transmembrane transporter activity; glucose transport; hexose transmembrane transport	-
15855	wheat0130Contig4548	141.807	2	161.102	2	436.669	2	494.606	2	3.07444	0.00931253	0.0128893	hypothetical protein TRIUR3_01694	-	-	-
15883	whgc20o07_524	64.2399	2	65.3503	2	352.449	2	405.852	2	5.85153	0.00714081	0.0113335	heat stress transcription factor A-5-like	GO:0005634; GO:0005737; GO:0003700; GO:0043565; GO:0006355	nucleus; cytoplasm; transcription factor activity, sequence-specific DNA binding; sequence-specific DNA binding; regulation of transcription, DNA-templated	-
15920	wheat0130Contig8273	85.3789	2	64.7631	2	800.026	2	869.652	2	11.1207	0.00227581	0.0056707	senescence-associated DH [Zea mays]	GO:0016021; GO:0016023	integral component of membrane; cytoplasmic, membrane-bounded vesicle	-
15933	MUGEST2003_23lib_Contig2004_604	73.9261	2	90.0878	2	885.183	2	989.84	2	11.4321	0.00380867	0.00784117	Iron sulfur cluster assembly mitochondrial	GO:0005488	binding	-
15947	MUGEST2003_23lib_Contig19436_1776	1477.44	2	1420.21	2	4714.19	2	4778.66	2	3.27605	0.000170814	0.000798393	Os10g0458300 [Oryza sativa Japonica Group]	-	-	-
15955	wheat0130Contig6140	715.308	2	668.949	2	2417.76	2	2311.51	2	3.41647	0.00119898	0.0036192	Callose synthase 3	GO:0000148; GO:0016021; GO:0003843; GO:0006075	1,3-beta-D-glucan synthase complex; integral component of membrane; 1,3-beta-D-glucan synthase activity; (1->3)-beta-D-glucan biosynthetic process	EC:2.4.1.34
15960	wheat0130Contig5568	250.829	2	247.78	2	1341.1	2	1294.44	2	5.28579	0.000478581	0.00176202	hypothetical protein BRADI_5g20464	-	-	-
15975	whf16n08	6.14929	0	6.49033	0	29.5593	2	28.5589	2	4.5981	0.000539673	0.00196558	[Hordeum vulgare vulgare]	-	-	-
16035	whf8b21	442.378	2	473.021	2	1293.89	2	1530.9	2	3.08585	0.0153063	0.0164041	inositol-tetrakisphosphate 1-kinase 3 [Zea mays]	GO:0005622; GO:0000287; GO:0005524; GO:0047325; GO:0052725; GO:0052726; GO:0016310; GO:0032957	intracellular; magnesium ion binding; ATP binding; inositol tetrakisphosphate 1-kinase activity; inositol-1,3,4-trisphosphate 6-kinase activity; inositol-1,3,4-trisphosphate 5-kinase activity; phosphorylation; inositol trisphosphate metabolic process	EC:2.7.1.134; EC:2.7.1.159
16087	whv3n5h03_375	14.3897	1	13.3395	1	41.3281	2	48.5343	2	3.24071	0.0134606	0.0154933	ATAF2 isoform X1 [Oryza brachyantha]	GO:0005634; GO:0016023; GO:0003677; GO:0046872; GO:0006355	nucleus; cytoplasmic, membrane-bounded vesicle; DNA binding; metal ion binding; regulation of transcription, DNA-templated	-
16098	rwh11p10	904.995	2	861.571	2	3399.38	2	3663.51	2	3.99809	0.00254448	0.00608708	amidase 1-like	GO:0016884; GO:0008152	carbon-nitrogen ligase activity, with glutamine as amido-N-donor; metabolic process	-
16114	MUGEST2003_23lib_Contig8085_556	1934.46	2	1911.64	2	8731.46	2	8784.18	2	4.55414	1.76646e-05	0.000117644	Os01g0833200 [Oryza sativa Japonica Group]	GO:0004848; GO:0008152	ureidoglycolate hydrolase activity; metabolic process	EC:3.5.3.19
16117	MUGEST2003_23lib_Contig2653_338	863.968	2	852.359	2	6289.53	2	7302.66	2	7.91935	0.0072002	0.0113784	C2C2-DOF transcription partial [Zea mays]	GO:0003677; GO:0008270; GO:0006355	DNA binding; zinc ion binding; regulation of transcription, DNA-templated	-
16135	rwhf26o21	614.242	2	586.282	2	2708.48	2	3274.79	2	4.98388	0.0137649	0.0156572	GABA transporter 1	GO:0005886; GO:0016021; GO:0005275; GO:0015185; GO:0003333; GO:0015812	plasma membrane; integral component of membrane; amine transmembrane transporter activity; gamma-aminobutyric acid transmembrane transporter activity; amino acid transmembrane transport; gamma-aminobutyric acid transport	-
16165	wheat0130Contig2161	985.448	2	935.439	2	2735.04	2	3098.74	2	3.03703	0.00868849	0.0125046	Xanthine dehydrogenase	-	-	-
16194	wheat0130Contig7124	1097.16	2	1092.28	2	4145.06	2	3802.09	2	3.62977	0.00353017	0.00750674	---NA---	-	-	-
16200	rwhkp12n12_196	5.62631	0	5.82928	0	45.2313	2	49.1621	2	8.23995	0.00224464	0.00561651	LRR receptor-like serine threonine- kinase	GO:0016021; GO:0004672; GO:0005524; GO:0006468	integral component of membrane; protein kinase activity; ATP binding; protein phosphorylation	-
16211	MUGEST2003_23lib_Contig1166_176	681.223	2	690.354	2	2162.25	2	2086.83	2	3.09795	0.000696439	0.00236874	cold shock -1 precursor [Zea mays]	GO:0016023	cytoplasmic, membrane-bounded vesicle	-
16214	rwhcs12a21_178	5.71974	0	5.91175	0	104.453	2	106.343	2	18.1228	9.09417e-05	0.000471898	LRR receptor-like serine threonine- kinase	GO:0016021; GO:0003678; GO:0004674; GO:0005524; GO:0016747; GO:0000723; GO:0006281; GO:0006468; GO:0032508	integral component of membrane; DNA helicase activity; protein serine/threonine kinase activity; ATP binding; transferase activity, transferring acyl groups other than amino-acyl groups; telomere maintenance; DNA repair; protein phosphorylation; DNA duplex unwinding	EC:2.7.11
16221	rwhe5f10	33.028	2	38.1853	2	116.575	2	104.237	2	3.10072	0.00789501	0.0119547	extra-large guanine nucleotide-binding 3-like	GO:0003924; GO:0004871; GO:0005525; GO:0031683; GO:0007186; GO:0008152	GTPase activity; signal transducer activity; GTP binding; G-protein beta/gamma-subunit complex binding; G-protein coupled receptor signaling pathway; metabolic process	-
16231	rwhem7i14_52	724.719	2	816.092	2	3418.45	2	3962.98	2	4.79061	0.00881892	0.0125905	hypothetical protein F775_00044	-	-	-
16250	wheat0130Contig5871	8059.9	2	8380.46	2	75507.7	2	79449.4	2	9.42541	0.000814132	0.00267805	hypothetical protein GLYMA_13G013900 [Glycine max]	-	-	-
16254	wheat0130Contig2519	34.1514	2	25.2078	1	772.122	2	830.651	2	27.0013	0.00146839	0.00415323	F-box LRR-repeat At5g02930 isoform X1	-	-	-
16261	MUGEST2003_23lib_Contig8335_395	20.42	1	19.9933	1	84.6359	2	77.92	2	4.02233	0.00302171	0.0068141	LRR receptor-like serine threonine- kinase GSO1	GO:0016021; GO:0016301; GO:0016310	integral component of membrane; kinase activity; phosphorylation	-
16274	whsp10f15_593	34.6889	2	55.9465	2	335.576	2	328.967	2	7.33205	0.0015012	0.00422857	two-component response regulator [Medicago truncatula]	GO:0005634; GO:0003677; GO:0003700; GO:0000160; GO:0006355	nucleus; DNA binding; transcription factor activity, sequence-specific DNA binding; phosphorelay signal transduction system; regulation of transcription, DNA-templated	-
16291	whsh_allContig990	177.96	2	180.063	2	837.472	2	873.209	2	4.77813	0.00069967	0.00237403	senescence-associated DIN1 [Zea mays]	-	-	-
16311	whcs6m09_684	6.01241	0	6.27639	0	28.3527	2	28.4817	2	4.62489	4.34938e-05	0.000226035	disease resistance RPP13 3	GO:0005634; GO:0005839; GO:0004298; GO:0043531; GO:0051603	nucleus; proteasome core complex; threonine-type endopeptidase activity; ADP binding; proteolysis involved in cellular protein catabolic process	EC:3.4.25
16354	wheat0130Contig821	5.82653	0	6.01731	0	69.6995	2	83.1449	2	12.905	0.00897262	0.012691	two-component response regulator ARR1-like	GO:0005622; GO:0000160	intracellular; phosphorelay signal transduction system	-
16397	MUGEST2003_23lib_Contig16203_353	160.977	2	169.425	2	1113.69	2	1359.88	2	7.48655	0.0129545	0.0151853	[Hordeum vulgare vulgare]	GO:0016021; GO:0003735; GO:0006412; GO:0006810; GO:0009651; GO:0009723	integral component of membrane; structural constituent of ribosome; translation; transport; response to salt stress; response to ethylene	-
16411	MUGEST2003_23lib_Contig18000_436	6.48086	0	6.74355	0	807.227	2	811.287	2	122.388	6.42428e-06	4.49426e-05	F-box At2g26160-like	-	-	-
16430	wheat0130Contig14642	120.538	2	120.88	2	1581.05	2	1576.13	2	13.0776	2.85896e-06	2.37932e-05	Bifunctional nitrilase nitrile hydratase NIT4	GO:0047427; GO:0006807	cyanoalanine nitrilase activity; nitrogen compound metabolic process	EC:3.5.5.4
16441	rwhva3l03_159	5.76803	0	5.96168	0	23.1984	1	27.0953	2	4.28772	0.0100816	0.0134326	purple acid phosphatase 22-like isoform X1	GO:0003993;GO:0046872;GO:0016311	acid phosphatase activity;metal ion binding;dephosphorylation	EC:3.1.3.2
16466	wheat0130Contig6527	778.54	2	760.083	2	2331.47	2	2721.9	2	3.28435	0.0121418	0.014761	[Oryza sativa Indica Group]	-	-	-
16524	whrd13n22_55	567.645	2	504.154	2	10158.4	2	12626.7	2	21.2587	0.0126855	0.0150307	---NA---	-	-	-
16536	wheat0130Contig9615	70.2891	2	70.2288	2	3314.13	2	3145.09	2	45.9673	0.000714932	0.00242426	hypothetical protein F775_09252	-	-	-
16537	rwhr7c08	1166.4	2	1061.29	2	15481.7	2	13231.4	2	12.8892	0.00715658	0.011344	Os08g0404900 [Oryza sativa Japonica Group]	-	-	-
16545	whsh_allContig577	8002.83	2	7971.23	2	27789.6	2	31733.1	2	3.72621	0.00810084	0.0121001	---NA---	-	-	-
16556	MUGEST2003_23lib_Contig847_1263	24.0975	1	14.2281	1	91.1218	2	81.3379	2	4.49986	0.0105644	0.0137538	PREDICTED: uncharacterized protein LOC101763711 isoform X1	-	-	-
16557	wheat0130Contig232	8521.75	2	8541.52	2	45787.1	2	49909.9	2	5.60836	0.00273777	0.00639375	[Hordeum vulgare vulgare]	-	-	-
16569	MUGEST2003_23lib_Contig7819_178	15.0074	1	23.5522	1	72.4644	2	73.0776	2	3.77447	0.00635122	0.0106567	T-complex 1 subunit epsilon	-	-	-
16570	wheat0130Contig2212	493.549	2	532.224	2	1901.7	2	1863.65	2	3.67074	0.000392002	0.00152408	GATA transcription factor 23	GO:0003700; GO:0008270; GO:0043565; GO:0006355	transcription factor activity, sequence-specific DNA binding; zinc ion binding; sequence-specific DNA binding; regulation of transcription, DNA-templated	-
16639	wheat0130Contig14275	2411.91	2	2737.91	2	23625.5	2	22289.2	2	8.91579	0.00113667	0.00348041	[Hordeum vulgare vulgare]	GO:0005737; GO:0004364; GO:0005515; GO:0006749; GO:0009407	cytoplasm; glutathione transferase activity; protein binding; glutathione metabolic process; toxin catabolic process	EC:2.5.1.18
16654	rwhsd19c02_438	92.6401	2	80.492	2	350.001	2	348.799	2	4.03622	0.000538848	0.00196161	NBS-LRR-like resistance	GO:0032550; GO:0032559; GO:0043168	purine ribonucleoside binding; adenyl ribonucleotide binding; anion binding	-
16671	wheat0130Contig12575	751.128	2	712.488	2	4568.27	2	3963.59	2	5.8293	0.00726856	0.0114392	predicted protein	-	-	-
16674	MUGEST2003_23lib_Contig5208_725	1576.33	2	1653.19	2	6863.24	2	8111.96	2	4.63696	0.0111559	0.0141464	Os04g0640900 [Oryza sativa Japonica Group]	-	-	-
16686	MUGEST2003_23lib_Contig5987_243	10.0745	1	9.92844	1	469.916	2	533.531	2	50.165	0.00415822	0.00828795	S-acyltransferase 10	-	-	-
16687	wheat0130Contig1629	30.9918	2	33.9434	2	287.596	2	334.803	2	9.58493	0.00712217	0.0113189	Os06g0113600 [Oryza sativa Japonica Group]	-	-	-
16711	MUGEST2003_23lib_Contig15845_997	5.59437	0	5.7842	0	272.654	2	235.264	2	44.6381	0.00562267	0.00988209	DDT domain-containing DDR4-like	GO:0005739; GO:0016023; GO:0004812; GO:0008152	mitochondrion; cytoplasmic, membrane-bounded vesicle; aminoacyl-tRNA ligase activity; metabolic process	EC:6.1.1
16729	wheat0130Contig450	88.9064	2	79.9912	2	346.491	2	408.72	2	4.47142	0.0113015	0.0142323	Os12g0230600 [Oryza sativa Japonica Group]	-	-	-
16742	wheat0130Contig9771	266.739	2	235.02	2	3796.33	2	3499.83	2	14.5412	0.00192064	0.00497806	elicitor-responsive 3-like	GO:0005515	protein binding	-
16755	rwhe23l21	2868.42	2	3042.27	2	14666.7	2	14182.9	2	4.88091	0.000501844	0.00184529	sigma factor sigB regulation rsbQ [Zea mays]	GO:0016787; GO:0008152	hydrolase activity; metabolic process	-
16758	MUG022D02R990620	4884.95	2	4856.27	2	45796.6	2	56714.7	2	10.5235	0.0135696	0.0155581	alcohol dehydrogenase family-1	GO:0005737; GO:0004022; GO:0008270; GO:0055114	cytoplasm; alcohol dehydrogenase (NAD) activity; zinc ion binding; oxidation-reduction process	EC:1.1.1.1
16779	wheat0130Contig5645	237.106	2	214.067	2	2566.21	2	2930.62	2	12.1834	0.00519613	0.00945646	MATE efflux family	GO:0016021; GO:0015238; GO:0015297; GO:0006855	integral component of membrane; drug transmembrane transporter activity; antiporter activity; drug transmembrane transport	-
16805	wheat0130Contig4565	101.597	2	112.573	2	608.331	2	565.43	2	5.48051	0.00212281	0.00541427	pyridoxal biosynthesis	GO:0005829; GO:0005886; GO:0012505; GO:0004807; GO:0036381; GO:0042803; GO:0046982; GO:0006520; GO:0006982; GO:0010224; GO:0010335; GO:0015994; GO:0042538; GO:0042819; GO:0042823	cytosol; plasma membrane; endomembrane system; triose-phosphate isomerase activity; pyridoxal 5'-phosphate synthase (glutamine hydrolysing) activity; protein homodimerization activity; protein heterodimerization activity; cellular amino acid metabolic process; response to lipid hydroperoxide; response to UV-B; response to non-ionic osmotic stress; chlorophyll metabolic process; hyperosmotic salin…	EC:5.3.1.1; EC:4.3.3.6
16808	wheat0130Contig5407	57.6707	2	57.7235	2	344.897	2	413.105	2	6.56881	0.0110791	0.0140869	TPA: heparanase 2 [Zea mays]	GO:0016020; GO:0004566; GO:0005516; GO:0008152	membrane; beta-glucuronidase activity; calmodulin binding; metabolic process	EC:3.2.1.31
16816	rwhyf9k24	1116.95	2	1166.45	2	6788.77	2	5853.22	2	5.53649	0.00808088	0.0120737	Myb family transcription factor APL	GO:0005634; GO:0005739; GO:0003677; GO:0006355	nucleus; mitochondrion; DNA binding; regulation of transcription, DNA-templated	-
16819	rwhok13f19_760	5.93594	0	6.16548	0	28.5283	2	27.7219	2	4.64823	0.000360506	0.00142362	Galactoside 2-alpha-L-fucosyltransferase	GO:0005794; GO:0016021; GO:0008107; GO:0009832; GO:0009969; GO:0036065	Golgi apparatus; integral component of membrane; galactoside 2-alpha-L-fucosyltransferase activity; plant-type cell wall biogenesis; xyloglucan biosynthetic process; fucosylation	EC:2.4.1.69
16825	whoh18a21	324.194	2	377.611	2	1146.38	2	1302.76	2	3.48978	0.00882583	0.0125972	[Hordeum vulgare vulgare]	GO:0005829; GO:0005874; GO:0005886; GO:0003924; GO:0005200; GO:0005525; GO:0006094; GO:0007010; GO:0007017; GO:0010498	cytosol; microtubule; plasma membrane; GTPase activity; structural constituent of cytoskeleton; GTP binding; gluconeogenesis; cytoskeleton organization; microtubule-based process; proteasomal protein catabolic process	-
16829	MUGEST2003_23lib_Contig6649_142	1082.82	2	1080	2	5278.06	2	5462.96	2	4.96622	0.000464354	0.00172633	hypothetical protein TRIUR3_26739	-	-	-
16851	wheat0130Contig2658	411.793	2	386.711	2	2562.02	2	2822.99	2	6.74388	0.00325149	0.00716174	gamma-tocopherol methyltransferase [Zea mays mays]	GO:0009507; GO:0050342; GO:0051741; GO:0010189; GO:0032259	chloroplast; tocopherol O-methyltransferase activity; 2-methyl-6-phytyl-1,4-benzoquinone methyltransferase activity; vitamin E biosynthetic process; methylation	EC:2.1.1.95
16895	whoh10i23	145.079	2	133.265	2	426.143	2	420.453	2	3.04155	0.000532047	0.00194575	---NA---	-	-	-
16900	wheat0130Contig14549	344.15	2	366.65	2	4434.35	2	5509.47	2	13.9896	0.0132949	0.0153862	pyrrolidone-carboxylate peptidase [Oryza sativa Japonica Group]	GO:0005829; GO:0016920; GO:0006508	cytosol; pyroglutamyl-peptidase activity; proteolysis	EC:3.4.19
16902	whsh_allContig357	294.26	2	311.279	2	932.432	2	1039.06	2	3.25576	0.00619031	0.0104849	---NA---	-	-	-
16906	wheat0130Contig10088	955.969	2	956.931	2	3410.69	2	3122.88	2	3.41553	0.00385741	0.00790726	predicted protein	-	-	-
16929	wheat0130Contig6170	6091.98	2	5872.98	2	18638.1	2	18871.2	2	3.13493	0.000156761	0.000748163	---NA---	-	-	-
16998	wheat0130Contig3821	166.115	2	172.971	2	1031.01	2	1249.07	2	6.72423	0.0123991	0.0148826	isoflavone reductase homolog	GO:0005739; GO:0016491; GO:0055114	mitochondrion; oxidoreductase activity; oxidation-reduction process	-
17002	wheat0130Contig5547	7.83291	1	18.7647	1	174.191	2	213.163	2	14.5635	0.0123551	0.0148575	legumin [Zea mays]	GO:0045735	nutrient reservoir activity	-
17046	wheat0130Contig2127	155.548	2	145.754	2	450.019	2	525.628	2	3.23811	0.0125425	0.014958	filament-like plant 3 [Oryza sativa Japonica Group]	-	-	-
17056	MUG024E10R990620	7.47206	1	10.3241	1	33.6302	2	30.8719	2	3.62449	0.00713945	0.0113308	---NA---	-	-	-
17104	MUG018A10R990317	59763.2	2	61997.4	2	185605	2	185551	2	3.04825	8.02899e-05	0.000419024	polyubiquitin 3	GO:0005730; GO:0022625; GO:0005515	nucleolus; cytosolic large ribosomal subunit; protein binding	-
17115	whr15i23	5.85392	0	6.02473	0	214.302	2	203.872	2	35.2038	0.000658538	0.00225771	Cysteine-rich receptor kinase 41	GO:0005886; GO:0009506; GO:0004674; GO:0005524; GO:0043531; GO:0006468; GO:0006952	plasma membrane; plasmodesma; protein serine/threonine kinase activity; ATP binding; ADP binding; protein phosphorylation; defense response	EC:2.7.11
17179	whvs9n01_248	36.5479	2	68.9762	2	210.197	2	204.66	2	3.93139	0.011122	0.0141212	Os04g0181100 [Oryza sativa Japonica Group]	GO:0016021	integral component of membrane	-
17187	wheat0130Contig966	39.8325	2	46.2268	2	177.093	2	158.318	2	3.89744	0.00626781	0.0105602	hypothetical protein F775_29377	-	-	-
17194	MUGEST2003_23lib_Contig15423_756	7.18378	1	6.1773	0	282.082	2	291.395	2	42.9215	0.000279586	0.00118966	phosphate transporter	GO:0005887; GO:0005315; GO:0015293; GO:0022891; GO:0006817; GO:0055085	integral component of plasma membrane; inorganic phosphate transmembrane transporter activity; symporter activity; substrate-specific transmembrane transporter activity; phosphate ion transport; transmembrane transport	-
17206	whgc5k17_410	6.3883	1	6.19269	1	137.765	2	156.578	2	23.3959	0.00442895	0.0085933	Os08g0133600 [Oryza sativa Japonica Group]	-	-	-
17210	wheat0130Contig6420	323.985	2	276.119	2	1418.48	2	1591.79	2	5.01625	0.00551907	0.00978163	Os10g0206500 [Oryza sativa Japonica Group]	GO:0016020; GO:0016023	membrane; cytoplasmic, membrane-bounded vesicle	-
17213	whsp2f15_105	5.61612	0	5.80109	0	55.2309	2	45.115	2	8.78901	0.0126981	0.0150412	beta-D-xylosidase 7	GO:0009505; GO:0016021; GO:0016023; GO:0009044; GO:0046556; GO:0031222; GO:0045493	plant-type cell wall; integral component of membrane; cytoplasmic, membrane-bounded vesicle; xylan 1,4-beta-xylosidase activity; alpha-L-arabinofuranosidase activity; arabinan catabolic process; xylan catabolic process	EC:3.2.1.55; EC:3.2.1.37
17224	wheat0130Contig9871	369.818	2	342.145	2	1188.79	2	1172.12	2	3.31606	0.000383594	0.0015069	probable tRNA N6-adenosine mitochondrial isoform X1	GO:0000408; GO:0005743; GO:0009536; GO:0004222; GO:0002949; GO:0006508; GO:0009793	EKC/KEOPS complex; mitochondrial inner membrane; plastid; metalloendopeptidase activity; tRNA threonylcarbamoyladenosine modification; proteolysis; embryo development ending in seed dormancy	EC:3.4.24
17239	wheat0130Contig3150	8.3767	1	9.93797	1	55.1432	2	53.5316	2	5.93376	0.000616063	0.00214799	O-acyltransferase WSD1	GO:0005886; GO:0016021; GO:0004144; GO:0047196; GO:0019432	plasma membrane; integral component of membrane; diacylglycerol O-acyltransferase activity; long-chain-alcohol O-fatty-acyltransferase activity; triglyceride biosynthetic process	EC:2.3.1.20; EC:2.3.1.75
17251	wheat0130Contig6142	1063.92	2	1032.66	2	3911.28	2	4059.43	2	3.80177	0.000663746	0.00226828	Os03g0188200 [Oryza sativa Japonica Group]	GO:0016020; GO:0004842; GO:0046872; GO:0016567	membrane; ubiquitin-protein transferase activity; metal ion binding; protein ubiquitination	-
17252	wheat0130Contig3462	11.1612	1	16.1546	1	85.896	2	104.181	2	6.95851	0.0132923	0.0153836	cinnamate 4- partial [Neolamarckia cadamba]	GO:0005774; GO:0005783; GO:0005794; GO:0005886; GO:0009505; GO:0009506; GO:0016021; GO:0005506; GO:0016710; GO:0018658; GO:0020037; GO:0042802; GO:0006744; GO:0009555; GO:0009808; GO:0040007; GO:0044550; GO:0055114	vacuolar membrane; endoplasmic reticulum; Golgi apparatus; plasma membrane; plant-type cell wall; plasmodesma; integral component of membrane; iron ion binding; trans-cinnamate 4-monooxygenase activity; salicylate 1-monooxygenase activity; heme binding; identical protein binding; ubiquinone biosynthetic process; pollen development; lignin metabolic process; growth; secondary metabolite biosynthet…	EC:1.14.13.11; EC:1.14.13.1
17258	wheat0130Contig2190	104.13	2	94.4073	2	421.922	2	362.147	2	3.94922	0.0105286	0.0137234	arsenate reductase -like	GO:0005739; GO:0008794; GO:0016791; GO:0016311; GO:0055114	mitochondrion; arsenate reductase (glutaredoxin) activity; phosphatase activity; dephosphorylation; oxidation-reduction process	EC:1.20.4.1; EC:3.1.3.41
17260	whr4o24	31.4948	1	20.3112	1	101.331	2	113.47	2	4.14626	0.0100984	0.0134405	hypothetical protein TRIUR3_20240	-	-	-
17263	whsl6g03	305.061	2	310.998	2	2057.43	2	2189.75	2	6.89412	0.00132809	0.00388357	Os05g0396900 [Oryza sativa Japonica Group]	GO:0016021; GO:0004672; GO:0005524; GO:0006468	integral component of membrane; protein kinase activity; ATP binding; protein phosphorylation	-
17284	whyf10n08	15.1032	1	10.8749	1	126.461	2	148.135	2	10.5703	0.00779699	0.0118794	cyclic dof factor 3-like	GO:0003677; GO:0006355	DNA binding; regulation of transcription, DNA-templated	-
17316	MUG021F11R990620	3322.14	2	3368.73	2	10403.5	2	10700.2	2	3.15411	0.000433803	0.00164305	NADP-specific isocitrate dehydrogenase [Oryza sativa Japonica Group]	GO:0000287; GO:0004450; GO:0051287; GO:0006099; GO:0006102	magnesium ion binding; isocitrate dehydrogenase (NADP+) activity; NAD binding; tricarboxylic acid cycle; isocitrate metabolic process	EC:1.1.1.42
17322	rwhr12j08	421.439	2	361.152	2	1133.63	2	1266.49	2	3.0669	0.00803752	0.0120459	Os04g0350700 [Oryza sativa Japonica Group]	GO:0009536; GO:0046983	plastid; protein dimerization activity	-
17326	whr18a08	96.6779	2	94.6041	2	2456.53	2	2549	2	26.1683	0.000368951	0.00145799	Peroxidase 5	GO:0005576; GO:0009505; GO:0004601; GO:0020037; GO:0046872; GO:0006979; GO:0009664; GO:0042744; GO:0055114; GO:0098869	extracellular region; plant-type cell wall; peroxidase activity; heme binding; metal ion binding; response to oxidative stress; plant-type cell wall organization; hydrogen peroxide catabolic process; oxidation-reduction process; cellular oxidant detoxification	EC:1.11.1.7
17347	rwhe1p21	65.1253	2	54.4564	2	3303.53	2	3563.95	2	57.4292	0.00148861	0.00419949	NAC transcription factor	GO:0005634; GO:0003677; GO:0006355	nucleus; DNA binding; regulation of transcription, DNA-templated	-
17365	wheat0130Contig13191	1079.51	2	1164.7	2	11853.3	2	13447.3	2	11.2737	0.00475907	0.00902289	hypothetical protein F775_27929	-	-	-
17371	whvs10i03_439	412.991	2	404.042	2	2121.7	2	2417.03	2	5.55513	0.00624355	0.010539	Phosphatase 2C family isoform 1 [Theobroma cacao]	GO:0044424; GO:0004722; GO:0006470	intracellular part; protein serine/threonine phosphatase activity; protein dephosphorylation	-
17373	whsp13h02_80	5.77808	0	5.95007	0	80.2614	2	67.5008	2	12.5989	0.00868636	0.012502	---NA---	-	-	-
17449	whvs5e19_p_64	5.98698	0	6.14332	0	143.94	2	161.276	2	25.1614	0.00348099	0.00745122	hypothetical protein TRIUR3_18775	-	-	-
17468	wheat0130Contig1216	870.629	2	851.058	2	3363.45	2	3459.16	2	3.96274	0.000366585	0.0014527	expp1 precursor [Zea mays]	-	-	-
17510	wheat0130Contig3339	124.196	2	124.719	2	428.748	2	381.862	2	3.25658	0.00689654	0.0111471	---NA---	-	-	-
17543	wheat0130Contig9337	3302.22	2	3356.94	2	13030.5	2	13992.5	2	4.05801	0.00223129	0.00559536	Os01g0799900 [Oryza sativa Japonica Group]	GO:0004197; GO:0006508; GO:0010421	cysteine-type endopeptidase activity; proteolysis; hydrogen peroxide-mediated programmed cell death	EC:3.4.22
17589	wheat0130Contig1889	184.084	2	214.71	2	702.898	2	603.308	2	3.27539	0.0129296	0.0151708	heptahelical transmembrane ADIPOR1-like	GO:0016021; GO:0004872; GO:0009788	integral component of membrane; receptor activity; negative regulation of abscisic acid-activated signaling pathway	-
17602	wheat0130Contig3254	6.39084	0	6.62579	0	50.2291	2	52.2175	2	7.87044	0.000500844	0.00184	---NA---	-	-	-
17643	whms18p11_251	5.55192	0	9.82193	1	31.1278	2	32.6122	2	4.14601	0.00862329	0.0124478	hypothetical protein F775_08183	-	-	-
17649	wheat0130Contig2317	48.6863	2	44.8823	2	1400.74	2	1465.1	2	30.6282	0.000540389	0.00196954	Bifunctional monodehydroascorbate reductase and carbonic anhydrase nectarin-3	GO:0016023; GO:0004089; GO:0008270; GO:0006730	cytoplasmic, membrane-bounded vesicle; carbonate dehydratase activity; zinc ion binding; one-carbon metabolic process	EC:4.2.1.1
17652	wheat0130Contig10623	228.936	2	254.226	2	5129.79	2	5248.7	2	21.4804	0.00015091	0.000709829	LHY isoform X1 [Oryza sativa Japonica Group]	GO:0005634; GO:0003700; GO:0044212; GO:0009409; GO:0009639; GO:0042752; GO:0043433; GO:0048574	nucleus; transcription factor activity, sequence-specific DNA binding; transcription regulatory region DNA binding; response to cold; response to red or far red light; regulation of circadian rhythm; negative regulation of sequence-specific DNA binding transcription factor activity; long-day photoperiodism, flowering	-
17653	wheat0130Contig5956	122.32	2	107.615	2	5528.08	2	6985.47	2	54.4221	0.0137877	0.0156731	B12D [Zea mays]	GO:0016021; GO:0016023	integral component of membrane; cytoplasmic, membrane-bounded vesicle	-
17667	wheat0130Contig10827	22.6283	1	24.4378	1	158.298	2	146.734	2	6.48094	0.00205255	0.00524507	Hippocampus abundant transcript 1	GO:0016021; GO:0016023; GO:0005215; GO:0055085	integral component of membrane; cytoplasmic, membrane-bounded vesicle; transporter activity; transmembrane transport	-
17672	wheat0130Contig12602	2370.8	2	2393.39	2	14598.5	2	15532.6	2	6.32449	0.00135397	0.00392323	cytochrome P450 superfamily [Zea mays]	GO:0016020; GO:0016023; GO:0005506; GO:0016710; GO:0020037; GO:0009808; GO:0044550; GO:0055114	membrane; cytoplasmic, membrane-bounded vesicle; iron ion binding; trans-cinnamate 4-monooxygenase activity; heme binding; lignin metabolic process; secondary metabolite biosynthetic process; oxidation-reduction process	EC:1.14.13.11
17704	MUGEST2003_23lib_Contig11916_748	222.238	2	225.787	2	792.756	2	952.099	2	3.89455	0.014771	0.0161688	[Hordeum vulgare vulgare]	-	-	-
17720	MUGEST2003_23lib_Contig4861_576	449.656	2	417.857	2	4224.28	2	4414.77	2	9.95841	0.000616956	0.00214932	NADPH HC toxin reductase	GO:0005739; GO:0003677; GO:0003899; GO:0050662; GO:0006351	mitochondrion; DNA binding; DNA-directed RNA polymerase activity; coenzyme binding; transcription, DNA-templated	EC:2.7.7.6
17766	whyd25b12	404.772	2	398.916	2	2387.97	2	2425.22	2	5.98887	8.84416e-05	0.000456036	Phospholipase D alpha 2	GO:0016020; GO:0004630; GO:0005509; GO:0070290; GO:0006643; GO:0016042; GO:0046470	membrane; phospholipase D activity; calcium ion binding; N-acylphosphatidylethanolamine-specific phospholipase D activity; membrane lipid metabolic process; lipid catabolic process; phosphatidylcholine metabolic process	EC:3.1.4.4
17799	wheat0130Contig6724	5.71962	0	8.41436	1	631.286	2	674.626	2	92.3952	0.00112805	0.0034553	rapid alkalinization factor 1 precursor [Zea mays]	GO:0009506; GO:0016023; GO:0004871; GO:0019722	plasmodesma; cytoplasmic, membrane-bounded vesicle; signal transducer activity; calcium-mediated signaling	-
17802	MUGEST2003_23lib_Contig13792_107	93.5679	2	83.8424	2	2478.47	2	2215.17	2	26.4564	0.00338653	0.00733226	BLN1-1 [Hordeum vulgare vulgare]	-	-	-
17819	whyf5f21	11.8218	1	9.40139	1	133.791	2	169.347	2	14.2833	0.0156079	0.0165429	[Hordeum vulgare vulgare]	GO:0005515	protein binding	-
17830	MUGEST2003_23lib_Contig6263_259	7.79356	1	6.93332	1	1099.18	2	1154.94	2	153.061	0.000619557	0.00215989	---NA---	-	-	-
17889	whsh_allContig1032	34.3267	2	33.1963	2	966.667	2	1041.7	2	29.7434	0.00149141	0.00420742	MYB-like transcription factor ETC3	GO:0003677	DNA binding	-
17895	MUG011F11R990428	829.861	2	821.522	2	2646.45	2	2841.91	2	3.32349	0.00258975	0.00616111	sucrose nonfermenting 4	GO:0005739	mitochondrion	-
17902	wheat0130Contig6101	5.53639	0	5.70058	0	28.8148	2	23.7325	1	4.67629	0.0148159	0.0161899	---NA---	-	-	-
17942	rwhsc10h03_197	1690.76	2	1732.08	2	12264.7	2	10638.1	2	6.69115	0.00690489	0.0111563	---NA---	-	-	-
17959	wheat0130Contig1967	13.7423	1	12.3833	1	2049.08	2	2554.45	2	176.207	0.0119711	0.014646	Patatin group A-3	GO:0016298; GO:0008152	lipase activity; metabolic process	EC:3.1.1
17977	rwh5g01	294.875	2	288.591	2	1274.94	2	1170.71	2	4.19158	0.00312959	0.00698197	hypothetical protein F775_02941	GO:0016021	integral component of membrane	-
18027	wheat0130Contig12718	890.406	2	865.07	2	2927	2	3211.97	2	3.49704	0.00423281	0.00836858	Os03g0297000 [Oryza sativa Japonica Group]	-	-	-
18038	rwhe9n22	10.7346	1	6.27985	0	64.5611	2	61.902	2	7.43271	0.00223933	0.00560725	---NA---	-	-	-
18040	rwhoh22p04	21.0286	1	6.22245	0	1121.55	2	1050.99	2	79.7231	0.0011277	0.00345397	probable F-box At1g44080 [Brachypodium distachyon]	-	-	-
18056	wheat0130Contig1549	2492.64	2	2428.21	2	8468.39	2	7377.35	2	3.22013	0.00986051	0.0132739	Os01g0222600 [Oryza sativa Japonica Group]	-	-	-
18083	MUGEST2003_23lib_Contig1152_301	107.844	2	98.8562	2	315.237	2	359.374	2	3.26371	0.00913987	0.0127941	---NA---	-	-	-
18086	MUGEST2003_23lib_Contig13165_353	199.865	2	195.824	2	696.531	2	819.32	2	3.83092	0.0118163	0.0145495	ethylene receptor-like [Elaeis guineensis]	GO:0005789; GO:0016021; GO:0000155; GO:0005524; GO:0046872; GO:0010105; GO:0018106; GO:0023014	endoplasmic reticulum membrane; integral component of membrane; phosphorelay sensor kinase activity; ATP binding; metal ion binding; negative regulation of ethylene-activated signaling pathway; peptidyl-histidine phosphorylation; signal transduction by protein phosphorylation	EC:2.7.3
18099	rwhva13l16_172	17.3747	1	9.32898	1	261.193	2	301.957	2	21.0889	0.00594577	0.0102377	---NA---	-	-	-
18111	whr8a15	445.612	2	443.344	2	1417.07	2	1527.89	2	3.31283	0.00289427	0.00663961	UDP-glycosyltransferase 85A2	GO:0043231; GO:0080043; GO:0080044; GO:0009813; GO:0052696	intracellular membrane-bounded organelle; quercetin 3-O-glucosyltransferase activity; quercetin 7-O-glucosyltransferase activity; flavonoid biosynthetic process; flavonoid glucuronidation	-
18142	MUGEST2003_23lib_Contig7829_p_1019	14.0604	1	5.81045	0	1013.81	2	862.454	2	94.4226	0.00660098	0.0108735	hypothetical protein TRIUR3_12778	-	-	-
18163	wheat0130Contig7136	32.8154	2	32.2731	2	504.096	2	536.622	2	15.9893	0.00110985	0.00341828	Os09g0124800 [Oryza sativa Japonica Group]	-	-	-
18202	MUGEST2003_23lib_Contig13947_611	33.56	2	41.2275	2	1015.88	2	946.32	2	26.237	0.0013719	0.0039642	Myb V	-	-	-
18219	rwhe11a01	98.525	2	75.3498	2	339.941	2	384.265	2	4.1651	0.0081593	0.0121411	F-box FBD LRR-repeat At5g56810 [Brachypodium distachyon]	-	-	-
18220	MUGEST2003_23lib_Contig9767_563	29.6997	2	23.7643	1	2567.38	2	2661.69	2	97.8055	0.000333188	0.00134035	indole-3-acetic acid-amido synthetase -like	GO:0016874; GO:0008152; GO:0009416; GO:0009733	ligase activity; metabolic process; response to light stimulus; response to auxin	-
18317	MUGEST2003_23lib_Contig6274_502	552.503	2	631.194	2	2769.87	2	2731.4	2	4.64754	0.00041129	0.00157564	myb-like DNA-binding SHAQKYF class family [Zea mays]	GO:0005634; GO:0003677; GO:0006355	nucleus; DNA binding; regulation of transcription, DNA-templated	-
18346	wheat0130Contig9033	859.199	2	865.81	2	3390.08	2	3695.89	2	4.10779	0.00323962	0.00714191	probable quinone oxidoreductase	GO:0005829; GO:0008270; GO:0016491; GO:0055114	cytosol; zinc ion binding; oxidoreductase activity; oxidation-reduction process	-
18363	MUGEST2003_23lib_Contig24271_1598	284.431	2	291.884	2	1097.19	2	1158.58	2	3.91412	0.00135332	0.00392191	cytochrome c oxidase subunit 2 (mitochondrion) [Oryza sativa Indica Group]	GO:0005751; GO:0016021; GO:0016023; GO:0004129; GO:0005507; GO:0006123; GO:0009060; GO:1902600	mitochondrial respiratory chain complex IV; integral component of membrane; cytoplasmic, membrane-bounded vesicle; cytochrome-c oxidase activity; copper ion binding; mitochondrial electron transport, cytochrome c to oxygen; aerobic respiration; hydrogen ion transmembrane transport	EC:1.9.3.1
18371	wheat0130Contig754	779.104	2	770.787	2	4953.3	2	4863.36	2	6.33378	0.000119365	0.000580289	caffeic acid 3-O-methyltransferase	GO:0005829; GO:0016021; GO:0008171; GO:0008757; GO:0019438; GO:0032259	cytosol; integral component of membrane; O-methyltransferase activity; S-adenosylmethionine-dependent methyltransferase activity; aromatic compound biosynthetic process; methylation	EC:2.1.1
18424	wheat0130Contig11525	2178.5	2	2164.09	2	6066.46	2	7036.18	2	3.01724	0.0120361	0.0146896	probable phosphatase 2C 44 [Zea mays]	GO:0009536; GO:0004722; GO:0046872; GO:0006470	plastid; protein serine/threonine phosphatase activity; metal ion binding; protein dephosphorylation	-
18426	MUGEST2003_23lib_Contig12753_703	139.562	2	129.009	2	1362.95	2	1420.13	2	10.3625	0.000534381	0.00195104	hypothetical protein TRIUR3_00784	GO:0005739; GO:0009507; GO:0016021; GO:0044446; GO:0005515	mitochondrion; chloroplast; integral component of membrane; intracellular organelle part; protein binding	-
18487	MUGEST2003_23lib_Contig6974_386	1900.69	2	1811.18	2	21567.9	2	23052.2	2	12.0209	0.00131863	0.00385978	[Hordeum vulgare vulgare]	GO:0016021; GO:0005215; GO:0006857	integral component of membrane; transporter activity; oligopeptide transport	-
18511	wheat0130Contig5201	341.106	2	298.731	2	1562.88	2	1865.94	2	5.3589	0.0118258	0.0145588	Os07g0575900 [Oryza sativa Japonica Group]	-	-	-
18513	wheat0130Contig1478	130.539	2	151.538	2	1488.74	2	1681.87	2	11.2403	0.00449275	0.00869111	---NA---	-	-	-
18514	whsl2m23	86.872	2	67.835	2	254.765	2	284.301	2	3.48443	0.00825468	0.0122099	Os02g0179600 [Oryza sativa Japonica Group]	GO:0005739; GO:0009536	mitochondrion; plastid	-
18571	whr6h03	10.8537	1	14.7123	1	118.656	2	108.265	2	8.8759	0.00301655	0.00680881	NADP-dependent oxidoreductase P1	GO:0016021; GO:0008270; GO:0032440; GO:0055114	integral component of membrane; zinc ion binding; 2-alkenal reductase [NAD(P)] activity; oxidation-reduction process	EC:1.3.1.74
18589	whvs3e16_p_453	194.273	2	174.949	2	926.021	2	921.658	2	5.00426	0.000179498	0.000843335	hypothetical protein F775_25273	-	-	-
18614	wheat0130Contig14152	8048.16	2	8977.35	2	25859.1	2	26563.2	2	3.07904	0.00108306	0.00335087	Cysteine ase 1	GO:0005615; GO:0005764; GO:0016023; GO:0004197; GO:0051603	extracellular space; lysosome; cytoplasmic, membrane-bounded vesicle; cysteine-type endopeptidase activity; proteolysis involved in cellular protein catabolic process	EC:3.4.22
18646	MUGEST2003_23lib_Contig9158_829	336.957	2	333.121	2	1528.91	2	1516.41	2	4.54473	3.02613e-05	0.000175805	GATA transcription factor 25 [Zea mays]	GO:0005634; GO:0005667; GO:0016021; GO:0000977; GO:0001085; GO:0001228; GO:0003682; GO:0005215; GO:0008270; GO:0006810; GO:0030154; GO:0045944	nucleus; transcription factor complex; integral component of membrane; RNA polymerase II regulatory region sequence-specific DNA binding; RNA polymerase II transcription factor binding; transcriptional activator activity, RNA polymerase II transcription regulatory region sequence-specific binding; chromatin binding; transporter activity; zinc ion binding; transport; cell differentiation; positive…	-
18650	wheat0130Contig8693	27.9607	1	30.5438	2	131.797	2	154.249	2	4.88929	0.00972114	0.0131708	---NA---	-	-	-
18656	wheat0130Contig3046	3840.96	2	3931.8	2	18925	2	17010.7	2	4.62329	0.00459875	0.00882594	aquaporin NIP2-1	GO:0005887; GO:0015250; GO:0015254; GO:0006833; GO:0009992; GO:0015793; GO:0015840; GO:0034220	integral component of plasma membrane; water channel activity; glycerol channel activity; water transport; cellular water homeostasis; glycerol transport; urea transport; ion transmembrane transport	-
18695	wheat0130Contig10220	503.892	2	534.124	2	4701.06	2	4617.06	2	8.97685	0.000116227	0.00056707	D-3-phosphoglycerate dehydrogenase chloroplastic-like	GO:0009536; GO:0004617; GO:0016597; GO:0051287; GO:0006564; GO:0055114	plastid; phosphoglycerate dehydrogenase activity; amino acid binding; NAD binding; L-serine biosynthetic process; oxidation-reduction process	EC:1.1.1.95
18730	whsh_allContig876	420.215	2	395.598	2	1870.06	2	2026.42	2	4.77619	0.00262945	0.00621927	---NA---	-	-	-
18734	wheat0130Contig15564	4625.17	2	4432.86	2	22261.3	2	26592.2	2	5.39339	0.0116603	0.0144583	serine mitochondrial [Setaria italica]	GO:0005634; GO:0005759; GO:0005886; GO:0009534; GO:0010319; GO:0022626; GO:0048046; GO:0004372; GO:0008168; GO:0030170; GO:0006544; GO:0006563; GO:0009697; GO:0009814; GO:0009853; GO:0019684; GO:0032259; GO:0035999; GO:0042742	nucleus; mitochondrial matrix; plasma membrane; chloroplast thylakoid; stromule; cytosolic ribosome; apoplast; glycine hydroxymethyltransferase activity; methyltransferase activity; pyridoxal phosphate binding; glycine metabolic process; L-serine metabolic process; salicylic acid biosynthetic process; defense response, incompatible interaction; photorespiration; photosynthesis, light reaction; me…	EC:2.1.2.1
18754	wheat0130Contig2229	1377.69	2	1324.62	2	5474.5	2	4945.37	2	3.85591	0.00471439	0.00897266	Os09g0462100 [Oryza sativa Japonica Group]	GO:0016021; GO:0016787; GO:0008152	integral component of membrane; hydrolase activity; metabolic process	-
18775	MUGEST2003_23lib_Contig7190_551	5.90755	0	6.10368	0	114.354	2	97.9086	2	17.672	0.00667799	0.0109409	Os09g0566400 [Oryza sativa Japonica Group]	-	-	-
18791	rwhr8a11	23.9423	1	17.1073	1	523.799	2	583.568	2	26.9763	0.00316771	0.00705335	O-methyltransferase ZRP4	GO:0008171; GO:0046983; GO:0032259	O-methyltransferase activity; protein dimerization activity; methylation	EC:2.1.1
18820	wheat0130Contig15821	34694.8	2	34266.5	2	167963	2	187665	2	5.15693	0.00469246	0.00894094	alcohol dehydrogenase ADH1	GO:0005737; GO:0004022; GO:0008270; GO:0055114	cytoplasm; alcohol dehydrogenase (NAD) activity; zinc ion binding; oxidation-reduction process	EC:1.1.1.1
18821	whoh17m11	36.8169	2	35.4683	2	140.806	2	155.372	2	4.09736	0.0042414	0.00838444	Os04g0544500 [Oryza sativa Japonica Group]	GO:0005634; GO:0005667; GO:0009507; GO:0000977; GO:0001085; GO:0001228; GO:0003682; GO:0008270; GO:0006399; GO:0009658; GO:0019288; GO:0030154; GO:0045944	nucleus; transcription factor complex; chloroplast; RNA polymerase II regulatory region sequence-specific DNA binding; RNA polymerase II transcription factor binding; transcriptional activator activity, RNA polymerase II transcription regulatory region sequence-specific binding; chromatin binding; zinc ion binding; tRNA metabolic process; chloroplast organization; isopentenyl diphosphate biosynth…	-
18826	rwhf7l02	1163.72	2	1141.18	2	15612.1	2	16133.8	2	13.7733	0.000314433	0.0012769	[Hordeum vulgare vulgare]	GO:0005618; GO:0016023; GO:0048046; GO:0004553; GO:0016762; GO:0010411; GO:0042546; GO:0071555	cell wall; cytoplasmic, membrane-bounded vesicle; apoplast; hydrolase activity, hydrolyzing O-glycosyl compounds; xyloglucan:xyloglucosyl transferase activity; xyloglucan metabolic process; cell wall biogenesis; cell wall organization	EC:2.4.1.207
18837	wheat0130Contig6595	229.843	2	238.905	2	1493.21	2	1440.61	2	6.25884	0.000468579	0.00172897	apomixis-related Pca21	GO:0005739	mitochondrion	-
18846	rwhr24m04	21.9516	1	15.8937	1	434.81	2	409.541	2	22.3106	0.00103651	0.00325041	Cell Division AAA ATPase family [Triticum aestivum]	GO:0016021; GO:0005524; GO:0051301	integral component of membrane; ATP binding; cell division	-
18851	MUGEST2003_23lib_Contig5802_23	150.861	2	143.489	2	680.67	2	795.063	2	5.01354	0.00928399	0.01288	F-box At3g07870-like [Brachypodium distachyon]	GO:0044267	cellular protein metabolic process	-
18855	whcs3d15_p_51	33.1772	2	22.2315	1	1940.29	2	2009.03	2	71.2761	0.000319425	0.00129673	---NA---	-	-	-
18880	wheat0130Contig8601	230.406	2	226.769	2	816.743	2	694.308	2	3.30519	0.0132412	0.0153532	hypothetical protein F775_07125	-	-	-
18897	MUGEST2003_23lib_Contig8011_531	586.984	2	533.335	2	1853.73	2	1718.16	2	3.18828	0.003518	0.00749088	MORC family CW-type zinc finger 3-like [Setaria italica]	GO:0008270	zinc ion binding	-
18906	MUGEST2003_23lib_Contig9100_1	28.8817	2	28.7422	1	517.71	2	456.917	2	16.9136	0.00436622	0.00852456	---NA---	-	-	-
18911	wheat0130Contig8928	1299.06	2	1230.82	2	5841.22	2	5697.01	2	4.56079	0.000313492	0.00127161	copper transporter [Triticum aestivum]	GO:0016021; GO:0022891; GO:0008643; GO:0055085	integral component of membrane; substrate-specific transmembrane transporter activity; carbohydrate transport; transmembrane transport	-
18944	wheat0130Contig2325	4238.62	2	4219.3	2	19236.2	2	19909	2	4.62822	0.000480732	0.00176598	---NA---	-	-	-
18949	wheat0130Contig3504	1409.05	2	1404.1	2	7009.3	2	7367.51	2	5.11057	0.000958356	0.00306006	transcription factor TGA4	GO:0003700; GO:0043565; GO:0006355	transcription factor activity, sequence-specific DNA binding; sequence-specific DNA binding; regulation of transcription, DNA-templated	-
18954	whf18o17	10.3859	1	14.2849	1	141.136	2	131.373	2	11.0458	0.00179471	0.00477449	pto-interacting 1 [Setaria italica]	GO:0004674; GO:0004713; GO:0005524; GO:0006468	protein serine/threonine kinase activity; protein tyrosine kinase activity; ATP binding; protein phosphorylation	EC:2.7.10; EC:2.7.11
18960	whe24k05	491.161	2	519.005	2	8727.37	2	9316.15	2	17.8619	0.00119534	0.00360863	hypothetical protein F775_28519	-	-	-
18962	MUGEST2003_23lib_Contig3166_265	6.31894	0	6.54226	0	30.0014	1	28.7831	2	4.57069	0.000726668	0.00246391	alpha-amylase subtilisin inhibitor [Oryza sativa Japonica Group]	GO:0004866; GO:0010951	endopeptidase inhibitor activity; negative regulation of endopeptidase activity	-
18979	rwhyd10d21	145.288	2	165.369	2	4978.05	2	5782.76	2	34.6389	0.00588105	0.0101544	---NA---	-	-	-
19014	MUGEST2003_23lib_Contig2089_340	17.0615	1	11.8	1	195.764	2	226.909	2	14.6449	0.00637195	0.0106805	MATE efflux family [Zea mays]	GO:0016021; GO:0015238; GO:0015297; GO:0017153; GO:0006835; GO:0006855	integral component of membrane; drug transmembrane transporter activity; antiporter activity; sodium:dicarboxylate symporter activity; dicarboxylic acid transport; drug transmembrane transport	-
19040	rwhv3n6j01_105	6.26454	0	6.70496	0	49.2618	2	61.7312	2	8.558	0.0158189	0.0166592	Disease resistance RPP13 4	GO:0016020; GO:0003824; GO:0032550; GO:0032559; GO:0043168; GO:0008152	membrane; catalytic activity; purine ribonucleoside binding; adenyl ribonucleotide binding; anion binding; metabolic process	-
19075	whfl_allContig598	7.39817	1	10.8338	1	42.2579	2	46.5159	2	4.86913	0.00596177	0.0102588	probable amino acid permease 7	GO:0005886; GO:0016021; GO:0015171; GO:0003333	plasma membrane; integral component of membrane; amino acid transmembrane transporter activity; amino acid transmembrane transport	-
19080	whyd23h21	362.97	2	347.092	2	1577.08	2	1442.52	2	4.25258	0.0034238	0.00737456	---NA---	-	-	-
19103	wheat0130Contig8050	38.9075	2	35.1039	2	171.284	2	167.492	2	4.57736	0.000411279	0.00157431	---NA---	-	-	-
19105	MUGEST2003_23lib_Contig882_417	35.4379	2	38.8244	2	149.353	2	140.365	2	3.90128	0.00198169	0.00511685	hypothetical protein F775_10909	-	-	-
19109	MUGEST2003_23lib_Contig120_455	95.1193	2	87.0158	2	2843.5	2	2705.38	2	30.4657	0.000663928	0.00227092	cyclic dof factor 1-like [Brachypodium distachyon]	GO:0003677; GO:0006355	DNA binding; regulation of transcription, DNA-templated	-
19185	MUGEST2003_23lib_Contig14619_1744	5.56495	0	5.69232	0	154.188	2	140.038	2	26.1365	0.00249124	0.00599852	disease resistance RPP13 3 isoform X1 [Brachypodium distachyon]	GO:0032550; GO:0032559; GO:0043168; GO:0044238; GO:0044260	purine ribonucleoside binding; adenyl ribonucleotide binding; anion binding; primary metabolic process; cellular macromolecule metabolic process	-
19190	MUGEST2003_23lib_Contig8976_p_338	54.5703	2	48.8583	2	209.223	2	200.963	2	3.96588	0.00107012	0.00331782	hypothetical protein TRIUR3_32578	-	-	-
19201	wheat0130Contig2558	99.3283	2	110.334	2	3280.63	2	3638.63	2	33.002	0.00283753	0.00654576	Alpha-amylase	GO:0003824; GO:2001070; GO:0008152	catalytic activity; starch binding; metabolic process	-
19203	wheat0130Contig2138	37.8023	2	45.2927	2	191.671	2	224.277	2	5.0057	0.00995151	0.0133466	ZINC INDUCED FACILITATOR-LIKE 1	GO:0016021; GO:0005215; GO:0055085	integral component of membrane; transporter activity; transmembrane transport	-
19229	rwhkv1l16_430	677.649	2	594.982	2	13823.9	2	10847.4	2	19.3861	0.0158112	0.0166512	[Hordeum vulgare vulgare]	GO:0016021	integral component of membrane	-
19230	whcs18f24_466	33.1413	2	43.1642	2	322.802	2	319.678	2	8.41984	0.000343669	0.00137868	[Hordeum vulgare vulgare]	GO:0005739; GO:0080043; GO:0080044; GO:0009813; GO:0052696	mitochondrion; quercetin 3-O-glucosyltransferase activity; quercetin 7-O-glucosyltransferase activity; flavonoid biosynthetic process; flavonoid glucuronidation	-
19233	MUGEST2003_23lib_Contig16084_1003	1511.63	2	1470	2	5482.17	2	4945.65	2	3.49735	0.00518217	0.00944324	BSD domain containing [Zea mays]	-	-	-
19253	ncbi_gi_32128957_1517	310.939	2	310.378	2	8749.81	2	9512.49	2	29.3929	0.00186388	0.00489082	late elongated hypocoty [Oryza sativa Japonica Group]	GO:0005634; GO:0003677; GO:0006355	nucleus; DNA binding; regulation of transcription, DNA-templated	-
19262	wheat0130Contig5828	5.48992	0	5.62815	0	44.3426	2	38.7677	2	7.47523	0.00594684	0.010243	hypothetical protein TRIUR3_04590	-	-	-
[truncated: 1,447 more rows]

## Sheet: S3 Table-4
S3 Table-4. Gene probes identified by microarray analysis as down-regulated in crown tissues of the Grass-clump dwarf line (crt/KU-2025) under normal temperature.
		WT-1 (Ldn/KU-2059) under normal temp.		WT-2 (Ldn/KU-2059) under normal temp.		Grass-clump dwarf-1 (crt/KU-2025) under normal temp.		Grass-clump dwarf-2 (crt/KU-2025) under normal temp.
[truncated: 2,952 more rows]

## Sheet: S3 Table-5
S3 Table-5. Gene probes identified by microarray analysis as up-regulated in crown tissues of the type II necrosis line (Ldn/KU-2025) under LT relative to under normal temperature
[truncated: 3,480 more rows]

[truncated: 1 more sheets: S3 Table-6]
