# Supplementary material for: Global gene expression profiling related to temperature-sensitive growth abnormalities in interspecific crosses between tetraploid wheat and Aegilops tauschii
Source: PLoS One. 2017 May 2;12(5):e0176497. doi: 10.1371/journal.pone.0176497 (PMC5413045; doi:10.1371/journal.pone.0176497)
Supplement: S4 Table — (XLSX) [file pone.0176497.s007.xlsx]

## Sheet: S4 Table
S4 Table. List of miRNAs expressed in crown tissues of the WT and type II necrosis lines under normal temperature and LT conditions
miRNA	miRNA length (bp)	WT, 4°C (RPM)	WT, 24°C (RPM)	Type II, 4°C (RPM)	Type II, 24°C (RPM)
miR894	29	0.096424	0	0	0
miR894	21	0.096424	0.0786511	0	0
miR894	24	0.096424	0	0.0937114	0
miR894	26	0.578544	0.445689	0.312371	0.503921
miR894	27	2.60345	1.88763	4.40444	1.92406
miR894	21	0.096424	0	0	0
miR894	18	0.128565	0	0.21866	0
miR894	20	1.06066	1.62546	1.24949	0.824599
miR894	21	129.947	76.1604	178.833	89.1712
miR894	21	0.096424	0	0	0
miR894	21	0.096424	0	0	0
miR894	21	0.096424	0.104868	0.0937114	0
miR894	21	0.160707	0.104868	0.406083	0
miR894	21	1.51064	0.812728	4.90423	1.48886
miR894	21	0.096424	0.0786511	0.0937114	0
miR894	21	0.160707	0	0	0
miR894	28	1.06066	0.340821	1.06206	0.641354
miR894	23	0.096424	0	0.124949	0
miR894	25	0.417837	0.314604	0.499794	0.137433
miR894	26	5.65688	3.43443	6.90341	4.48948
miR894	23	0.128565	0.131085	0.156186	0.0916221
miR894	24	9.38527	5.84639	10.933	6.06996
miR894	24	0.192848	0.131085	0.0937114	0.0916221
miR894	18	0.128565	0.104868	0.0937114	0
miR894	19	3.59983	3.04117	2.71763	1.37433
miR894	20	27.7701	21.3144	39.2651	16.6065
miR894	18	0.160707	0	0	0
miR894	19	0.610685	0.393255	0.593506	0.137433
miR894	20	1.06066	0.629208	2.87382	0.801693
miR894	28	0.096424	0	0	0
miR894	21	0.128565	0.0786511	0.281134	0.0687165
miR894	22	15.685	10.3557	19.1796	10.674
miR894	29	1.79991	0.865162	2.31155	1.28271
miR894	27	0.096424	0	0	0
miR894	22	0.192848	0	0.312371	0.0687165
miR894	24	0.48212	0.26217	0.281134	0.412299
miR894	25	17.2599	10.5392	24.1775	12.6438
miR894	25	0.192848	0.0786511	0.312371	0.229055
miR894	21	0.289272	0.157302	0.156186	0
miR894	29	0.128565	0	0	0
miR894	20	0.128565	0	0	0
miR894	22	0.128565	0.0786511	0	0.0687165
miR894	23	9.51384	7.41942	12.5573	7.55882
miR894	23	0.224989	0.104868	0.21866	0.137433
miR894	22	0.417837	0.445689	0.531031	0.20615
miR894	30	2.47488	1.20598	2.28031	1.00784
miR894	26	0.096424	0	0.156186	0.137433
miR894	18	11.1852	12.1647	10.402	4.07718
miR894	19	129.658	88.3513	192.827	53.1866
miR894	19	0.096424	0	0.281134	0
miR894	19	0.096424	0	0	0
miR894	19	0.128565	0	0	0
miR894	18	0.707109	0.760294	0.937114	0.435205
miR894	19	1.4785	0.97003	6.74722	1.39724
miR894	19	0.160707	0	0	0
miR894	24	0.321413	0.104868	0.249897	0.251961
miR894	22	0.096424	0.0786511	0.156186	0.137433
miR894	24	0.546403	0	0.249897	0.229055
miR894	27	3.79268	2.56927	5.59145	2.35927
miR894	18	0.192848	0.104868	0.21866	0.0687165
miR894	20	0.224989	0.288387	0.374846	0.0916221
miR894	21	74.3429	45.8011	96.7726	48.972
miR894	27	0.096424	0	0.156186	0
miR894	20	0.160707	0	0.0937114	0
miR894	21	0.128565	0.157302	0.156186	0.0916221
miR894	28	0.96424	0.498123	1.37443	0.366488
miR894	29	0.289272	0.393255	0.249897	0.229055
miR894	23	0.321413	0.340821	0.249897	0.366488
miR894	25	0.257131	0.0786511	0	0.137433
miR894	26	3.69625	3.01496	4.15454	2.74866
miR894	23	0.160707	0.314604	0.156186	0.0687165
miR894	24	15.7171	9.28082	17.8989	9.52869
miR894	28	0.128565	0	0.0937114	0
miR894	18	0.385696	0.235953	0.499794	0.183244
miR894	19	1.54278	1.75654	1.0933	0.847504
miR894	20	47.2478	36.4417	60.0065	22.8826
miR894	19	0.160707	0	0.0937114	0
miR894	21	0.257131	0.445689	0.21866	0
miR894	22	18.3206	13.6853	19.492	10.2846
miR894	29	1.8642	1.70411	3.74846	1.39724
miR894	22	0.449979	0.288387	0.43732	0.297772
miR894	24	0.932099	0.707859	0.687217	0.251961
miR894	25	20.4419	11.352	25.6769	12.8729
miR894	20	0.096424	0.0786511	0	0
miR894	22	0.257131	0.157302	0.187423	0.0687165
miR894	25	0.160707	0	0.124949	0.160339
miR894	23	24.9417	20.1871	32.674	19.5155
miR894	22	1.60707	0.891379	1.46815	0.641354
miR894	30	1.96062	1.44194	2.21784	0.962032
miR894	22	0.096424	0	0	0
miR894	18	7.84249	9.56921	6.74722	3.29839
miR894	19	75.3714	52.3292	107.862	29.4565
miR858	19	0.128565	0	0	0
miR858	21	0.096424	0	0.124949	0
miR858	18	0.289272	0	0.124949	0
miR845e	24	0.096424	0.838945	0.43732	1.35143
miR845e	24	0.096424	0.157302	0	0.320677
miR845e	24	0.128565	0.104868	0.0937114	0.160339
miR845e	24	0.096424	0	0	0.160339
miR845c	24	0.289272	0	0	0.251961
miR845c	24	0.224989	1.0749	0.21866	0.962032
miR845c	24	0.192848	0.760294	0.21866	0.45811
miR845c	24	0.096424	0.288387	0.187423	0.251961
miR845c	24	0.224989	0.393255	0.187423	0.389394
miR845c	24	0.546403	0.812728	0.281134	1.48886
miR845c	24	0.642827	1.5468	0.749691	2.0615
miR845b	24	0.385696	0.917596	0.343608	1.09946
miR845b	24	0.096424	0	0	0
miR845b	24	0.192848	0.891379	0.281134	1.14528
miR845b	24	0.096424	0	0	0.0916221
miR845b	24	0.128565	0.314604	0.21866	0.343583
miR827	20	0.160707	0	0	0.114528
miR827	21	8.80673	0	9.24619	8.22308
miR827	22	6.33184	3.30334	4.68557	4.87887
miR827	22	1.41422	1.10111	1.43691	1.16818
miR8155	18	0.096424	0	0	0
miR8155	24	0.128565	0.891379	0.343608	1.28271
miR8155	24	0.160707	0.419472	0.187423	0.618449
miR8155	24	0.128565	0.0786511	0.0937114	0.435205
miR8155	24	0.096424	0.0786511	0.0937114	0.389394
miR8155	24	0.160707	0.183519	0.124949	0.20615
miR8155	24	0.096424	0.104868	0	0.183244
miR8155	24	0.192848	0.157302	0	0
miR8155	24	0.096424	0.471906	0.156186	0.755882
miR8155	24	0.128565	0	0	0.160339
miR8155	24	0.128565	0.288387	0	0.45811
miR8155	18	82.8604	37.0446	132.539	26.0665
miR8155	24	0.128565	0.131085	0	0.251961
miR8155	24	0.642827	0.760294	0.43732	0.778787
miR8155	24	0.096424	0	0.124949	0.0916221
miR8155	23	0.192848	0.131085	0.124949	0.160339
miR8155	19	0.353555	0	0.21866	0.137433
miR8155	24	0.353555	0.104868	0	0.183244
miR8155	20	0.096424	0	0.187423	0
miR8155	21	0.48212	0	0.624743	0.229055
miR8155	20	0.096424	0	0	0
miR8155	21	1.15709	0.602991	1.84299	0.916221
miR8155	19	0.289272	0	0.312371	0.0916221
miR8155	24	0.096424	0	0.124949	0.114528
miR8155	20	0.128565	0	0.0937114	0.0687165
miR8155	19	0.835675	0.209736	0.999588	0.297772
miR8155	22	0.096424	0	0.0937114	0
miR8155	22	0.707109	0.104868	0.718454	0.297772
miR7775	24	0.353555	0.471906	0.187423	0.641354
miR7775	24	0.224989	0.550557	0.406083	0.824599
miR7775	23	0.224989	0.681642	0.312371	0.549732
miR7775	24	0.417837	0.812728	0.124949	0.847504
miR7775	24	1.12495	3.74903	1.74928	5.45151
miR7775	23	0.128565	0.52434	0.187423	0.962032
miR7775	24	0.899957	2.56927	1.37443	3.50454
miR7775	24	0.321413	0.655425	0.468557	1.12237
miR7775	24	0.128565	0.104868	0.0937114	0.274866
miR7775	24	1.44636	3.17226	1.18701	4.83306
miR7775	24	0.353555	0.602991	0.374846	0.939126
miR7775	24	0.224989	0.681642	0.499794	0.595543
miR7775	24	0.128565	0.104868	0	0.183244
miR7775	24	0.224989	0.367038	0.187423	0.45811
miR7775	21	0.096424	0	0	0
miR7775	22	0.096424	0.183519	0.281134	0.251961
miR7775	24	0.096424	0.104868	0	0.274866
miR7775	24	0.128565	0.760294	0	0
miR7775	21	0.096424	0.0786511	0	0.114528
miR7775	24	1.54278	2.70035	1.46815	3.27549
miR7775	24	0.803533	1.02246	0.624743	1.62629
miR7775	24	0.514261	0.629208	0.624743	0.87041
miR7775	24	0.353555	0.340821	0.156186	0.297772
miR7775	24	0.096424	0	0	0
miR7775	24	0.128565	0.235953	0.156186	0.183244
miR7775	25	0.096424	0.104868	0.0937114	0.251961
miR7775	24	0.417837	1.02246	0.43732	1.46595
miR7775	25	0.610685	0.629208	0.187423	1.39724
miR7775	24	0.096424	0	0	0.20615
miR7775	24	0.48212	1.73032	0.531031	1.78663
miR7775	24	4.37122	11.8763	4.87299	13.9724
miR7775	24	5.68902	9.56921	6.93464	19.3781
miR7775	24	0.096424	0.0786511	0	0.0916221
miR7775	24	0.771392	0.235953	0.406083	0.274866
miR7775	24	0.096424	0.209736	0.156186	0.274866
miR7775	24	0.160707	0.235953	0.156186	0.251961
miR7765	24	0.096424	0	0	0
miR7731	21	0.257131	0.602991	0.812166	0.389394
miR7731	21	0.353555	0.393255	0.780928	0.549732
miR7731	21	0.128565	1.57302	0.468557	1.16818
miR7731	21	0.096424	0.288387	0.21866	0.0916221
miR7731	22	0.160707	0.157302	0.21866	0.137433
miR7731	24	0.707109	5.11232	0.65598	4.10009
miR7731	21	4.49979	16.9362	7.6531	12.85
miR7731	22	0.932099	3.77525	0.780928	2.35927
miR7731	24	4.49979	13.6591	5.02918	12.7813
miR7731	21	0.160707	0.812728	0.21866	0.412299
miR7710	24	0.224989	1.3895	0.124949	1.16818
miR7701	24	0.096424	0.131085	0	0.137433
miR6485	21	0.160707	0	0	0
miR6485	23	0.128565	0	0	0
miR6478	24	0.128565	0	0	0.0916221
miR6478	21	0.224989	0.0786511	0.156186	0.0916221
miR6478	19	1.09281	0.288387	0.531031	0.297772
miR6478	20	0.610685	0.707859	0.812166	0.251961
miR6478	20	0.096424	0.0786511	0.124949	0.114528
miR6478	19	0.096424	0	0	0
miR6478	19	0.096424	0	0	0
miR6478	20	1.73563	2.12358	2.24907	0.916221
miR6478	20	0.160707	0.157302	0.531031	0.183244
miR6478	20	0.128565	0	0.0937114	0.0687165
miR6478	18	0.224989	0.104868	0.0937114	0
miR6478	19	44.4515	27.8163	47.9802	16.492
miR6478	20	0.192848	0.104868	0.156186	0
miR6478	20	0.096424	0.157302	0.343608	0.0687165
miR6478	20	166.524	187.452	196.544	102.136
miR6478	21	7.7782	6.21343	5.52897	3.25258
miR6478	23	36.4161	27.8687	28.6757	21.577
miR6478	24	25.6809	18.116	26.083	16.6981
miR6478	25	9.86739	8.31079	12.4636	9.45998
miR6478	26	0.128565	0	0	0
miR6478	30	0.514261	0.157302	1.06206	0.229055
miR6478	20	0.096424	0	0	0
miR6478	19	0.739251	0.183519	0.531031	0.0687165
miR6478	20	1.96062	1.04868	0.999588	0.274866
miR6478	21	0.257131	0.0786511	0.21866	0
miR6478	22	0.449979	0.26217	0.156186	0
miR6478	23	0.771392	0.131085	0.312371	0.183244
miR6478	24	0.096424	0	0	0
miR6478	19	0.610685	0.760294	0.749691	0.503921
miR6478	22	0.096424	0	0	0
miR6478	23	0.096424	0.0786511	0.0937114	0
miR6478	18	0.192848	0	0.156186	0
miR6478	19	69.5539	27.9473	70.1898	16.5378
miR6478	20	59.815	55.1344	80.092	28.1738
miR6478	21	11.153	3.51308	5.43526	2.4738
miR6478	22	5.39974	2.98874	4.9667	2.19893
miR6478	23	13.3708	8.07484	10.3395	5.24536
miR6478	24	6.49255	3.56551	6.90341	3.98556
miR6478	25	4.04981	2.59548	4.56062	3.25258
miR6478	27	0.128565	0	0	0.137433
miR6478	29	0.192848	0	0.156186	0.114528
miR6478	30	1.28565	0.209736	1.9367	0.274866
miR6478	18	0.321413	0.26217	0.312371	0.0916221
miR6478	19	0.610685	0.760294	0.43732	0.320677
miR6478	24	0.128565	0	0.187423	0
miR6478	30	0.224989	0	0.0937114	0
miR6470	24	0.096424	0	0	0.160339
miR6300	25	0.096424	0	0	0
miR6300	25	0.096424	0	0	0
miR6300	25	0.128565	0	0	0.0687165
miR6300	23	0.257131	0	0	0
miR6300	22	0.192848	0	0.43732	0.137433
miR6300	23	0.546403	0.0786511	0.156186	0.114528
miR6300	22	0.096424	0	0	0
miR6300	23	0.192848	0	0	0
miR6300	18	20.0241	23.8575	24.9272	5.17665
miR6300	19	11.2816	15.7564	14.6815	5.26827
miR6300	19	13.5958	14.8126	14.8689	4.53529
miR6300	20	0.578544	0.602991	0.843403	0.20615
miR6300	21	0.385696	0.367038	0.312371	0.251961
miR6300	22	0.996381	0.681642	0.843403	0.366488
miR6300	23	3.24628	2.49062	2.31155	0.916221
miR6300	24	1.63921	1.57302	2.84258	1.03075
miR6300	25	0.803533	0.734076	3.2799	0.732976
miR6300	26	5.72116	7.28833	7.71557	6.18449
miR6300	27	0.739251	0.498123	0.87464	0.641354
miR6300	28	8.7103	3.61795	20.0855	3.43583
miR6300	29	58.6579	22.5204	131.914	26.2268
miR6300	30	19.6384	15.0224	70.1586	15.0031
miR6300	29	0.192848	0	0	0
miR6300	22	0.128565	0	0	0
miR6300	23	0.160707	0.183519	0.0937114	0
miR6300	28	0.128565	0	0.156186	0.0687165
miR6300	29	0.546403	0.183519	0.468557	0.137433
miR6274	24	0.096424	0.0786511	0.124949	0.229055
miR6253	28	0.128565	0	0	0
miR6250	23	0.160707	0	0.468557	0
miR6220	24	0.096424	0	0	0
miR6219	24	0.160707	0	0.156186	0.20615
miR6219	24	0.128565	0.104868	0	0.137433
miR6219	24	0.707109	1.52059	0.937114	1.71791
miR6219	24	0.128565	0	0	0
miR6219	24	0.353555	1.04868	0.343608	1.32852
miR6219	24	0.096424	0.0786511	0	0
miR6205	24	0.128565	0	0	0
miR6204	26	0.096424	0	0	0
miR6201	22	2.957	3.09361	2.1866	3.66488
miR6197	24	0.096424	0.0786511	0.0937114	0.160339
miR6197	22	0.096424	0	0	0
miR6197	24	0.128565	0.157302	0.187423	0.0687165
miR6197	21	0.128565	0	0	0
miR6197	21	0.449979	0	0.0937114	0
miR6197	21	0.160707	0.0786511	0	0
miR6197	21	0.385696	0	0.468557	0.20615
miR6197	21	0.257131	0	0.124949	0
miR6197	21	1.31779	0	1.12454	0
miR6197	21	0.160707	0	0	0.0916221
miR6197	21	0.128565	0	0	0
miR6197	21	0.417837	0	0.374846	0.0687165
miR6197	21	0.417837	0.498123	0.562268	0.343583
miR6197	21	0.289272	0.0786511	0.281134	0.0687165
miR6197	21	0.096424	0	0	0
miR6197	21	0.192848	0	0.124949	0
miR6197	21	0.996381	0	0.593506	0
miR6197	24	0.096424	0	0	0
miR6197	21	0.257131	0.157302	0.249897	0
miR6197	21	0.385696	0	0.187423	0.0687165
miR6191	24	0.096424	0	0	0
miR6191	24	0.353555	0.183519	0.156186	0.137433
miR6191	24	1.15709	1.12733	1.37443	2.0615
miR6182	29	0.096424	0	0	0
miR6173	20	0.224989	0.288387	0.0937114	0.114528
miR6173	27	0.128565	0.131085	0.0937114	0.114528
miR6173	29	0.128565	0	0	0
miR6173	30	0.096424	0	0	0
miR6173	18	0.674968	0.131085	0.21866	0
miR6173	22	0.417837	0.157302	0.156186	0.0916221
miR6173	19	0.096424	0.0786511	0	0
miR6173	26	0.289272	0.104868	0	0
miR6173	21	0.578544	0.340821	0.281134	0.160339
miR6173	27	0.160707	0.104868	0	0
miR6138	24	0.096424	0	0	0
miR6138	24	0.257131	0.419472	0.156186	0.412299
miR6138	24	0.096424	0	0	0.251961
miR6138	22	0.128565	0	0	0
miR6138	23	0.128565	0	0	0.114528
miR6106	24	0.128565	0.314604	0.0937114	0.274866
miR6027	21	0.160707	0	0.312371	0
miR5658	24	0.192848	0	0.187423	0.0916221
miR5655	24	0.128565	0	0	0.137433
miR5568g	24	0.128565	0	0	0.0916221
miR5387a	24	0.096424	0.131085	0	0.160339
miR5387a	24	0.096424	0.314604	0	0.160339
miR5387a	24	0.096424	0.0786511	0	0.114528
miR5387a	24	0.192848	0.576774	0.0937114	0.549732
miR5387a	24	0.128565	0.209736	0	0.251961
miR5387a	24	0.289272	0.681642	0.312371	0.572638
miR5387a	24	0.160707	0.104868	0	0.114528
miR5387a	24	0.192848	0.314604	0.124949	0.274866
miR5387a	24	0.096424	0.104868	0	0.0687165
miR5387a	24	0.096424	0.419472	0.0937114	0.229055
miR5387a	24	0.096424	0.0786511	0.21866	0.297772
miR5387a	23	0.160707	0.235953	0.187423	0.274866
miR5387a	24	0.289272	0.419472	0.281134	0.549732
miR5387a	24	0.128565	0.340821	0.21866	0.297772
miR5387a	24	0.224989	0.576774	0.249897	0.778787
miR5387a	21	0.096424	0.183519	0.0937114	0.320677
miR5387a	24	0.289272	0.576774	0.531031	0.618449
miR5387a	21	0.128565	0.183519	0	0.320677
miR5387a	24	0.128565	0.235953	0	0.320677
miR5387a	24	0.160707	0.314604	0.156186	0.274866
miR5387a	24	0.128565	0.104868	0	0.0687165
miR5387a	23	0.096424	0.0786511	0.124949	0.183244
miR5387a	24	0.192848	0.419472	0.312371	0.66426
miR5387a	24	0.096424	0	0	0
miR5387a	24	0.128565	0.576774	0.156186	0.755882
miR5387a	24	0.449979	1.5468	0.718454	1.60339
miR5387a	24	0.160707	1.12733	0.562268	1.42014
miR5387a	24	0.257131	1.0749	0.343608	1.28271
miR5387a	24	0.321413	0.550557	0.406083	0.66426
miR5387a	24	0.128565	0.288387	0.156186	0.274866
miR5387a	23	0.128565	0	0	0.160339
miR5387a	24	0.096424	0.0786511	0	0
miR5387a	22	0.096424	0.0786511	0	0.0916221
miR5387a	24	0.128565	0	0	0
miR5387a	24	0.546403	0.97003	0.624743	1.05365
miR5387a	24	0.096424	0.734076	0.21866	1.05365
miR5387a	23	0.48212	1.04868	0.718454	1.21399
miR5387a	24	0.48212	1.10111	0.343608	1.39724
miR5387a	24	0.096424	0.707859	0.374846	0.87041
miR5387a	25	0.096424	0	0	0
miR5387a	24	0.224989	0.707859	0.281134	0.755882
miR5387a	24	0.514261	1.44194	0.624743	2.42798
miR5387a	24	0.546403	0.786511	0.468557	1.05365
miR5387a	24	0.096424	0.183519	0	0.274866
miR5387a	24	0.096424	0.419472	0.281134	0.435205
miR5387a	24	0.192848	0.550557	0.187423	0.45811
miR5387a	24	0.096424	0.288387	0.0937114	0.297772
miR5387a	24	0.096424	0.288387	0.156186	0.412299
miR5387a	24	0.160707	0.209736	0	0.297772
miR5387a	24	0.096424	0.367038	0.281134	0.45811
miR5387a	24	0.096424	0.209736	0.124949	0.251961
miR5387a	24	0.417837	0.681642	0.343608	0.641354
miR5387a	24	0.707109	1.44194	0.780928	1.85535
miR5387a	24	0.160707	0.707859	0.21866	0.755882
miR5387a	24	0.192848	0.314604	0.187423	0.66426
miR5387a	24	0.160707	0.104868	0.187423	0.114528
miR5387a	24	0.128565	0	0	0
miR5387a	21	0.096424	0.157302	0.124949	0.320677
miR5384	25	0.096424	0	0	0
miR5384	24	0.096424	0.393255	0.124949	0.503921
miR5384	24	0.385696	1.91384	1.46815	2.17602
miR5368	22	0.192848	0.393255	0.21866	0.0687165
miR5368	21	1.54278	0.419472	0.65598	0.183244
miR5368	23	0.160707	0.209736	0.21866	0
miR5368	25	0.128565	0	0	0
miR5368	23	0.417837	0.288387	0.156186	0.229055
miR5368	24	0.48212	0.104868	0.406083	0.114528
miR5368	27	0.096424	0.288387	0	0
miR5368	28	0.160707	0.157302	0.124949	0
miR5368	30	0.160707	0.288387	0.0937114	0.0687165
miR5368	29	0.48212	0.445689	0.343608	0.20615
miR5368	30	0.257131	0.550557	0.249897	0.366488
miR5368	27	0.417837	0.550557	0.249897	0.229055
miR5368	28	1.25351	1.20598	0.531031	0.412299
miR5368	30	0.417837	0.629208	1.06206	0.412299
miR5368	28	0.128565	0.288387	0.156186	0.251961
miR5368	29	0.321413	0.550557	0.281134	0.320677
miR5368	20	0.192848	0.157302	0.0937114	0
miR5339	21	0.096424	0	0	0
miR5287b	24	0.096424	0	0	0
miR5284h	24	0.096424	0	0	0
miR5281f	24	0.192848	0.340821	0	0.183244
miR5281f	24	0.160707	0.157302	0.281134	0.160339
miR5281f	24	0.642827	0.760294	0.499794	0.962032
miR5281f	24	0.160707	0.367038	0.156186	0.274866
miR5281f	24	0.160707	0.288387	0.187423	0.297772
miR5281f	21	0.096424	0	0	0.0687165
miR5281f	24	0.096424	0.0786511	0	0.137433
miR528	21	5.81758	1.49437	8.68392	1.32852
miR528	23	0.096424	0	0	0
miR5262	24	0.096424	0.367038	0	0.114528
miR5237	24	0.385696	0.235953	0.374846	0.755882
miR5224b	24	0.739251	0.367038	0.562268	0.618449
miR5205a	24	0.096424	0	0	0
miR5205a	24	0.096424	0.157302	0.156186	0.297772
miR5205a	21	0.128565	0	0	0
miR5203	21	0.867816	0.157302	0.780928	0.20615
miR5203	21	0.128565	0	0	0
miR5203	21	0.096424	0	0	0
miR5200	21	0.674968	0	0.468557	0.0916221
miR5200	18	0.128565	0	0.531031	0
miR5200	19	0.96424	0	1.71804	0.114528
miR5200	20	0.321413	0	0.499794	0.0916221
miR5200	21	1.57493	0.445689	1.62433	0.320677
miR5200	18	0.160707	0	0.312371	0.0916221
miR5200	21	7.00681	0	8.87135	3.41292
miR5200	22	0.096424	0	0	0
miR5200	22	0.160707	0	0.0937114	0
miR5200	23	0.096424	0	0	0
miR5200	18	0.096424	0	0.281134	0.0687165
miR5200	20	0.514261	0	1.18701	0.297772
miR5200	21	31.9163	0	54.1652	28.4945
miR5181c	21	0.096424	0.131085	0.124949	0
miR5181b	21	0.096424	0	0	0
miR5181b	21	0.160707	0	0	0
miR5181b	21	0.224989	0.104868	0	0.137433
miR5181b	21	0.546403	0.131085	0.343608	0.160339
miR5181b	21	0.224989	0.0786511	0.0937114	0.114528
miR5181a	21	0.160707	0	0	0
miR5180a	24	0.128565	0	0	0.20615
miR5180a	24	0.096424	0	0	0
miR5180a	24	0.096424	0	0	0
miR5180a	24	0.160707	0.209736	0.156186	0.137433
miR5180a	24	0.096424	0	0.0937114	0.0916221
miR5180a	24	0.128565	0.157302	0	0.137433
miR5180a	24	0.289272	0.393255	0.312371	0.320677
miR5180a	24	0.160707	0.288387	0.124949	0.251961
miR5180a	24	0.128565	0	0	0.114528
miR5180a	23	0.128565	0	0	0
miR5175b	21	0.096424	0	0.156186	0.0687165
miR5175b	21	0.835675	0.235953	0.499794	0.297772
miR5175a	24	0.128565	0.183519	0	0.20615
miR5175a	24	0.128565	0	0	0
miR5175a	24	0.128565	0.26217	0.124949	0.343583
miR5175a	24	0.128565	0.209736	0.0937114	0.229055
miR5175a	24	0.096424	0.209736	0	0.20615
miR5175a	24	0.160707	0.235953	0	0.274866
miR5175a	24	0.128565	0.419472	0	0
miR5175a	24	0.096424	0	0	0
miR5175a	24	0.321413	0.498123	0.281134	0.481016
miR5174e	21	0.096424	0	0	0
miR5174e	24	0.192848	0.157302	0.0937114	0.183244
miR5174e	24	0.160707	0	0.156186	0.0916221
miR5174e	24	0.867816	0.314604	0.343608	0.503921
miR5174e	24	0.128565	0	0	0.0916221
miR5174e	24	0.128565	0	0.187423	0.0687165
miR5174e	24	0.257131	0	0.281134	0.251961
miR5174e	21	0.707109	0	0.249897	0
miR5174e	24	0.289272	0	0.0937114	0.137433
miR5174e	21	0.192848	0	0.156186	0.0916221
miR5174e	24	0.096424	0	0	0
miR5174e	24	0.353555	0.393255	0.249897	0.297772
miR5174e	24	0.128565	0.104868	0	0.183244
miR5169	24	0.096424	0	0	0
miR5169	24	0.096424	0.104868	0	0.114528
miR5169	24	0.321413	0.471906	0.281134	0.618449
miR5169	24	0.321413	0.157302	0.312371	0.641354
miR5169	24	0.096424	0	0	0
miR5169	21	0.578544	0.760294	0.343608	0.503921
miR5169	24	0.160707	0.0786511	0.156186	0.183244
miR5169	21	0.128565	0	0	0
miR5169	24	0.096424	0	0.187423	0.0687165
miR5169	24	0.128565	0.131085	0.124949	0.0916221
miR5161	24	0.128565	0	0	0
miR5161	24	0.224989	0.104868	0.21866	0.412299
miR5139	19	0.160707	0	0.312371	0.114528
miR5139	24	0.096424	0.209736	0.21866	0.45811
miR5139	23	0.417837	0.26217	0.374846	0.343583
miR5139	24	0.128565	0	0	0
miR5139	24	0.192848	0.0786511	0.187423	0.755882
miR5139	21	0.739251	0.550557	1.3432	0.732976
miR5139	20	0.128565	0.104868	0.187423	0
miR5139	24	0.192848	0	0.124949	0
miR5139	24	0.160707	0.104868	0.124949	0.274866
miR5139	21	0.096424	0	0	0
miR5139	22	0.835675	0.576774	0.968351	0.503921
miR5139	24	0.128565	0.550557	0.374846	0.618449
miR5139	18	0.321413	0.235953	0.312371	0.114528
miR5139	19	4.4355	3.48686	7.37196	2.88609
miR5139	24	0.096424	0.235953	0	0.20615
miR5139	24	0.449979	0.786511	0.374846	0.893315
miR5139	24	0.160707	0.602991	0.124949	0.801693
miR5139	24	0.128565	0.157302	0.187423	0.251961
miR5139	25	0.128565	0.235953	0	0.45811
miR5139	24	3.21413	6.73777	2.28031	10.8572
miR5139	26	0.128565	0.0786511	0.156186	0.0687165
miR5139	21	0.192848	0.393255	0.43732	0.481016
miR5139	24	1.28565	1.94006	1.12454	2.4967
miR5139	23	0.321413	0.550557	0.406083	0.549732
miR5139	24	0.128565	0.104868	0.156186	0
miR5139	23	3.76054	2.49062	5.59145	3.3213
miR5139	24	0.257131	0.576774	0.21866	0.778787
miR5139	26	0.096424	0	0	0
miR5139	27	0.160707	0.157302	0.249897	0.160339
miR5139	22	0.160707	0.235953	0.156186	0
miR5139	24	0.385696	0.52434	0.499794	0.66426
miR5139	29	0.321413	0.340821	0.65598	0.435205
miR5139	20	0.160707	0.183519	0.0937114	0.160339
miR5139	21	9.89953	6.52804	15.8685	9.18511
miR5139	24	0.192848	0.183519	0.187423	0.297772
miR5139	24	0.449979	1.20598	0.531031	1.37433
miR5139	24	0.128565	0.209736	0.124949	0.572638
miR5139	19	0.224989	0.419472	0.406083	0.20615
miR5139	20	1.15709	0.52434	1.21825	0.320677
miR5139	24	0.096424	0	0	0.20615
miR5139	23	0.096424	0.26217	0.124949	0.274866
miR5139	23	0.224989	0.471906	0	0.366488
miR5139	25	0.192848	0.367038	0.124949	0.687165
miR5139	30	0.160707	0.104868	0.156186	0
miR5139	21	0.257131	0.288387	0.21866	0.114528
miR5139	22	7.97105	4.16851	10.1833	5.35989
miR5139	24	0.096424	0.0786511	0	0.160339
miR5084	24	0.160707	0.550557	0.780928	0.778787
miR5084	24	0.160707	0.471906	0.187423	0.251961
miR5084	24	0.128565	0.681642	0	0.572638
miR5084	24	0.128565	0.838945	0.843403	0.732976
miR5083	27	0.803533	0.498123	0.780928	0.320677
miR5083	28	0.514261	0.157302	0.281134	0.20615
miR5083	29	0.160707	0	0	0
miR5083	29	0.707109	0	0	0.229055
miR5083	30	0.321413	0	0.124949	0.0687165
miR5083	30	0.160707	0	0	0
miR5083	26	0.353555	0.26217	0.65598	0.20615
miR5083	27	0.224989	0	0.124949	0.0687165
miR5083	28	0.192848	0	0	0
miR5083	29	0.128565	0	0	0
miR5083	28	0.192848	0	0.124949	0.0687165
miR5083	29	0.128565	0	0	0
miR5083	29	0.192848	0	0	0
miR5083	25	0.224989	0.131085	0.468557	0.160339
miR5083	27	0.096424	0	0	0
miR5083	27	0.096424	0	0	0
miR5083	28	0.128565	0	0.124949	0
miR5083	29	0.160707	0.0786511	0	0
miR5083	22	1.63921	0.943813	1.46815	0.618449
miR5083	23	0.449979	0.131085	0.468557	0.274866
miR5083	24	0.160707	0	0	0.137433
miR5083	24	0.739251	0	0.156186	0.0687165
miR5083	25	0.321413	0	0	0
miR5083	25	0.257131	0	0	0.0687165
miR5083	30	0.321413	0.157302	0.374846	0.160339
miR5083	19	0.096424	0	0	0
miR5083	20	0.160707	0	0	0
miR5083	21	0.096424	0	0	0
miR5083	20	0.578544	0.26217	0.65598	0.297772
miR5083	21	0.192848	0.157302	0.21866	0
miR5083	22	0.128565	0	0.0937114	0
miR5083	24	0.353555	0.131085	0.312371	0
miR5083	30	0.289272	0.104868	0.249897	0.0687165
miR5083	28	0.160707	0	0.43732	0.183244
miR5083	29	0.224989	0	0	0
miR5083	30	0.096424	0	0	0
miR5083	20	1.4785	2.33331	1.24949	1.12237
miR5083	21	44.0979	15.0224	34.9856	11.1779
miR5083	22	11.603	1.94006	5.77887	1.92406
miR5083	23	0.321413	0.157302	0.124949	0.0916221
miR5083	23	3.11771	0.26217	0.905877	0.687165
miR5083	24	1.15709	0.0786511	0.312371	0.0687165
miR5083	22	0.160707	0	0	0
miR5083	23	0.096424	0.131085	0	0.0687165
miR5083	29	0.289272	0.131085	0.187423	0.183244
miR5083	30	0.160707	0	0	0
miR5083	30	0.417837	0.131085	0.124949	0
miR5083	19	0.321413	0	0.21866	0
miR5083	20	0.096424	0	0.0937114	0
miR5083	21	0.257131	0	0.187423	0
miR5083	22	0.096424	0.183519	0	0.0916221
miR5083	23	3.21413	1.15355	2.59268	1.09946
miR5083	24	1.06066	0.235953	0.281134	0.297772
miR5083	25	0.321413	0.0786511	0.249897	0.274866
miR5083	26	0.385696	0	0	0
miR5083	29	0.096424	0	0	0
miR5082	24	0.160707	0	0.187423	0
miR5082	24	0.160707	0.393255	0	0.183244
miR5082	25	0.160707	0.471906	0.0937114	0.137433
miR5082	26	0.128565	0.183519	0.21866	0
miR5082	22	0.224989	0.209736	0.187423	0.0916221
miR5082	23	0.289272	0.576774	0.406083	0.183244
miR5082	24	0.257131	0.367038	0.187423	0.114528
miR5082	25	0.224989	0.131085	0	0
miR5082	25	0.096424	0	0	0
miR5077	21	0.096424	0	0	0
miR5073	23	0.096424	0	0	0
miR5073	24	0.739251	0	0.749691	0
miR5073	25	2.15347	0.235953	0.937114	0.183244
miR5073	26	0.192848	0	0	0
miR5073	26	2.21775	0.629208	1.03083	0.297772
miR5073	27	1.92848	0.471906	0.780928	0.389394
miR5073	28	0.321413	0	0	0
miR5073	29	0.192848	0.104868	0	0.0916221
miR5073	29	0.096424	0	0	0
miR5073	28	3.08557	0.367038	0.87464	0.503921
miR5073	29	8.35675	1.59924	2.03041	1.21399
miR5073	30	1.09281	0.314604	0.187423	0.595543
miR5073	18	0.096424	0	0	0
miR5073	23	0.096424	0	0.187423	0
miR5073	24	0.128565	0.157302	0.187423	0.160339
miR5073	28	0.128565	0	0	0
miR5073	27	0.096424	0.288387	0.0937114	0.137433
miR5073	28	0.321413	0.367038	0.187423	0.343583
miR5073	30	0.096424	0	0	0
miR5072	28	0.128565	0	0	0
miR5072	24	0.128565	0.340821	0.468557	0.114528
miR5072	29	0.353555	0.157302	0.187423	0.183244
miR5072	29	0.128565	0	0.187423	0.0687165
miR5072	19	4.21052	2.85765	6.46609	1.16818
miR5072	27	0.160707	0.183519	0.124949	0.274866
miR5072	29	0.128565	0.0786511	0.343608	0.160339
miR5072	21	0.996381	1.02246	2.12413	0.824599
miR5072	21	0.385696	0.288387	0.562268	0.183244
miR5072	20	0.128565	0	0	0
miR5072	23	0.128565	0	0	0
miR5072	20	0.257131	0.209736	0.21866	0
miR5072	21	2.92486	2.09736	3.5298	1.44305
miR5072	19	0.289272	0.209736	0.562268	0
miR5072	28	0.257131	0.393255	0.374846	0.343583
miR5072	28	0.096424	0.183519	0.187423	0.160339
miR5072	27	0.385696	0.235953	0.156186	0.183244
miR5072	28	1.67135	1.12733	1.68681	1.12237
miR5072	20	0.353555	0.865162	0.406083	0.0916221
miR5072	26	0.096424	0	0	0
miR5072	24	0.128565	0	0	0
miR5072	25	0.096424	0	0	0
miR5072	19	0.385696	0.419472	0.812166	0
miR5072	19	0.192848	0.471906	0.124949	0
miR5072	20	0.707109	1.44194	0.780928	0.687165
miR5072	24	3.85696	3.04117	3.2799	1.76372
miR5072	24	0.996381	0.97003	0.968351	0.595543
miR5072	23	0.289272	0.235953	0.281134	0
miR5072	23	0.096424	0.26217	0	0.0916221
miR5072	24	13.4994	14.8913	13.0259	6.52807
miR5072	22	0.289272	0.157302	0.281134	0.0687165
miR5072	18	15.2029	5.45314	18.8048	2.01569
miR5072	22	0.353555	0.104868	0.281134	0
miR5072	22	0.096424	0.0786511	0	0
miR5072	22	0.578544	0.707859	0.812166	0.320677
miR5072	20	0.160707	0.131085	0.249897	0
miR5072	22	0.096424	0.0786511	0	0
miR5072	29	2.57131	2.88387	3.68598	3.66488
miR5072	29	1.67135	1.3895	2.21784	1.53467
miR5072	28	0.096424	0.157302	0.187423	0.251961
miR5072	28	1.44636	4.06364	1.31196	4.10009
miR5072	29	13.5315	13.1872	17.2429	15.5757
miR5072	27	0.353555	0.26217	0.718454	0.549732
miR5072	27	0.224989	0.0786511	0.124949	0.0916221
miR5072	27	0.096424	0.104868	0	0.114528
miR5072	27	1.34994	0.52434	0.812166	0.618449
miR5072	18	1.06066	1.17977	1.12454	0.412299
miR5072	19	4.21052	3.61795	7.21578	1.32852
miR5072	23	0.160707	0.104868	0.249897	0.0687165
miR5072	22	0.096424	0	0	0
miR5072	23	0.996381	0.760294	1.03083	0.641354
miR5072	21	0.128565	0	0	0
miR5072	26	0.128565	0.183519	0.21866	0.297772
miR5072	30	1.8642	1.65167	2.06165	2.29055
miR5072	29	0.224989	0.183519	0.156186	0.366488
miR5072	29	2.98914	6.50182	1.9367	5.72638
miR5072	30	15.685	16.0448	18.7735	18.6222
miR5072	28	0.707109	0.602991	0.65598	0.641354
miR5072	23	0.096424	0	0	0
miR5072	30	0.160707	0.235953	0.312371	0.320677
miR5071	21	0.096424	0	0.187423	0
miR5071	22	0.417837	0.209736	0.624743	0.251961
miR5071	20	0.449979	0.183519	0.468557	0.137433
miR5071	22	1.09281	0.183519	0.687217	0.0916221
miR5071	21	0.224989	0.104868	0.124949	0.114528
miR5071	22	0.224989	0.288387	0.312371	0.229055
miR5071	19	0.160707	0.498123	0.312371	0.412299
miR5071	20	2.50702	2.20223	2.31155	1.53467
miR5071	21	87.1673	44.097	85.7147	32.2739
miR5071	22	0.224989	0	0.21866	0.251961
miR5071	22	0.257131	0.104868	0.156186	0.0916221
miR5071	23	0.128565	0	0	0.0687165
miR5071	23	0.096424	0.157302	0.156186	0.114528
miR5071	21	0.128565	0.104868	0.156186	0.229055
miR5071	21	25.7452	46.7449	45.1064	34.5186
miR5071	20	0.160707	0.996247	0.406083	0.526827
miR5071	21	0.289272	0.602991	0.0937114	0.435205
miR5071	20	0.289272	0	0.43732	0.20615
miR5071	21	505.262	594.733	757.563	400.984
miR5071	22	17.8706	11.4831	14.3691	10.3762
miR5071	23	1.02852	0.235953	0.718454	0.481016
miR5071	23	117.959	57.3366	98.6469	59.2108
miR5071	24	0.160707	0	0.156186	0.183244
miR5071	24	0.128565	0	0	0.0687165
miR5071	23	3.02129	3.8539	3.21742	3.34421
miR5071	24	0.096424	0	0	0
miR5071	22	0.48212	0.131085	0.312371	0.137433
miR5071	23	0.192848	0	0.0937114	0
miR5071	23	0.257131	0.0786511	0	0.0687165
miR5071	24	0.096424	0	0	0
miR5071	24	0.610685	0.314604	0.531031	0.412299
miR5071	21	0.096424	0	0.468557	0.229055
miR5071	21	1.96062	3.67038	1.03083	1.58048
miR5071	21	0.096424	0.104868	0	0.0687165
miR5070	24	0.128565	0	0	0
miR5070	21	0.385696	0.314604	0	0
miR5067	24	0.096424	0	0.0937114	0.251961
miR5067	24	0.096424	0	0	0
miR5067	24	0.096424	0.0786511	0	0.0916221
miR5067	21	0.128565	0	0	0
miR5067	21	0.192848	0.734076	0.249897	0.755882
miR5067	21	0.128565	0	0.21866	0
miR5067	21	0.096424	0	0	0
miR5067	21	0.128565	0.104868	0.187423	0
miR5067	24	0.096424	0.550557	0	0.503921
miR5067	21	0.128565	0	0.156186	0.0687165
miR5067	24	0.096424	0.183519	0.0937114	0.0916221
miR5066	21	0.160707	0.157302	0	0.0916221
miR5066	24	0.096424	0	0	0
miR5066	24	0.160707	0.419472	0.187423	0.595543
miR5066	24	0.289272	0.235953	0.21866	0.137433
miR5066	23	0.128565	0.104868	0.0937114	0.160339
miR5066	24	0.224989	0.498123	0.124949	0.732976
miR5064	21	0.096424	0	0	0
miR5064	21	0.096424	0	0	0
miR5064	21	0.128565	0.0786511	0.187423	0.229055
miR5064	21	0.096424	0	0	0.0687165
miR5064	21	0.128565	0	0.21866	0.0687165
miR5064	21	0.096424	0	0	0
miR5064	21	1.18923	0.419472	0.499794	0.183244
miR5064	22	0.289272	0	0.187423	0
miR5064	19	0.224989	0	0	0
miR5064	21	1.60707	0.681642	1.53062	0.66426
miR5064	22	0.160707	0	0.0937114	0
miR5064	21	0.160707	0.131085	0	0.0916221
miR5064	20	0.224989	0	0.124949	0.160339
miR5064	19	0.385696	0.865162	0.499794	0.526827
miR5064	20	0.449979	0.550557	0.531031	0.320677
miR5064	21	97.7097	41.4229	72.6576	40.1534
miR5064	22	0.289272	0.0786511	0.187423	0.0916221
miR5064	22	1.18923	0.340821	0.499794	0.481016
miR5064	23	0.096424	0	0.124949	0
miR5064	24	0.096424	0	0.21866	0.0687165
miR5064	22	0.257131	0.131085	0.156186	0.0687165
miR5064	21	0.899957	1.15355	1.43691	0.984937
miR5064	22	0.257131	0	0	0
miR5064	22	0.417837	0.209736	0.187423	0.183244
miR5064	23	0.192848	0.26217	0	0.251961
miR5064	24	0.096424	0	0	0
miR5064	20	0.192848	0.183519	0.0937114	0.160339
miR5064	21	2.47488	2.54305	2.40526	2.84028
miR5064	22	0.128565	0.157302	0.124949	0.20615
miR5064	22	0.160707	0.235953	0.21866	0.274866
miR5062a	22	0.257131	0	0.21866	0.137433
miR5062a	23	24.6845	7.13103	24.1463	7.4901
miR5062a	24	0.353555	0	0.406083	0.0916221
miR5062a	25	0.385696	0	0	0.229055
miR5062a	24	0.610685	0.0786511	0.343608	0.114528
miR5062a	22	0.289272	0	0.249897	0.0687165
miR5062a	23	4.8212	2.4644	4.6231	2.0615
miR5062a	24	0.289272	0	0.43732	0.0687165
miR5062a	24	0.192848	0	0.21866	0.137433
miR5057	21	0.707109	0.157302	0.65598	0.343583
miR5057	23	0.160707	0.104868	0.21866	0.20615
miR5057	24	0.192848	0.131085	0.281134	0.229055
miR5057	23	0.096424	0	0	0
miR5057	24	0.289272	0.419472	0	0.435205
miR5054	19	0.578544	0.576774	0.937114	0.229055
miR5054	21	0.160707	0.157302	0.21866	0.114528
miR5054	29	0.835675	1.3895	1.43691	1.28271
miR5054	29	0.128565	0.131085	0	0.114528
miR5054	21	0.353555	0.52434	0.499794	0.0687165
miR5054	21	0.096424	0	0	0.0916221
miR5054	19	0.224989	0.104868	0	0
miR5054	20	0.128565	0.131085	0	0
miR5054	28	0.096424	0	0	0
miR5054	28	0.321413	0.235953	0.312371	0.45811
miR5054	28	0.128565	0.340821	0.249897	0.160339
miR5054	28	0.385696	0.812728	1.0933	0.618449
miR5054	28	0.192848	0.340821	0.21866	0.183244
miR5054	20	0.289272	0.235953	0.593506	0.137433
miR5054	18	1.31779	0.97003	2.68639	0.274866
miR5054	18	0.096424	0	0	0
miR5054	22	0.160707	0.104868	0	0
miR5054	20	0.160707	0	0.0937114	0
miR5054	19	3.7284	2.38575	4.06083	0.962032
miR5054	30	1.38208	1.15355	1.56186	1.05365
miR5054	21	1.54278	1.52059	2.21784	0.984937
miR5054	21	0.321413	0.629208	0.87464	0.343583
miR5054	25	0.224989	0.131085	0.187423	0.160339
miR5054	29	1.25351	0.943813	1.18701	1.16818
miR5054	29	0.449979	0.97003	1.06206	0.939126
miR5054	28	0.096424	0.104868	0.124949	0.137433
miR5054	29	11.0888	11.352	12.8072	12.117
miR5054	27	0.257131	0.235953	0.21866	0.389394
miR5054	21	4.33908	4.37824	5.37279	2.88609
miR5054	19	0.385696	0.209736	0.468557	0.20615
miR5054	29	0.128565	0.26217	0.21866	0.251961
miR5054	20	0.867816	1.12733	0.843403	0.481016
miR5054	28	0.096424	0	0	0
miR5054	20	0.289272	0.498123	0.343608	0.137433
miR5054	28	0.096424	0	0.0937114	0.0687165
miR5054	19	0.610685	0.471906	0.812166	0.0916221
miR5054	24	4.11409	3.56551	6.34114	3.57326
miR5054	28	13.7244	14.2358	22.4907	16.0797
miR5054	28	0.096424	0.157302	0.156186	0.183244
miR5054	28	15.5243	13.3445	24.4274	16.4462
miR5054	27	2.37846	1.62546	3.96712	2.0844
miR5054	28	146.468	134.179	236.371	168.218
miR5054	26	4.59621	4.22094	7.09083	5.13084
miR5054	28	0.096424	0	0	0.0916221
miR5054	28	0.160707	0.131085	0.124949	0.0916221
miR5054	28	0.128565	0	0	0
miR5054	20	2.60345	3.30334	3.24866	1.28271
miR5054	24	0.417837	0.393255	0.780928	0.320677
miR5054	18	8.00319	4.48311	13.963	1.78663
miR5054	22	0.160707	0.104868	0.343608	0
miR5054	22	0.128565	0.183519	0	0.137433
miR5054	30	0.160707	0.0786511	0.281134	0.137433
miR5054	30	1.54278	0.707859	1.53062	1.30561
miR5054	22	1.18923	1.20598	1.62433	0.755882
miR5054	20	0.546403	0.498123	0.718454	0.251961
miR5054	23	0.192848	0	0.156186	0.0916221
miR5054	27	0.321413	0.471906	0.43732	0.526827
miR5054	27	0.385696	0.602991	0.65598	0.503921
miR5054	27	5.2069	4.58798	5.59145	5.45151
miR5054	25	0.096424	0	0.156186	0.20615
miR5054	19	3.56769	3.01496	3.93588	1.03075
miR5054	23	0.096424	0.314604	0.21866	0
miR5054	23	1.34994	1.86141	1.68681	1.14528
miR5054	22	0.096424	0.0786511	0.0937114	0
miR5054	28	0.128565	0.131085	0.0937114	0.114528
miR5054	27	0.192848	0	0	0
miR5054	28	1.06066	1.04868	1.3432	1.35143
miR5054	27	0.192848	0.131085	0.374846	0.160339
miR5054	19	0.739251	0.655425	0.87464	0.160339
miR5054	23	0.096424	0.104868	0	0
miR5049f	21	0.160707	0	0.187423	0.137433
miR5049f	21	0.160707	0	0.343608	0.137433
miR5049f	21	0.160707	0	0	0.0916221
miR5049f	21	0.160707	0	0.21866	0
miR5049f	24	0.160707	0	0.124949	0.320677
miR5049f	21	0.096424	0	0.21866	0.0687165
miR5049f	21	0.739251	0.393255	0.687217	0.297772
miR5049f	22	0.128565	0	0	0
miR5049f	24	0.096424	0	0	0
miR5049e	21	0.128565	0	0	0
miR5049e	24	0.128565	0	0.124949	0.0916221
miR5049d	21	0.385696	0	0.21866	0.137433
miR5049d	21	0.128565	0	0	0
miR5049d	24	0.128565	0.131085	0	0
miR5049c	24	0.096424	0	0	0.0687165
miR5049c	21	0.160707	0.0786511	0	0.114528
miR5049c	24	0.128565	0.131085	0	0.0916221
miR5049c	24	0.289272	0.367038	0	0.229055
miR5049c	24	0.096424	0	0	0
miR5049c	26	0.096424	0	0	0
miR5049c	23	0.224989	0.131085	0.0937114	0.0916221
miR5049c	24	0.353555	0.445689	0.312371	0.297772
miR5049c	24	0.128565	0.471906	0.156186	0.526827
miR5049c	21	0.096424	0	0	0
miR5049c	24	0.192848	0.471906	0.281134	0.87041
miR5049c	24	0.096424	0.104868	0	0.412299
miR5049c	24	0.096424	0.131085	0.124949	0
miR5049c	24	0.128565	0.0786511	0.156186	0.0916221
miR5049c	24	0.096424	0.104868	0.0937114	0.366488
miR5049c	24	0.096424	0.314604	0.156186	0.229055
miR5049c	23	0.096424	0.183519	0.124949	0.114528
miR5049c	24	1.28565	2.35953	1.40567	3.04643
miR5049c	21	0.096424	0.209736	0.156186	0.0916221
miR5049c	24	0.224989	0.419472	0.343608	1.07656
miR5049c	24	0.096424	0	0.0937114	0.114528
miR5049c	21	0.192848	0.235953	0	0.114528
miR5049c	24	0.128565	0.0786511	0	0.114528
miR5049c	23	0.096424	0.235953	0.249897	0.297772
miR5049c	24	0.160707	0.26217	0.0937114	0.343583
miR5049c	24	0.096424	0.104868	0	0.0916221
miR5049c	24	0.096424	0.0786511	0	0.0687165
miR5049c	24	0.160707	0.367038	0	0.366488
miR5049c	24	0.353555	0.812728	0.562268	1.44305
miR5049c	24	0.160707	0.0786511	0	0.343583
miR5049c	24	0.224989	0.288387	0.281134	0.435205
miR5049c	24	0.096424	0	0	0
miR5049c	21	0.224989	0.104868	0.0937114	0.114528
miR5049c	24	0.257131	0.367038	0.21866	0.389394
miR5049c	24	0.192848	0.183519	0	0.343583
miR5049c	21	0.128565	0	0.0937114	0
miR5049c	24	0.321413	0.419472	0.343608	0.503921
miR5049c	24	0.096424	0.0786511	0	0.0916221
miR5049c	24	0.096424	0	0	0
miR5049b	24	0.096424	0	0	0
miR5049b	21	0.128565	0	0	0
miR5049b	24	0.192848	0.0786511	0.124949	0.366488
miR5049b	24	0.160707	0.157302	0	0.114528
miR5049	24	0.128565	0.131085	0.0937114	0.251961
miR5049	24	0.096424	0.209736	0.124949	0.343583
miR5049	27	0.096424	0.104868	0	0
miR5048b	22	7.19966	1.25842	6.52856	1.46595
miR5048b	23	0.546403	0.104868	0.21866	0.0916221
miR5048b	24	3.3427	1.0749	2.96753	1.51176
miR5048b	21	4.30694	1.20598	5.62268	2.33636
miR5048b	22	0.128565	0	0.249897	0.183244
miR5048b	20	0.160707	0	0	0.137433
miR5048b	21	15.1386	13.895	16.993	16.1484
miR5048b	22	0.449979	0.340821	0.187423	0.114528
miR5048b	30	0.128565	0.0786511	0	0
miR5048b	21	1.18923	1.28463	2.71763	1.32852
miR5048b	23	0.128565	0.131085	0.156186	0.0687165
miR5048b	22	0.128565	0	0.0937114	0.0687165
miR5048b	24	0.739251	0.131085	1.06206	0.0687165
miR5048b	22	0.096424	0.235953	0.187423	0.114528
miR5048b	22	0.192848	0.209736	0.312371	0.20615
miR5048b	22	0.289272	0.26217	0.281134	0.274866
miR5048b	22	0.321413	0.157302	0.343608	0.320677
miR5048b	22	0.128565	0.0786511	0	0.0916221
miR5048b	22	0.224989	0.0786511	0.124949	0.0916221
miR5048b	22	0.417837	0.498123	0.562268	0.481016
miR5048b	22	0.096424	0.157302	0.187423	0.160339
miR5048b	22	0.321413	0.340821	0.343608	0.274866
miR5048b	22	1.22137	1.02246	0.65598	1.00784
miR5048b	22	1.12495	0.681642	0.687217	0.755882
miR5048b	22	0.289272	0.131085	0.21866	0.183244
miR5048b	22	0.160707	0.131085	0.249897	0.183244
miR5048b	22	0.321413	0.157302	0.21866	0.0916221
miR5048b	22	0.289272	0.0786511	0.187423	0.114528
miR5048b	22	0.096424	0	0	0.0916221
miR5048b	22	0.160707	0.131085	0.374846	0.20615
miR5048b	21	18.3848	6.161	18.0238	6.96328
miR5048b	22	2.37846	0.865162	1.46815	1.00784
miR5048b	22	0.096424	0	0.249897	0.0916221
miR5048b	22	0.160707	0	0.0937114	0.0916221
miR5048b	22	0.289272	0.26217	0.187423	0.297772
miR5048b	22	0.096424	0.157302	0.156186	0.114528
miR5048b	22	0.128565	0	0.124949	0.137433
miR5048b	22	0.321413	0.0786511	0.343608	0.297772
miR5048b	22	0.128565	0.314604	0.249897	0.137433
miR5048b	22	0.096424	0	0	0.0916221
miR5048b	22	0.096424	0	0	0
miR5048b	22	0.449979	0.209736	0.156186	0.251961
miR5048b	22	0.257131	0	0.21866	0.251961
miR5048b	21	0.192848	0.367038	0.187423	0.274866
miR5048b	22	0.707109	0.26217	0.905877	0.366488
miR5048b	23	0.449979	0.104868	1.03083	0.251961
miR5048b	24	0.128565	0	0.187423	0
miR5048b	22	0.289272	0.183519	0.21866	0.320677
miR5048b	22	25.0381	8.31079	29.9564	15.2093
miR5048b	23	0.835675	0.367038	1.0933	0.389394
miR5048b	20	0.96424	0.471906	0.562268	0.687165
miR5048b	21	0.096424	0	0	0
miR5048b	21	70.7109	34.4492	72.6263	45.3071
miR5048b	22	5.33546	1.83519	4.09206	2.13021
miR5048b	25	0.160707	0.131085	0.0937114	0.160339
miR5048b	19	0.385696	0.235953	0.21866	0
miR5048b	22	0.546403	0.471906	1.03083	0.389394
miR5048b	23	0.224989	0	0.343608	0.160339
miR5048b	25	0.257131	0	0.187423	0.0687165
miR5048b	25	0.128565	0.367038	0.812166	0.641354
miR5048b	22	0.257131	0.288387	0.374846	0.320677
miR5048b	23	0.160707	0.209736	0.124949	0
miR5048b	22	0.385696	0.157302	0.343608	0.297772
miR5048b	22	0.321413	0.157302	0.21866	0.20615
miR5048b	22	0.192848	0.235953	0.156186	0.251961
miR5048b	22	0.610685	0.471906	0.780928	0.503921
miR5048b	21	26.613	20.7901	27.926	28.5632
miR5048b	22	1.22137	1.0749	1.15577	1.14528
miR5048b	22	0.192848	0.157302	0.21866	0.229055
miR5048b	22	2.24989	1.57302	2.74887	1.76372
miR5048b	22	1445.43	1096.89	1483.05	1403.38
miR5048b	23	0.128565	0.209736	0.156186	0.160339
miR5048b	24	0.096424	0	0	0
miR5048b	23	0.128565	0.131085	0.156186	0.0687165
miR5048b	22	0.160707	0.314604	0.21866	0.20615
miR5048b	22	0.192848	0.26217	0.281134	0.160339
miR5048b	22	0.739251	0.183519	0.468557	0.549732
miR5048b	19	1.41422	1.5468	1.65557	1.46595
miR5048b	20	5.84972	2.85765	5.74763	2.88609
miR5048b	21	1.44636	0.734076	1.74928	0.618449
miR5048b	22	30.1807	15.7302	28.0197	13.7891
miR5048b	23	0.803533	0.0786511	0.374846	0.0687165
miR5048b	25	0.096424	0	0	0
miR5048b	23	0.674968	0.157302	0.749691	0.366488
miR5048b	23	1.38208	0.209736	1.71804	0.481016
miR5048b	24	0.160707	0	0	0
miR5048b	24	0.096424	0.104868	0	0.0687165
miR5048b	22	0.353555	0.288387	0.593506	0.297772
miR5048b	23	0.353555	0.183519	0.281134	0.229055
miR5048b	24	0.160707	0.157302	0	0.114528
miR5048b	22	0.096424	0.157302	0.156186	0.137433
miR5048b	22	0.224989	0	0.124949	0.0916221
miR5048b	19	0.128565	0	0	0
miR5048b	21	0.192848	0.131085	0.124949	0
miR5048b	22	2.82844	0.996247	1.81175	1.19109
miR5048b	25	0.096424	0	0	0
miR5048b	22	0.096424	0	0.0937114	0
miR5048b	22	0.160707	0.0786511	0.156186	0.114528
miR5048b	20	0.192848	0.0786511	0.21866	0.0916221
miR5048b	21	1.70349	2.07114	1.84299	2.24474
miR5048b	22	9.89953	2.96252	7.99671	3.22968
miR5048b	23	2.34632	0.445689	1.18701	0.526827
miR5048b	25	0.128565	0	0	0
miR5048b	23	0.128565	0	0	0
miR5048b	23	0.417837	0.104868	0.187423	0.114528
miR5048b	22	0.128565	0.104868	0	0
miR5048b	22	0.257131	0.157302	0.156186	0.0687165
miR5048b	18	0.835675	0.943813	2.1866	0.710071
miR5048b	19	0.321413	0.209736	0.312371	0.137433
miR5048b	21	1.73563	2.12358	2.4365	1.90116
miR5048b	22	0.128565	0.104868	0	0
miR5048b	22	226.693	185.118	231.842	196.873
miR5048b	23	0.289272	0	0	0.0687165
miR5048b	23	0.096424	0.209736	0.124949	0.412299
miR5048b	23	1.73563	1.65167	1.90547	2.19893
miR5048b	24	0.353555	0.157302	0.374846	0.389394
miR5048b	25	0.707109	0.550557	0.905877	1.09946
miR5048b	27	0.128565	0	0	0.0916221
miR5048b	23	1.02852	0.838945	0.624743	0.916221
miR5048b	20	0.642827	0.183519	0.43732	0.0916221
miR5048b	21	0.739251	0.734076	0.937114	0.755882
miR5048b	25	0.224989	0.419472	0.124949	0.389394
miR5048b	25	0.192848	0.52434	0.281134	0.45811
miR5048b	21	1.06066	0.445689	0.937114	0.824599
miR5048b	22	0.096424	0.157302	0	0.0687165
miR5048b	23	0.128565	0.157302	0.0937114	0.229055
miR5048b	21	0.160707	0	0.281134	0.20615
miR5048b	22	0.160707	0.104868	0.0937114	0.20615
miR5048b	19	0.321413	0	0.0937114	0
miR5048b	20	1.57493	0.367038	1.49938	0.20615
miR5048b	21	77.6856	16.3594	71.7517	13.4226
miR5048b	22	0.257131	0	0	0
miR5048b	23	0.128565	0	0.156186	0
miR5048b	24	3.7284	0.367038	2.06165	0.916221
miR5048b	25	0.449979	0	0	0
miR5048b	26	0.096424	0	0	0
miR5048b	27	0.160707	0	0	0
miR5048b	26	0.128565	0	0.249897	0
miR5048b	26	0.321413	0.0786511	0.187423	0.137433
miR5048b	25	0.48212	0	0.312371	0.0916221
miR5048b	26	0.321413	0	0.21866	0
miR5048b	24	0.224989	0.0786511	0	0
miR5048b	22	0.128565	0	0.21866	0
miR5048b	24	0.224989	0	0.281134	0.137433
miR5048b	22	0.160707	0	0	0
miR5048b	21	12.5673	3.48686	8.84011	2.77157
miR5048b	22	0.096424	0	0	0
miR5048b	23	0.289272	0	0.124949	0
miR5048b	24	0.546403	0	0.249897	0
miR5048b	26	0.096424	0	0	0
miR5048b	27	0.096424	0	0	0
miR5048b	28	0.289272	0	0	0
miR5048b	22	0.160707	0.104868	0.124949	0.0916221
miR5048b	22	0.128565	0	0	0.0916221
miR5048b	22	0.096424	0	0.0937114	0
miR5048b	18	0.128565	0.0786511	0.249897	0
miR5048b	20	0.192848	0.131085	0.249897	0.114528
miR5048b	21	12.1173	14.6029	14.9314	9.89518
miR5048b	22	0.096424	0	0	0.114528
miR5048b	22	1.51064	0.786511	1.46815	0.710071
miR5048b	23	0.128565	0	0	0.137433
miR5048b	25	0.096424	0	0	0
miR5048b	21	9.22456	7.76024	10.6519	5.86381
miR5048b	22	0.224989	0.288387	0.562268	0.251961
miR5048b	22	0.096424	0	0	0
miR5048b	22	0.096424	0	0	0
miR5048b	22	0.096424	0	0	0
miR5048b	22	0.128565	0	0.124949	0.0687165
miR5048b	22	0.096424	0.0786511	0	0.114528
miR5048b	22	0.096424	0	0.124949	0
miR4995	19	0.128565	0.0786511	0	0
miR4995	22	0.096424	0	0	0
miR4995	30	0.128565	0.104868	0	0
miR4995	20	0.128565	0	0	0
miR4995	29	0.192848	0	0	0.0916221
miR4995	24	0.128565	0	0	0
miR4995	29	0.096424	0	0	0
miR479	20	1.34994	2.04493	3.2799	1.87825
miR479	21	30.92	33.7937	76.8121	32.0448
miR479	22	0.353555	0.183519	0.406083	0.160339
miR479	22	0.096424	0.157302	0.21866	0.0687165
miR444e	21	5.2069	4.71906	10.1833	3.91684
miR444c.1	24	0.48212	0.183519	0.468557	0.0687165
miR444c.1	25	0.128565	0	0.124949	0.0687165
miR444c.1	20	0.546403	0.235953	0.624743	0.137433
miR444c.1	21	0.546403	0.131085	0.624743	0
miR444c.1	21	0.192848	0	0.249897	0
miR444c.1	21	53.0975	19.086	59.8191	10.5136
miR444c.1	21	0.128565	0.0786511	0.0937114	0.0687165
miR444c.1	24	0.096424	0	0	0
miR444c.1	18	0.128565	0	0	0
miR444c.1	21	0.514261	0.131085	0.65598	0.114528
miR444c.1	20	0.353555	0.157302	0.468557	0.114528
miR444c.1	21	91.0886	69.4751	126.229	46.1088
miR444c.1	22	0.771392	0.445689	0.843403	0.366488
miR444c.1	21	0.096424	0.26217	0.468557	0.137433
miR444c.1	19	0.48212	0.209736	0.937114	0.20615
miR444c.1	20	0.128565	0.26217	0.374846	0
miR444c.1	20	18.6098	20.3706	23.4279	6.50517
miR444c.1	22	12.4708	4.03742	12.7135	3.02353
miR444c.1	22	0.096424	0	0	0
miR444b.1	21	0.128565	0.0786511	0	0.114528
miR444b	19	0.096424	0.104868	0.0937114	0
miR444b	21	0.321413	0.393255	0.374846	0.20615
miR444b	20	0.192848	0.104868	0.124949	0.0687165
miR444b	21	4.37122	4.48311	7.903	2.72576
miR444b	21	1.96062	4.40446	2.24907	1.83244
miR444b	21	0.417837	0.471906	0.499794	0.114528
miR4394	24	0.385696	1.46815	0.374846	1.69501
miR437b	24	0.128565	0.157302	0	0.183244
miR437b	24	0.096424	0	0	0
miR437b	24	0.128565	0.104868	0	0.160339
miR437b	24	0.192848	0.104868	0	0.114528
miR437b	24	0.224989	0.707859	0.21866	1.07656
miR437a	24	0.160707	0.0786511	0.312371	0.20615
miR437a	22	0.096424	0.0786511	0	0
miR435	24	0.096424	0	0	0
miR4233	24	0.128565	0	0	0
miR4233	24	0.289272	0.209736	0	0.114528
miR4233	24	0.096424	0.0786511	0	0.0916221
miR408	21	0.128565	0.104868	0	0
miR408	21	0.160707	0.629208	0.124949	0.435205
miR408	20	3.59983	7.2359	12.6823	6.09287
miR408	21	5.88186	8.20593	2.12413	0.755882
miR408	19	0.128565	0.235953	0.21866	0.0687165
miR408	20	13.6601	21.498	9.55856	7.35267
miR399f	21	1.76777	3.25091	1.81175	1.28271
miR399d	24	0.096424	0.183519	0	0.343583
miR399c	21	0.160707	0	0.124949	0.160339
miR399	21	0.128565	0	0.374846	0
miR398a	22	0.096424	0	0	0
miR398a	19	0.257131	0	0.187423	0
miR398	21	0.096424	0.157302	0.0937114	0
miR398	24	0.096424	0	0	0
miR398	19	0.707109	0.157302	0.43732	0.114528
miR398	20	4.78906	1.80897	3.40485	0.503921
miR398	21	10.0924	3.5393	10.8705	2.29055
miR398	22	0.289272	0	0.0937114	0
miR398	21	0.289272	0	0.124949	0
miR398	20	0.160707	0	0	0
miR398	20	0.128565	0	0.281134	0
miR398	21	0.096424	0	0	0
miR398	21	30.1807	7.89132	40.0148	4.5811
miR398	19	0.192848	0	0.156186	0
miR398	20	0.128565	0.0786511	0.124949	0
miR398	21	2.66773	0.52434	4.71681	0.412299
miR397b	22	0.096424	0	0	0
miR397b	22	0.192848	0.367038	0.343608	0.503921
miR397b	24	0.449979	1.04868	0.624743	1.44305
miR397b	21	0.128565	0	0	0
miR397b	22	0.192848	0	0.0937114	0
miR397b	19	0.128565	0.0786511	0.156186	0.0687165
miR397b	21	0.128565	0	0.0937114	0
miR397b	20	0.257131	0	0.21866	0.0916221
miR397b	21	0.160707	0	0	0.0687165
miR397b	21	213.515	75.4264	227.812	60.4018
miR397b	22	15.46	9.8576	16.6806	9.39126
miR397b	22	1.44636	0.865162	1.43691	0.549732
miR397b	24	0.096424	0	0.0937114	0
miR397b	21	0.096424	0	0.249897	0
miR397b	21	0.096424	0	0.0937114	0
miR397b	21	0.128565	0	0	0
miR397b	21	0.128565	0	0	0
miR3979	24	0.160707	0.104868	0.124949	0.137433
miR396f	21	0.160707	0.235953	0.156186	0.320677
miR396e	18	0.353555	0.209736	0.249897	0.0916221
miR396e	21	0.128565	0.0786511	0	0.137433
miR396e	22	0.224989	0.288387	0.406083	0.389394
miR396e	21	0.128565	0.157302	0.124949	0.0916221
miR396e	20	0.417837	0.629208	0.468557	0.274866
miR396e	21	0.128565	0.209736	0.187423	0.0916221
miR396e	21	0.128565	0.157302	0.0937114	0.0687165
miR396e	19	1.41422	1.2322	1.53062	1.03075
miR396e	21	2.18561	2.20223	2.4365	1.46595
miR396e	20	5.30332	4.98123	4.34196	3.98556
miR396e	21	0.160707	0.576774	0.374846	0.389394
miR396e	22	0.546403	0.602991	1.84299	0.595543
miR396e	21	684.9	683.268	751.378	459.278
miR396e	22	0.417837	0.445689	0.406083	0.618449
miR396e	22	0.257131	0.367038	0.21866	0.183244
miR396e	23	0.096424	0	0	0
miR396e	22	0.739251	1.33707	0.968351	1.53467
miR396e	23	0.096424	0	0.0937114	0.0687165
miR396e	21	0.096424	0.183519	0	0
miR396e	21	0.096424	0	0	0
miR396e	21	0.289272	0.288387	0.249897	0.183244
miR396e	21	0.224989	0.209736	0.187423	0.160339
miR396e	21	0.224989	0.131085	0.21866	0
miR396e	21	0.514261	0.576774	0.499794	0.526827
miR396e	21	0.224989	0.393255	0.187423	0.0916221
miR396e	21	0.417837	0.419472	0.499794	0.251961
miR396e	21	0.128565	0.104868	0.0937114	0.0916221
miR396e	21	0.096424	0	0.124949	0
miR396e	21	0.128565	0	0.21866	0
miR396e	21	0.674968	0.498123	0.281134	0.20615
miR396e	21	0.096424	0	0	0
miR396e	21	0.257131	0.104868	0.156186	0.137433
miR396e	21	0.096424	0	0.0937114	0
miR396e	21	0.224989	0.209736	0.0937114	0.114528
miR396e	21	0.128565	0	0	0.0916221
miR396d	18	0.096424	0	0	0
miR396d	21	1.96062	2.4644	3.34237	1.37433
miR396d	22	0.449979	0.498123	0.812166	0.251961
miR396d	21	0.578544	0.26217	0.468557	0.251961
miR396d	21	0.257131	0.288387	0.312371	0.20615
miR396b	18	38.1839	25.7713	69.5963	10.8343
miR396b	19	6.87825	4.32581	10.3083	1.87825
miR396b	19	0.321413	0.235953	0.343608	0.0916221
miR396b	20	1.34994	0.891379	1.28072	0.366488
miR396b	21	0.096424	0.131085	0.312371	0.0916221
miR396b	20	0.096424	0.0786511	0.343608	0.114528
miR396b	21	0.128565	0	0	0
miR396b	19	7.64964	7.96997	12.245	4.03137
miR396b	21	0.096424	0.0786511	0.156186	0
miR396b	21	0.160707	0	0.0937114	0
miR396b	20	46.2514	40.6888	56.9453	25.2648
miR396b	21	2.08919	1.17977	2.49897	1.03075
miR396b	22	0.192848	0.0786511	0.124949	0
miR396b	23	0.192848	0	0.187423	0.0687165
miR396b	21	0.449979	0.681642	0.499794	0.343583
miR396b	22	0.192848	0.183519	0	0.160339
miR396b	21	645.784	502.318	830.97	324.136
miR396b	22	0.96424	0.419472	0.87464	0.297772
miR396b	23	0.096424	0	0.0937114	0
miR396b	24	0.096424	0	0	0
miR396b	22	0.160707	0.209736	0.21866	0.0687165
miR396b	22	8.90315	7.02616	12.776	4.94759
miR396b	23	0.578544	2.04493	1.21825	1.94697
miR396b	24	0.192848	0.314604	0.281134	0.687165
miR396b	21	6.01043	7.28833	7.4032	5.3828
miR396b	22	0.514261	0.209736	0.343608	0.20615
miR396b	23	0.096424	0	0	0
miR396b	23	0.096424	0	0.0937114	0.0687165
miR396b	22	0.321413	0.419472	0.468557	0.435205
miR396b	22	2.7963	3.93255	2.40526	3.52745
miR396b	23	0.160707	0	0	0
miR396b	23	0.128565	0.183519	0.0937114	0.0916221
miR396b	23	0.257131	0.498123	0.187423	0.435205
miR396b	21	0.257131	0.288387	0.499794	0.160339
miR396b	21	1.41422	1.04868	2.65516	0.984937
miR396b	21	1.70349	1.67789	3.68598	0.87041
miR396b	21	0.289272	0.104868	0.249897	0.0916221
miR396b	21	0.224989	0.0786511	0	0.0916221
miR396b	21	0.224989	0.183519	0.0937114	0.183244
miR396b	21	0.128565	0.104868	0.187423	0.0916221
miR396b	20	0.096424	0	0	0
miR396b	21	0.353555	0.209736	0.499794	0.160339
miR396b	21	0.160707	0	0.156186	0
miR396b	21	0.096424	0.0786511	0.21866	0
miR396b	21	0.128565	0.131085	0.43732	0.137433
miR396b	21	0.417837	0.419472	0.718454	0.366488
miR396b	21	0.096424	0	0	0
miR396b	21	1.09281	1.33707	2.90505	0.847504
miR396a	21	0.096424	0.0786511	0	0.0687165
miR396a	21	0.096424	0.131085	0.156186	0
miR396	18	1.22137	0.602991	2.21784	0.435205
miR396	20	0.192848	0.26217	0.21866	0.114528
miR396	21	0.096424	0	0	0
miR396	21	75.6607	59.801	107.206	55.1565
miR396	22	0.289272	0.209736	0.156186	0.320677
miR396	21	0.546403	0.367038	0.968351	0.435205
miR396	21	0.128565	0.131085	0.531031	0.251961
miR396	21	0.514261	0.471906	1.21825	0.435205
miR395p	22	0.128565	0	0.0937114	0
miR395o	21	1.28565	0	0.593506	0
miR395n	21	0.192848	0	0.0937114	0
miR395l	21	0.257131	0	0.43732	0
miR395k	21	0.257131	0	0.0937114	0
miR395k	22	0.096424	0	0	0
miR395h	20	0.096424	0	0.124949	0
miR395e	22	0.096424	0	0.0937114	0
miR395e	19	0.096424	0	0	0
miR395e	20	4.62835	0	1.96794	0
miR395e	21	0.385696	0	0.156186	0
miR395a	21	0.096424	0	0.0937114	0
miR395a	22	0.224989	0	0.156186	0
miR394b	20	0.417837	0.131085	0.312371	0
miR394b	21	2.47488	1.3895	2.09289	1.12237
miR394b	18	0.417837	0.314604	0.187423	0.0916221
miR394b	19	0.642827	0.498123	0.624743	0.503921
miR394b	20	14.4957	11.9025	13.1821	5.4057
miR394b	21	1.06066	0.498123	0.531031	0.595543
miR393k	21	25.1345	61.6886	29.3317	48.239
miR393k	22	0.160707	0.131085	0	0.160339
miR393k	23	0.385696	0.340821	0.124949	0.572638
miR393k	22	3.21413	5.79396	3.65474	4.48948
miR393k	22	2.0249	7.62915	2.21784	6.73422
miR393k	23	0.289272	0.681642	0.21866	0.847504
miR393k	24	0.128565	0.0786511	0	0.229055
miR393k	23	0.160707	0.471906	0.124949	0.687165
miR393k	23	5.01405	22.8875	3.24866	25.4709
miR393k	24	0.128565	0.288387	0	0.45811
miR393k	24	0.257131	0.52434	0.0937114	1.32852
miR393d	22	1.38208	0.602991	0.905877	0.412299
miR393d	23	0.353555	0.393255	0.312371	0.366488
miR393	21	38.1518	21.2096	29.5191	16.24
miR393	22	0.353555	0	0.124949	0
miR393	22	0.417837	0.314604	0.624743	0.160339
miR393	21	0.321413	0.340821	0.374846	0.229055
miR393	23	0.160707	0	0.187423	0
miR393	22	0.546403	1.41572	0.43732	1.05365
miR393	23	0.417837	0.393255	0.187423	0.297772
miR390b	20	0.128565	0.0786511	0	0.114528
miR390b	21	31.9163	16.7002	16.6182	15.9422
miR390b	22	0.128565	0	0.0937114	0.0687165
miR390b	22	1.31779	0.917596	0.749691	1.16818
miR390b	21	0.160707	0.340821	0.187423	0.343583
miR319e	21	0.674968	0.235953	1.3432	0.137433
miR319d	20	0.385696	0.602991	1.3432	0.389394
miR319d	21	17.0349	6.84264	51.104	7.62754
miR319d	22	1.09281	0.314604	4.68557	0.297772
miR319d	21	0.224989	0.131085	0.156186	0.114528
miR319b	20	1.22137	0.288387	3.15495	0.412299
miR319b	21	1.18923	0.707859	8.34032	0.526827
miR319b	21	0.128565	0	0.968351	0
miR2916	18	8.09962	4.27337	23.8027	2.4967
miR2916	19	6.74968	3.382	7.49691	1.21399
miR2916	20	1.92848	0.471906	1.31196	0.137433
miR2916	22	8.67816	4.98123	2.56145	1.46595
miR2916	23	6.26756	3.82768	1.24949	1.37433
miR2916	24	1.15709	0.760294	1.12454	0.984937
miR2916	25	1.09281	0.419472	0.468557	0.847504
miR2916	30	6.07471	4.53554	5.09165	3.06934
miR2916	18	0.128565	0	0.406083	0
miR2916	19	7.10324	3.35578	13.3383	2.58832
miR2916	20	9.83525	4.45689	8.21537	1.94697
miR2916	21	2.08919	0.734076	1.9367	0.320677
miR2916	23	10.4781	4.69285	2.34279	1.2369
miR2916	24	5.97829	2.85765	1.18701	1.14528
miR2916	25	1.96062	0.812728	0.562268	0.962032
miR2916	26	0.514261	0.288387	0.374846	0.412299
miR2916	30	0.578544	0.419472	0.968351	0.962032
miR2916	20	8.74244	7.26211	16.3683	4.23752
miR2916	21	17.3563	12.8201	12.6823	3.98556
miR2873b	25	0.096424	0	0	0
miR2590g	30	0.096424	0	0	0
miR2275d	22	0.257131	0	0	0
miR2120	24	0.160707	0.576774	0.312371	0.66426
miR2118q	22	0.48212	0	0.343608	0.137433
miR2118q	24	0.096424	0.131085	0.124949	0.229055
miR2118e	22	0.257131	0	0	0
miR2079	24	0.160707	0.183519	0.156186	0.274866
miR2079	24	0.48212	0.498123	0.187423	0.801693
miR1871	24	0.257131	0.157302	0.0937114	0.160339
miR1863b	24	0.128565	0	0	0.114528
miR1863b	24	0.128565	0.288387	0.124949	0.229055
miR1863b	24	0.096424	0.157302	0.0937114	0.114528
miR1863b	24	0.096424	0.0786511	0	0
miR1863	24	0.321413	0.367038	0.531031	0.45811
miR1863	24	0.128565	0	0	0.160339
miR1863	24	0.128565	0	0	0.0916221
miR1848	23	0.128565	0.288387	0.124949	0
miR1848	24	0.160707	0.288387	0.187423	0.251961
miR1848	25	1.41422	2.4644	1.71804	2.19893
miR1848	26	0.128565	0.26217	0	0.0916221
miR172c	21	0.578544	0.471906	0.406083	0.320677
miR172b	20	0.096424	0	0	0
miR172b	21	1.54278	1.88763	0.65598	1.16818
miR172a	21	0.353555	0.340821	0.0937114	0.160339
miR172a	20	0.096424	0.26217	0.124949	0.183244
miR172a	21	1.8642	1.96628	0.343608	1.28271
miR171n	21	0.160707	0.0786511	0.0937114	0.183244
miR171n	21	0.160707	0	0	0
miR171h	20	0.224989	0	0.624743	0
miR171g	21	9.35313	4.50933	7.93423	3.82522
miR171f	21	0.128565	0	0.124949	0
miR171e	21	0.224989	0	0	0.0916221
miR171e	20	0.578544	0.209736	0.187423	0.183244
miR171e	21	0.289272	1.28463	0.21866	0.641354
miR171e	22	0.610685	0.131085	0.21866	0.183244
miR171e	21	0.224989	0	0	0.0687165
miR171e	20	2.0249	0.314604	1.06206	0.366488
miR171e	21	0.192848	0	0.124949	0
miR171e	21	615.699	138.111	453.438	144.121
miR171e	22	0.48212	0.131085	0.21866	0.229055
miR171e	22	0.578544	0.235953	0.156186	0.183244
miR171e	21	0.096424	0	0	0
miR171e	21	0.128565	0	0	0
miR171e	19	0.224989	0	0.124949	0
miR171e	21	0.289272	0.602991	0.249897	0.549732
miR171e	21	0.128565	0	0.21866	0
miR171e	21	0.160707	0	0.187423	0.0687165
miR171e	21	0.289272	0	0	0
miR171e	21	0.128565	0	0.156186	0
miR171e	21	0.096424	0	0	0
miR171e	21	0.096424	0	0.156186	0
miR171e	21	0.128565	0	0	0
miR171e	21	0.257131	0	0.312371	0.160339
miR171e	21	0.128565	0	0	0
miR171e	21	0.321413	0	0.124949	0
miR171e	21	0.289272	0.0786511	0.187423	0
miR171d	22	0.192848	0.157302	0.124949	0.0916221
miR171d	21	0.385696	0.0786511	0.21866	0.0916221
miR171d	21	19.092	17.5654	17.7739	14.6824
miR171d	22	0.128565	0.131085	0.124949	0.160339
miR171d	21	104.684	30.9623	69.4089	29.6168
miR171d	22	0.899957	0.26217	0.281134	0.183244
miR171d	23	0.096424	0	0	0
miR171d	21	0.224989	0	0.124949	0
miR171d	21	1.76777	2.51683	2.12413	2.33636
miR171d	21	0.128565	0.209736	0.21866	0.0916221
miR171d	21	0.128565	0	0.0937114	0
miR171d	21	0.096424	0	0	0
miR171c	21	1.31779	0.576774	1.15577	0.45811
miR169k	22	0.128565	0	0.156186	0.114528
miR169k	22	0.353555	1.10111	1.74928	0.710071
miR169k	23	0.674968	1.80897	0.968351	0.939126
miR169k	24	0.128565	0.104868	0.0937114	0.114528
miR169k	24	0.096424	0.288387	0.156186	0.0916221
miR169j	19	0.096424	0	0	0
miR169j	19	0.128565	0.0786511	0	0
miR169j	19	0.642827	0.602991	0.843403	0.45811
miR169j	20	3.18199	7.44563	3.06124	3.55035
miR169j	21	1.15709	0.367038	0.968351	0.503921
miR169g	21	1.51064	0.393255	1.53062	0.710071
miR169g	20	0.160707	0.104868	0.124949	0.297772
miR169g	21	0.160707	0.0786511	0	0.0916221
miR169f	20	0.224989	0	0.0937114	0
miR169d	20	0.353555	0.419472	0.43732	0.366488
miR169d	21	0.578544	0.393255	0.718454	0.229055
miR169d	21	5.3676	2.20223	6.09124	4.19171
miR169d	22	0.128565	0	0	0.0916221
miR169d	22	0.128565	0	0	0
miR169c	24	0.192848	0.209736	0	0.389394
miR169c	21	3.11771	0	0.812166	0
miR169c	22	0.224989	0	0	0
miR169c	21	1.28565	0.183519	0.718454	0.320677
miR169c	23	0.096424	0	0	0
miR169c	22	4.8212	0.734076	1.96794	0.962032
miR169b	20	0.128565	0.498123	0.21866	0.297772
miR169b	22	0.128565	0.183519	0.499794	0.160339
miR169b	19	0.160707	0.340821	0.312371	0.0916221
miR169b	21	0.289272	1.62546	0.749691	1.07656
miR169ac	21	0.48212	0.707859	0.499794	0.389394
miR169	21	0.096424	0	0	0
miR168b	21	0.514261	0.209736	0.593506	0.20615
miR168b	21	0.160707	0	0.468557	0
miR168a	21	0.385696	0.235953	0.531031	0.114528
miR168a	21	0.417837	0.340821	0.468557	0.137433
miR168a	18	0.224989	0.157302	0.343608	0.137433
miR168a	19	0.546403	0.340821	0.687217	0.45811
miR168a	20	1.63921	1.70411	2.15536	0.778787
miR168a	22	0.160707	0	0	0
miR168a	22	0.707109	0.393255	0.749691	0.251961
miR168a	18	0.289272	0	0.249897	0
miR168a	28	0.096424	0	0.156186	0
miR168a	21	0.514261	0.209736	0.624743	0.251961
miR168a	18	0.096424	0.0786511	0.0937114	0.114528
miR168a	19	0.96424	0.655425	1.87423	0.343583
miR168a	22	0.128565	0.0786511	0	0
miR168a	23	0.096424	0	0	0
miR168a	21	0.321413	0	0.187423	0.0916221
miR168a	21	0.546403	0.288387	0.812166	0.274866
miR168a	21	0.128565	0.104868	0.343608	0
miR168a	18	0.289272	0.0786511	0.593506	0.0916221
miR168a	21	0.48212	0.288387	0.843403	0.274866
miR168a	19	2.34632	1.41572	3.06124	0.916221
miR168a	20	37.1232	17.0935	58.4759	12.369
miR168a	21	0.321413	0.340821	0.593506	0.45811
miR168a	21	1988.26	1043.8	2710.7	783.483
miR168a	22	2.66773	1.02246	1.81175	0.618449
miR168a	25	0.096424	0.131085	0	0.0916221
miR168a	22	4.49979	15.101	7.24702	11.1779
miR168a	23	0.096424	0	0	0.0687165
miR168a	24	0.385696	0	0.43732	0.137433
miR168a	25	0.224989	0.0786511	0.21866	0.0687165
miR168a	26	0.224989	0	0.124949	0.0916221
miR168a	22	9.06386	2.91009	8.93382	3.04643
miR168a	21	6.07471	4.74528	13.8068	3.91684
miR168a	22	0.192848	0.131085	0.281134	0.0687165
miR168a	21	0.385696	0.314604	0.937114	0.0916221
miR168a	20	0.289272	0.131085	0.312371	0.0916221
miR168a	21	0.449979	0.235953	0.624743	0.0916221
miR168a	21	0.128565	0.209736	0	0
miR168a	21	0.096424	0	0.187423	0
miR168a	21	0.353555	0.131085	0.65598	0.0916221
miR168a	21	0.546403	0.419472	1.24949	0.251961
miR168a	21	0.289272	0.0786511	0.21866	0
miR168a	21	0.257131	0.157302	0.312371	0.0687165
miR168a	21	0.48212	0.367038	0.593506	0.183244
miR168a	21	0.128565	0.104868	0.187423	0.137433
miR168a	21	0.417837	0.157302	0.593506	0.229055
miR168a	21	0.514261	0.183519	0.812166	0.20615
miR168a	20	0.096424	0	0	0
miR168a	21	0.867816	0.393255	1.03083	0.320677
miR168a	21	0.96424	0.26217	1.0933	0.343583
miR168a	21	0.096424	0	0	0
miR168a	21	1.18923	0.52434	1.49938	0.343583
miR168a	21	0.257131	0.104868	0.43732	0.0916221
miR168a	21	0.096424	0	0.0937114	0
miR168a	21	0.128565	0.0786511	0.0937114	0
miR168a	21	0.353555	0.157302	0.312371	0
miR168a	21	0.771392	0.209736	0.499794	0.183244
miR168a	21	0.417837	0.131085	0.687217	0.251961
miR168a	21	0.128565	0.157302	0.624743	0.137433
miR168a	21	0.48212	0.367038	0.593506	0.20615
miR168a	21	0.739251	1.04868	1.84299	0.572638
miR168a	21	0.192848	0.131085	0.531031	0.229055
miR168a	21	0.48212	0.0786511	0.343608	0
miR168a	21	1.06066	0.707859	1.62433	0.481016
miR168a	21	0.417837	0.367038	1.21825	0.274866
miR168a	21	0.224989	0.0786511	0.249897	0.137433
miR168a	21	0.224989	0	0.156186	0
miR168a	21	0.224989	0.131085	0.312371	0.183244
miR167d	22	0.096424	0	0	0.0687165
miR167d	22	0.192848	0	0.0937114	0
miR167d	22	0.128565	0.131085	0.156186	0.0916221
miR167d	19	0.289272	0.393255	0.343608	0.229055
miR167d	20	1.22137	1.20598	1.87423	0.45811
miR167d	21	1.92848	2.04493	3.24866	1.6492
miR167d	22	117.284	143.433	179.738	140.938
miR167d	23	2.28203	0.314604	2.21784	0.274866
miR167d	24	0.192848	0	0.156186	0
miR167d	25	0.128565	0	0	0
miR167d	23	0.128565	0	0	0
miR167d	23	0.096424	0.0786511	0.406083	0.137433
miR167d	22	27.2559	17.6178	30.8935	18.0725
miR167d	22	0.417837	1.12733	0.718454	1.03075
miR167d	22	0.096424	0.157302	0.0937114	0
miR167d	22	0.096424	0	0	0.114528
miR167c	22	0.48212	0.419472	0.406083	0.320677
miR167c	21	0.096424	0.209736	0.124949	0
miR167b	21	4.56407	2.25466	2.87382	1.51176
miR167b	22	0.096424	0	0.124949	0.160339
miR166p	21	2.05705	2.07114	4.3732	2.42798
miR166p	21	0.160707	0.104868	0.343608	0.183244
miR166m	21	0.224989	0.445689	0.468557	0.343583
miR166l	21	38.5696	13.1347	26.5203	12.7584
miR166l	22	1.02852	0.235953	0.687217	0.251961
miR166l	23	0.192848	0	0	0
miR166l	24	0.096424	0	0	0
miR166l	24	0.096424	0.131085	0.0937114	0
miR166l	22	0.096424	0	0	0
miR166l	22	0.096424	0	0	0
miR166l	22	0.321413	0	0.21866	0.114528
miR166l	23	0.192848	0	0.0937114	0
miR166l	21	0.096424	0.104868	0	0.0687165
miR166l	22	0.353555	0.288387	0.187423	0.0687165
miR166l	21	0.257131	0.0786511	0.499794	0.0916221
miR166l	21	0.707109	1.2322	0.718454	1.07656
miR166l	21	0.128565	0	0	0
miR166k	27	0.096424	0	0	0.0687165
miR166k	21	3.56769	3.14604	3.74846	3.64198
miR166k	21	0.096424	0.104868	0.281134	0.114528
miR166k	24	0.257131	0.157302	0.187423	0.20615
miR166k	28	0.353555	0.340821	0.406083	0.595543
miR166k	30	0.160707	0.183519	0.156186	0.320677
miR166k	21	3.43912	2.67414	4.90423	2.79447
miR166k	29	0.289272	0.288387	0.187423	0.389394
miR166k	19	0.321413	0.288387	0.968351	0.160339
miR166k	20	11.1852	9.56921	14.4628	9.20802
miR166k	21	0.160707	0.550557	0.156186	0.435205
miR166k	22	14.4636	12.2696	16.4932	17.3166
miR166k	22	1.22137	0.786511	1.21825	0.801693
miR166k	28	0.160707	0.157302	0.281134	0.229055
miR166k	21	4.21052	3.27713	4.99794	3.50454
miR166k	19	16.4564	13.7377	19.8043	13.8578
miR166k	21	0.257131	0.288387	0.406083	0.274866
miR166k	21	0.224989	0.0786511	0.374846	0
miR166k	21	0.160707	0.0786511	0.156186	0.0687165
miR166k	21	2.69987	2.22845	2.71763	2.63413
miR166k	21	5.59259	4.79771	7.21578	6.09287
miR166k	29	0.257131	0.131085	0.531031	0.595543
miR166k	21	0.642827	0.602991	0.749691	0.710071
miR166k	20	0.771392	0.445689	0.468557	0.549732
miR166k	18	3.56769	8.17971	2.46773	5.29117
miR166k	21	2.73201	1.83519	3.06124	2.93191
miR166k	19	13.8851	44.5427	11.3703	38.5042
miR166k	20	0.128565	0.157302	0	0.114528
miR166k	21	0.096424	0	0.0937114	0
miR166k	21	2.76416	2.07114	5.15413	3.16096
miR166k	20	30.7593	47.6625	24.4274	54.0341
miR166k	21	6.17114	5.76774	7.12207	6.2303
miR166k	21	19076.2	15660.6	22609	18195.5
miR166k	22	1.31779	0.917596	1.37443	1.05365
miR166k	23	0.289272	0	0.0937114	0.0916221
miR166k	30	0.096424	0.183519	0	0.274866
miR166k	22	1.28565	1.78276	1.12454	2.45089
miR166k	24	0.096424	0	0	0
miR166k	23	0.160707	0.104868	0.124949	0.20615
miR166k	30	0.128565	0	0.0937114	0.0687165
miR166k	29	0.128565	0.209736	0.187423	0.274866
miR166k	30	0.128565	0.445689	0.0937114	0.297772
miR166k	29	0.128565	0.104868	0.562268	0.160339
miR166k	29	0.096424	0	0	0
miR166k	22	10.8638	10.146	10.933	12.117
miR166k	23	0.096424	0.0786511	0	0.137433
miR166k	30	0.096424	0.0786511	0	0.114528
miR166k	29	0.192848	0	0	0
miR166k	23	0.353555	0.183519	0.343608	0.343583
miR166k	24	0.160707	0.104868	0	0
miR166k	29	0.096424	0	0	0
miR166k	24	0.160707	0.393255	0	0.389394
miR166k	21	0.578544	0.26217	0.562268	0.526827
miR166k	21	0.642827	0.550557	1.06206	0.778787
miR166k	21	3.85696	4.66663	4.77928	5.03921
miR166k	22	0.642827	0.314604	0.593506	0.549732
miR166k	23	0.996381	0.52434	1.0933	0.916221
miR166k	21	2.12133	1.3895	3.68598	1.92406
miR166k	21	0.96424	0.707859	1.31196	0.893315
miR166k	21	0.449979	0.314604	0.468557	0.274866
miR166k	30	0.128565	0	0.124949	0.137433
miR166k	19	0.289272	0.576774	0.937114	0.343583
miR166k	21	0.289272	0.104868	0.718454	0.20615
miR166k	20	1.63921	0.629208	3.2799	0.732976
miR166k	21	0.257131	0.235953	0.43732	0.183244
miR166k	21	1357.62	968.194	2291.71	1075.41
miR166k	22	0.128565	0.183519	0.43732	0.274866
miR166k	21	0.674968	0.26217	0.937114	0.526827
miR166k	21	6.6854	14.9437	11.6827	13.0332
miR166k	22	0.128565	0.0786511	0.187423	0.297772
miR166k	21	2.18561	1.31085	2.37402	1.74082
miR166k	21	5.17476	3.35578	6.15372	4.1459
miR166k	21	1.8642	1.57302	1.81175	2.19893
miR166k	21	0.449979	0.550557	0.374846	0.526827
miR166k	21	4.08195	3.01496	4.18578	3.34421
miR166k	21	0.739251	0.471906	0.43732	0.251961
miR166k	21	11.5709	9.54299	13.1508	12.6438
miR166k	21	3.05343	2.6217	3.8734	3.25258
miR166k	21	0.48212	0.288387	0.593506	0.274866
miR166k	21	0.610685	0.812728	0.968351	0.87041
miR166k	21	0.257131	0.157302	0.187423	0.343583
miR166k	21	5.91401	4.29959	6.49732	4.35205
miR166k	21	3.11771	2.51683	5.7164	2.909
miR166k	21	3.37484	2.75279	3.81093	2.93191
miR166k	21	1.02852	1.0749	2.09289	1.6492
miR166k	21	0.160707	0.104868	0.249897	0.0916221
miR166k	22	0.160707	0.340821	0.406083	0.251961
miR166k	21	0.739251	0.681642	1.06206	0.893315
miR166k	21	1.83206	1.52059	2.65516	1.58048
miR166k	21	2.63559	1.80897	3.5298	2.4738
miR166k	21	3.79268	3.5393	4.68557	2.81738
miR166k	21	12.3423	9.93625	14.5565	12.1628
miR166k	21	1.57493	0.891379	1.68681	1.09946
miR166k	21	1.73563	0.760294	2.4365	1.21399
miR166k	21	0.932099	0.734076	1.49938	0.595543
miR166k	21	2.4106	2.12358	2.06165	2.13021
miR166k	21	0.996381	0.760294	1.03083	0.962032
miR166k	21	4.62835	2.98874	4.87299	3.93975
miR166k	21	4.24266	2.96252	5.02918	4.07718
miR166k	21	0.449979	0.26217	0.562268	0.572638
miR166k	21	1.76777	1.15355	1.74928	1.76372
miR166k	21	2.37846	1.5468	2.21784	1.44305
miR166k	21	0.707109	0.760294	0.905877	0.687165
miR166k	21	0.160707	0.235953	0.374846	0.229055
miR166k	21	0.289272	0.104868	0.43732	0.251961
miR166k	21	0.224989	0	0.156186	0.0916221
miR166k	21	0.192848	0.157302	0.21866	0.229055
miR166k	21	0.192848	0.157302	0.531031	0.0687165
miR166k	21	0.160707	0.131085	0.281134	0.114528
miR166k	21	0.160707	0.0786511	0.312371	0.160339
miR166k	21	0.160707	0.104868	0.187423	0
miR166k	21	0.353555	0.340821	0.593506	0.183244
miR166k	21	0.096424	0	0.21866	0.114528
miR166k	21	0.996381	0.471906	0.937114	0.801693
miR166k	21	0.128565	0.131085	0.624743	0.274866
miR166k	21	0.160707	0.235953	0.312371	0.0687165
miR166k	21	0.224989	0	0.0937114	0
miR166k	21	0.096424	0.0786511	0.249897	0.0916221
miR166k	21	0.289272	0.131085	0.468557	0
miR166k	21	0.289272	0.183519	0.499794	0.435205
miR166k	21	0.224989	0.314604	0.531031	0.274866
miR166k	21	0.096424	0	0.249897	0.0916221
miR166i	19	3.7284	14.5504	2.21784	11.7276
miR166i	21	0.096424	0	0	0
miR166i	21	0.289272	0	0.0937114	0.389394
miR166i	22	0.128565	0	0.0937114	0
miR166i	22	0.096424	0.0786511	0.187423	0.251961
miR166i	23	0.128565	0.0786511	0	0
miR166i	23	0.224989	0.0786511	0	0.229055
miR166i	20	0.160707	0.393255	0.0937114	0.481016
miR166i	21	3.3427	3.01496	5.02918	3.68779
miR166i	21	0.096424	0.183519	0	0.183244
miR166i	20	0.192848	1.15355	0.0937114	1.16818
miR166i	21	0.224989	0.393255	0.156186	0.503921
miR166i	22	0.224989	0.288387	0.21866	0.778787
miR166i	23	0.096424	0	0.21866	0.160339
miR166i	21	0.546403	2.75279	0.124949	2.93191
miR166i	22	0.289272	0.734076	0.21866	0.526827
miR166i	23	0.192848	0.131085	0	0.20615
miR166i	22	0.224989	2.20223	0.343608	2.24474
miR166i	20	0.192848	0.340821	0.749691	0.251961
miR166i	20	0.096424	0	0.312371	0.114528
miR166i	21	0.289272	0.104868	0.374846	0.0687165
miR166i	21	7.2318	5.92505	12.4949	7.99402
miR166i	21	0.385696	0.52434	1.18701	0.595543
miR166h	24	0.289272	0.183519	0.343608	0.251961
miR166f	21	17.1313	30.9885	6.5598	27.143
miR166f	22	0.128565	0	0	0.0916221
miR166f	23	0.224989	0.0786511	0.187423	0.251961
miR166f	22	0.096424	0.498123	0	0.732976
miR166f	22	0.289272	1.10111	0.187423	1.12237
miR166f	23	0.160707	0.576774	0	0.687165
miR166f	23	0.128565	0.550557	0.156186	0.572638
miR166e	21	1.41422	0.917596	0.124949	1.16818
miR166d	24	0.128565	0	0	0
miR166d	24	0.160707	0	0.156186	0.137433
miR166d	21	0.096424	0	0	0
miR166d	20	0.128565	0	0.0937114	0.0916221
miR166d	21	1.99276	0.0786511	2.90505	0.20615
miR166d	21	2.957	1.17977	3.18619	1.39724
miR166d	21	0.578544	0.367038	0.624743	0.618449
miR166d	21	110.759	117.164	36.3288	132.508
miR166d	23	0.192848	0	0	0
miR166d	21	0.096424	0	0	0
miR166c	19	0.160707	0	0	0
miR166c	20	0.096424	0	0	0
miR166c	18	1.25351	0.52434	1.03083	0.45811
miR166c	19	0.385696	0.340821	0.468557	0.251961
miR166c	20	5.88186	2.64792	4.09206	2.86319
miR166c	21	0.578544	0.209736	0.499794	0.183244
miR166c	21	108.766	37.569	84.1528	43.8182
miR166c	22	14.4957	2.09736	5.99753	2.31346
miR166c	23	0.224989	0	0.156186	0
miR166c	23	0.128565	0	0.0937114	0
miR166c	23	2.76416	0.812728	1.56186	0.824599
miR166c	24	1.06066	0.209736	0.593506	0.366488
miR166c	24	4.46765	1.62546	2.87382	2.29055
miR166c	25	0.128565	0	0	0
miR166c	22	1.09281	0.235953	0.593506	0.66426
miR166c	22	0.96424	0.550557	0.749691	0.755882
miR166c	23	0.289272	0	0.124949	0
miR166c	23	0.642827	0.235953	0.562268	0.435205
miR166c	21	0.321413	0.498123	0.187423	0.274866
miR166c	21	0.128565	0	0.187423	0
miR166b	21	0.385696	0.314604	0.531031	0.160339
miR166b	19	0.610685	0.157302	0.43732	0.274866
miR166b	20	0.707109	0.602991	0.531031	0.412299
miR166b	21	23.0132	7.13103	27.4574	8.08565
miR166b	22	0.096424	0	0.124949	0.0687165
miR166b	22	1.63921	0.498123	1.74928	0.87041
miR166b	22	0.289272	0.209736	0.968351	0.435205
miR166b	21	0.128565	0	0.0937114	0.183244
miR166b	20	0.674968	0.550557	1.40567	0.687165
miR166b	21	6.07471	5.68909	13.4944	5.90962
miR166b	20	0.128565	0.0786511	0.0937114	0
miR166b	22	0.257131	0.471906	0.156186	0.549732
miR166b	23	0.128565	0.393255	0	0.526827
miR166b	20	2.0249	5.2434	0.718454	4.83306
miR166b	21	2.60345	2.09736	3.24866	2.79447
miR166b	21	0.353555	0.235953	0.312371	0.229055
miR166b	21	0.160707	0.131085	0.187423	0.0687165
miR166b	20	0.771392	0.550557	1.99918	0.572638
miR166b	20	0.674968	0.812728	1.56186	1.03075
miR166a	18	0.835675	0.367038	0.905877	0.297772
miR166a	21	0.128565	0	0.0937114	0
miR166a	21	1.63921	0.52434	2.09289	0.66426
miR164c	21	9.03172	7.3932	5.99753	6.32192
miR164a	21	0.48212	0.734076	0.968351	0.481016
miR160f	21	0.192848	0	0.156186	0
miR160f	21	0.096424	0.0786511	0	0.0687165
miR160f	20	0.096424	0.131085	0	0.0687165
miR160f	21	13.1779	17.9587	9.68351	9.04768
miR160f	22	0.321413	0.340821	0	0.343583
miR160f	21	0.096424	0	0	0
miR160d	18	0.096424	0	0	0
miR160d	21	2.7963	0.498123	1.78052	0.412299
miR159f	21	0.128565	0	0.124949	0
miR159e	21	0.192848	0.131085	0.156186	0
miR159d	21	0.96424	0.786511	4.99794	0.251961
miR159d	20	7.97105	12.558	28.3946	3.71069
miR159d	21	0.417837	0.786511	0.937114	0.389394
miR159d	21	0.096424	0.314604	0.999588	0.0916221
miR159d	20	0.192848	0.131085	0.718454	0
miR159d	21	1.15709	0.786511	4.74804	0.114528
miR159d	19	0.96424	1.36328	3.15495	0.412299
miR159c	22	0.128565	0.235953	0	0.160339
miR159c	21	0.899957	1.83519	1.18701	1.80954
miR159c	22	1.25351	0.576774	1.24949	0.549732
miR159c	23	0.160707	0	0.0937114	0.160339
miR159c	24	0.096424	0	0	0
miR159c	23	0.096424	0	0.187423	0.160339
miR159c	23	2.60345	1.02246	2.40526	1.74082
miR159c	26	0.192848	0.104868	0	0
miR159c	22	0.739251	0.996247	0.749691	1.14528
miR159c	23	0.160707	0.314604	0	0.343583
miR159c	22	3.69625	6.161	2.71763	6.32192
miR159c	23	0.546403	0.419472	0.281134	1.03075
miR159c	24	0.160707	0.104868	0.21866	0.0916221
miR159c	23	0.48212	0.838945	0.43732	0.939126
miR159c	23	2.89272	5.2434	1.68681	7.99402
miR159c	24	0.128565	0.183519	0.21866	0.503921
miR159c	24	0.289272	0.760294	0.343608	1.32852
miR159c	25	0.128565	0.0786511	0	0.0916221
miR159c	25	0.674968	0.655425	0.374846	1.92406
miR159c	23	0.096424	0.0786511	0	0.114528
miR159b	18	0.385696	0.0786511	0.156186	0.114528
miR159b	19	0.771392	0.104868	0.343608	0.0687165
miR159b	20	6.42827	2.6217	3.37361	2.31346
miR159b	21	2.957	2.12358	2.46773	1.6721
miR159b	22	0.096424	0	0	0.0916221
miR159b	20	0.739251	0.183519	0.249897	0.274866
miR159b	18	0.160707	0	0	0
miR159b	19	0.385696	0.0786511	0.187423	0
miR159b	20	5.43189	2.04493	2.46773	2.0844
miR159b	21	7.93891	3.95877	4.24825	3.59617
miR159b	22	0.128565	0	0.124949	0.137433
miR159b	18	0.224989	0.891379	1.0933	0.274866
miR159b	19	2.31418	3.74903	7.93423	1.16818
miR159b	21	4.14623	3.40821	16.6806	1.60339
miR159b	22	1.83206	1.67789	6.96588	0.893315
miR159b	23	1.02852	0.340821	2.24907	0.137433
miR159b	18	0.160707	0	0.0937114	0
miR159b	19	0.192848	0.288387	0.124949	0.0687165
miR159b	20	5.14261	3.01496	3.96712	2.65704
miR159b	21	36.2233	17.4605	22.4907	16.2629
miR159b	22	2.37846	0.655425	1.12454	0.641354
miR159b	23	0.128565	0	0	0
miR159b	22	1.31779	1.04868	0.937114	0.939126
miR159b	23	0.289272	0.183519	0.124949	0.183244
miR159b	24	0.385696	0	0.312371	0.274866
miR159b	21	0.321413	0	0.0937114	0.366488
miR159b	22	0.192848	0.104868	0.156186	0.137433
miR159b	20	0.128565	0	0	0
miR159b	20	0.128565	0	0.312371	0
miR159b	18	0.224989	0.838945	0.905877	0.183244
miR159b	20	6.01043	3.51308	25.6145	1.39724
miR159b	21	34.2948	25.3519	169.024	14.0411
miR159b	22	11.8602	4.32581	45.3251	2.24474
miR159b	23	0.321413	0.104868	0.65598	0
miR159b	22	0.224989	0.0786511	0.281134	0
miR159b	22	0.449979	0.602991	0.406083	0.778787
miR159a	19	7.19966	16.4643	24.771	5.77219
miR159a	18	3.14985	1.0749	12.0888	0.641354
miR159a	22	0.160707	0.340821	0.21866	0.274866
miR159a	19	9.61026	5.2434	12.0263	3.11515
miR159a	21	0.771392	0.602991	0.780928	0.526827
miR159a	20	13.2101	9.75273	14.494	6.82584
miR159a	21	0.578544	0.314604	0.624743	0.160339
miR159a	22	0.707109	0.419472	0.687217	0.435205
miR159a	23	0.096424	0	0	0
miR159a	23	0.385696	0.235953	0.43732	0.251961
miR159a	24	0.160707	0.26217	0.124949	0.45811
miR159a	19	0.160707	0.209736	0.187423	0.160339
miR159a	21	0.128565	0	0.0937114	0.114528
miR159a	22	0.289272	0.288387	0.124949	0.251961
miR159a	20	0.128565	0.209736	0.0937114	0.0687165
miR159a	21	0.192848	0.157302	0.187423	0.114528
miR159a	23	0.096424	0	0	0.0916221
miR159a	21	0.096424	0.104868	0	0
miR159a	21	0.642827	1.36328	0.43732	1.16818
miR159a	23	0.096424	0	0	0.20615
miR159a	22	0.289272	1.04868	0.406083	1.35143
miR159	19	2.82844	5.82018	13.4944	2.13021
miR159	18	0.417837	1.65167	2.59268	0.389394
miR159	19	0.128565	0	0.312371	0.0687165
miR159	21	0.128565	0.104868	0	0.0687165
miR159	21	0.096424	0.104868	0	0
miR156s	21	2.37846	1.88763	6.8097	1.37433
miR156s	23	0.096424	0	0	0
miR156k	20	0.128565	0.0786511	0.187423	0.0687165
miR156j	22	0.224989	1.12733	0.249897	0.595543
miR156j	23	0.289272	0.0786511	0.343608	0.0687165
miR156j	20	0.096424	0.734076	0.249897	0.343583
miR156j	21	95.8776	232.938	218.785	134.616
miR156j	22	0.128565	0.393255	0.187423	0.320677
miR156j	22	0.417837	1.31085	0.780928	0.962032
miR156g	20	0.096424	0.104868	0.21866	0.0687165
miR156g	21	0.128565	0.157302	0.21866	0.137433
miR156e	20	0.160707	0.157302	0.187423	0
miR156e	21	0.128565	0.209736	0.187423	0.160339
miR156d	19	0.257131	0.288387	0.343608	0.0916221
miR156d	20	0.096424	0.104868	0.156186	0
miR156d	18	0.128565	0.26217	0.499794	0
miR156d	19	0.932099	1.57302	1.81175	0.801693
miR156d	20	0.160707	0.131085	0.124949	0.0687165
miR156d	20	110.47	117.059	308.154	55.5459
miR156d	21	0.385696	1.25842	0.718454	0.847504
miR156d	21	0.096424	0	0.156186	0
miR156	21	0.192848	0.760294	2.68639	0.412299
miR156	21	0.96424	1.67789	2.40526	1.07656
miR1520m	24	0.257131	0.0786511	0.312371	0.137433
miR1513b	24	0.096424	0.183519	0	0.251961
miR1511	24	0.128565	0	0.0937114	0
miR1511	24	0.224989	0.314604	0.281134	0.641354
miR1511	24	0.096424	0.104868	0	0.412299
miR1511	24	0.578544	0.917596	0.281134	1.09946
miR1511	24	0.192848	0.183519	0	0.160339
miR1511	23	0.224989	0.235953	0	0.137433
miR1510a	29	0.096424	0	0.0937114	0
miR1510a	30	0.160707	0	0.21866	0
miR1510a	29	0.096424	0	0	0
miR1439	21	0.160707	0	0	0
miR1439	24	0.096424	0	0	0.114528
miR1439	24	0.128565	0	0	0
miR1436	24	0.128565	0.0786511	0.124949	0.0916221
miR1436	21	0.257131	0.209736	0.249897	0.137433
miR1436	22	0.128565	0.183519	0.124949	0.0916221
miR1436	24	0.160707	0.131085	0	0
miR1436	24	0.096424	0	0	0
miR1436	22	0.128565	0.865162	0.21866	0.687165
miR1436	24	0.096424	0.288387	0.249897	0.183244
miR1436	21	0.48212	0.0786511	0.281134	0.114528
miR1436	24	0.160707	0.157302	0.249897	0.229055
miR1436	24	0.096424	0	0	0
miR1436	24	0.321413	0.760294	0.468557	0.435205
miR1436	24	0.449979	1.12733	0.499794	1.09946
miR1436	21	0.224989	0	0.187423	0.137433
miR1436	22	0.096424	0	0	0
miR1436	21	0.385696	0	0.312371	0.0916221
miR1436	21	0.353555	0	0	0
miR1436	21	0.224989	0	0.156186	0
miR1436	23	0.128565	0	0	0.0687165
miR1436	24	0.096424	0.183519	0.0937114	0.183244
miR1436	21	0.289272	0	0.281134	0
miR1436	24	0.096424	0.131085	0	0.0916221
miR1436	24	0.128565	0.0786511	0.124949	0
miR1436	24	0.192848	0.183519	0.0937114	0.160339
miR1436	24	0.096424	0	0.124949	0
miR1436	24	0.096424	0	0	0
miR1436	21	0.096424	0	0.124949	0
miR1436	21	0.160707	0.157302	0.0937114	0
miR1436	21	0.353555	0.183519	0.312371	0.251961
miR1436	22	0.096424	0.235953	0	0.274866
miR1436	21	0.096424	0	0	0
miR1436	21	0.48212	0.0786511	0.281134	0.0687165
miR1436	21	0.514261	0.183519	0.281134	0.137433
miR1436	21	0.096424	0	0	0
miR1436	21	0.096424	0	0	0
miR1436	21	0.224989	0	0	0
miR1436	24	0.128565	0	0	0
miR1436	21	0.449979	0.104868	0.187423	0.137433
miR1436	24	0.128565	0.131085	0	0.160339
miR1436	21	0.739251	1.36328	0.968351	1.07656
miR1436	24	0.096424	0.104868	0	0.251961
miR1436	24	0.096424	0	0	0.114528
miR1436	24	0.096424	0	0	0.183244
miR1432	20	1.34994	1.04868	7.84052	0.297772
miR1432	21	23.5275	9.80516	131.633	5.68057
miR1432	24	7.07109	0.602991	29.3004	0.160339
miR1432	25	0.128565	0	0.374846	0
miR1432	22	0.096424	0	0	0
miR1432	21	0.96424	0.340821	4.02959	0.297772
miR1432	20	0.514261	0.235953	2.81134	0.114528
miR1432	21	0.48212	0.104868	2.24907	0
miR1432	21	0.385696	0.314604	2.34279	0.0916221
miR1432	23	1.02852	0	2.15536	0
miR1432	24	0.160707	0	0.749691	0
miR1432	24	1.73563	0.131085	3.37361	0.0916221
miR1139	24	0.160707	0.157302	0.124949	0.114528
miR1139	24	0.096424	0	0	0
miR1139	24	0.128565	0	0.124949	0.160339
miR1139	24	0.096424	0	0	0.137433
miR1139	24	0.160707	0	0	0.20615
miR1139	24	0.160707	0.707859	0.374846	0.801693
miR1139	24	0.096424	0	0	0
miR1139	24	0.449979	0.288387	0.124949	0.320677
miR1139	24	0.224989	0.209736	0.0937114	0.251961
miR1139	24	0.096424	0	0	0
miR1139	24	0.160707	0	0.0937114	0.160339
miR1139	24	1.06066	2.59548	1.03083	3.25258
miR1139	23	0.096424	0.0786511	0	0.160339
miR1139	24	0.257131	0.26217	0.156186	0.45811
miR1139	25	0.096424	0	0	0.137433
miR1139	24	0.160707	0.131085	0	0.0916221
miR1139	24	0.192848	0.131085	0.0937114	0.0916221
miR1139	24	0.096424	0.183519	0.0937114	0.251961
miR1139	24	0.160707	0.288387	0.43732	0.687165
miR1139	24	0.192848	0.288387	0.249897	0.389394
miR1139	24	0.385696	0.471906	0.312371	0.687165
miR1139	24	0.321413	0.367038	0.343608	0.755882
miR1139	24	0.096424	0.209736	0	0.114528
miR1139	24	0.096424	0.314604	0.124949	0.297772
miR1139	24	0.610685	0.996247	0.718454	1.30561
miR1139	24	0.128565	0.235953	0	0.20615
miR1139	24	0.160707	0.104868	0.281134	0.183244
miR1139	24	0.096424	0	0	0
miR1139	23	0.096424	0	0.156186	0
miR1139	24	0.096424	0	0	0.183244
miR1139	24	0.128565	0.157302	0	0.183244
miR1139	23	0.096424	0.0786511	0	0.137433
miR1139	24	0.096424	0	0	0.0687165
miR1139	24	0.514261	0.629208	0.187423	0.503921
miR1138	24	0.096424	0.445689	0	0.137433
miR1138	24	0.096424	0	0	0
miR1138	24	0.096424	0.131085	0	0
miR1138	24	0.128565	0.26217	0.187423	0.20615
miR1138	24	0.096424	0	0	0
miR1138	24	0.096424	0.131085	0	0.160339
miR1138	24	0.48212	1.04868	0.968351	0.710071
miR1137	24	0.096424	0	0	0
miR1137	24	0.096424	0	0	0
miR1137	24	0.128565	0.0786511	0.124949	0.0916221
miR1137	24	0.192848	0	0.0937114	0.0687165
miR1137	24	0.096424	0.0786511	0	0
[truncated: 46,699 more rows]
